# Supplementary material for: Distinct early cellular kinetics in participants protected against colonization upon Bordetella pertussis challenge
Source: J Clin Invest. 2023 Mar 1;133(5):e163121. doi: 10.1172/JCI163121 (PMC9974097; doi:10.1172/JCI163121)
Supplement: Supplemental table 1 [file jci-133-163121-s153.xlsx]

## Sheet: B-cell counts
Note to the reader: This file has 7 different tabs. Tab 1-3 in this excelfile have the same layout, but contain data for different cellular compartments.Tab 4-7 contain absolute cell counts per individual, including inoculum, seroconversion status, and colonization status.
Major B cell populations
Total B cells					Total Plasma cells					Total Memory B cells					Pre Germinal Center (GC) B cells
after Tdap (Boostrix) booster vaccine (n=10)
	median	max	min			median	max	min			median	max	min			median	max	min
0	200	453	128		0	4.745	9.79	1.75		0	64.82	147.86	41.16		0	135.06	301.67	34.8
3	197.5	345	101		3	3.705	14.27	1.59		3	69.64	111.48	40.74		3	133.09	230.11	47.51
5	186	297	115		5	4.46	18.57	2.14		5	65.505	113.9	36.19		5	120.765	207.02	40.43
7	225.5	346	141		7	19.82	156.08	7.09		7	71.81	120.48	41.38		7	120.93	216.28	47.84
10	211	406	135		10	8.055	24.24	4.08		10	71.85	115.89	47.93		10	138.05	296.65	43.51
14	200.5	325	145		14	3.83	16.85	1.84		14	77.835	105.89	42.3		14	141.63	246.49	47.53
21	222.5	322	102		21	5.32	9.07	1.41		21	69.5	114.67	30.55		21	145.13	246.73	30.2
28	191	359	138		28	4.595	16.11	1.66		28	63.225	119.72	48.65		28	129.04	261.28	39.52
90	197.92	395.48	127.59		90	5.885	11.55	0.78		90	59.3	141.85	40.05		90	132.785	250.85	51.24
365	188.75	300.75	125.25		365	4.18	13.45	1.51		365	83.3	103.25	41.31		365	102.755	198.51	41.26
post-challenge (all participants, n =15)
	median	max	min			median	max	min			median	max	min			median	max	min
0	241	589.47	142		0	3.79	11.98	0.88		0	92.8	233.03	42.99		0	125.49	402.06	79.66
3	300.84	545.51	147.11		3	3.295	27.11	2.17		3	96.04	258.59	60.3		3	165.25	321.81	84.22
5	284.38	469.91	158.13		5	2.85	20.01	1.47		5	97.31	237.45	49.94		5	172.43	341.81	92.28
7	296.675	538.02	113		7	2.81	9	1.36		7	100.22	250.11	40.16		7	166.99	278.9	70.9
9	279.33	528.99	114		9	3.555	8.58	1.25		9	92.31	234.11	31.93		9	158.85	348.74	78.54
11	321.67	452.71	146		11	4.025	12.48	1.75		11	105.62	195.54	56		11	168.03	332.27	82.75
14	310.13	580	134		14	4.96	14.56	1.97		14	101.02	210.22	44.5		14	183.11	448.45	83.9
28	195.51	317	95		28	2.9	10.41	0.97		28	81.38	148.52	41.32		28	112.42	237.5	50.36
56	180.07	360.2	89.03		56	2.83	19.81	1.26		56	61.63	160.91	16.36		56	100.12	276.29	68.1
					* 1 donor was excluded for PC evaluation due to high baseline IgM numbers
post-challenge (colonization-protected participants, n=5)
	median	max	min			median	max	min			median	max	min			median	max	min
0	221.77	378	142		0	3.15	4.09	1.9		0	89.7	112.63	42.99		0	109.25	272.45	95.85
3	253.84	427	180		3	3.55	4.87	2.46		3	100.98	173.16	62.23		3	165.25	321.81	113.61
5	323.75	465	167		5	1.685	4.14	1.47		5	113.77	164.27	56.54		5	185.85	341.81	108.66
7	288	392.81	113		7	1.93	5.22	1.4		7	100.28	173.72	40.16		7	137.28	267.31	70.9
9	285	477	114		9	2.59	4.25	1.7		9	123.56	164.27	31.93		9	158.85	348.74	79.84
11	343	437.84	146		11	3.64	6.18	1.99		11	111.2	178.42	56		11	168.03	279.82	86.37
14	257	580	134		14	3.89	5.95	1.97		14	118.52	170.95	44.5		14	136.5	448.45	83.9
28	195.51	317	95		28	1.6	3.58	0.97		28	78.25	119.4	41.32		28	99.94	237.5	50.36
56	142.28	234.32	89.03		56	2.19	19.81	1.26		56	54.52	93.33	16.36		56	85.73	121.18	71.41
preGC B cell subsets
Immature/Transitional B cells					CD5+ Naïve B cells					Naïve B cells
after Tdap (Boostrix) booster vaccine (n=10)
	median	max	min			median	max	min			median	max	min
0	5.29	8.58	1.19		0	44.23	83.05	7.36		0	88.625	210.38	18.77
3	3.965	8.32	1.1		3	51.25	69.32	8.24		3	84.51	156.57	13.72
5	3.45	6.92	1.8		5	43.73	72.24	10.4		5	80.585	138.23	17.95
7	3.475	5.51	1.98		7	43.515	77.05	1.97		7	82.09	157.52	16.09
10	3.66	7.04	1.28		10	56.205	95.66	6.46		10	90.73	193.94	17
14	3.815	9.46	1.47		14	51.845	78.43	10.05		14	85.975	158.6	23.36
21	5.07	15.35	1.02		21	55.13	80.07	5.9		21	91.5	157.89	20
28	3.96	14.98	1.99		28	49.22	86.41	8.32		28	82.455	169.06	20.5
90	3.275	6.62	2.21		90	51.855	88.37	7.7		90	81.025	155.97	18.11
365	2.87	8.33	0.55		365	41.05	69.33	9.21		365	67.11	145.93	24.98
post-challenge (all participants, n =15)
	median	max	min			median	max	min			median	max	min
0	5.09	22	1.8		0	36.46	162.52	5.77		0	97.77	217.55	59.78
3	6.34	24.47	2.37		3	40.37	120.02	6.04		3	121	193.62	66.1
5	6.14	13.19	1.53		5	43.765	128.21	5.61		5	108.74	240.69	59.73
7	5.805	11.39	1.74		7	45.275	122.14	8.29		7	106.465	193.18	45.4
9	6.26	12.36	1.7		9	37.67	130.48	7.4		9	109.71	216.27	52.84
11	5.53	13.1	2.02		11	46.29	99.04	6.07		11	109.83	234.91	59.06
14	6	13.37	2.22		14	58.75	182.07	6.76		14	110.15	253.01	54.39
28	4.53	12.5	2.02		28	27.59	82.71	6.31		28	86.77	163.5	33.47
56	4.73	15.91	2.01		56	21.1	89.52	3.9		56	72.13	209.92	48.32
post-challenge (colonization-protected participants, n=5)
	median	max	min			median	max	min			median	max	min
0	3.04	10.02	2.17		0	27.17	107.08	16.24		0	90.55	155.35	61.98
3	3.46	12.15	2.37		3	38.87	120.02	19.54		3	142.25	189.64	72.5
5	6.19	13.19	2.87		5	35.795	128.21	29.74		5	146.52	200.4	70.73
7	5.1	10.53	1.74		7	36.33	111.34	20.12		7	108.41	172.45	45.4
9	4.08	10.91	1.7		9	28.76	130.48	18.86		9	123.16	207.35	52.84
11	5.47	13.1	2.02		11	41.58	99.04	20.32		11	120.92	199.72	59.06
14	3.74	13.37	2.22		14	30.62	182.07	18.95		14	102.68	253.01	54.39
28	3.09	10.67	2.02		28	19.44	82.71	13.69		28	78.43	144.12	33.47
56	2.23	6.28	2.01		56	14.07	16.81	13.04		56	69.65	103.35	48.32
Plasma cell isotypes
IgM Plasma cells					IgD Plasma cells
after Tdap (Boostrix) booster vaccine (n=10)
	median	max	min			median	max	min
0	0.54	2.19	0.15		0	0.07	0.11	0
3	0.395	4.83	0.11		3	0.035	0.11	0.01
5	0.435	2.26	0.16		5	0.07	0.11	0.02
7	0.585	4.11	0.21		7	0.11	0.21	0.03
10	0.335	1.51	0.13		10	0.07	0.3	0.01
14	0.37	2.74	0.17		14	0.035	0.38	0.01
21	0.48	0.97	0.11		21	0.04	0.14	0.01
28	0.59	2.25	0.11		28	0.05	0.36	0
90	0.495	1.83	0.11		90	0.045	0.32	0
365	0.59	2.54	0.08		365	0.01	0.08	0
post-challenge (all participants, n =15)
	median	max	min			median	max	min
0	0.59	1.44	0.08		0	0.03	0.27	0
3	0.435	6.99	0.22		3	0.05	0.13	0.02
5	0.34	4.07	0.08		5	0.025	0.21	0
7	0.41	0.96	0.21		7	0.03	0.12	0
9	0.405	1.23	0.17		9	0.03	0.15	0
11	0.52	3.31	0.26		11	0.025	0.2	0
14	0.57	2.14	0.21		14	0.03	0.38	0.01
28	0.31	0.57	0.07		28	0.04	0.09	0.01
56	0.34	2.62	0.09		56	0.02	0.05	0.01
* 1 donor was excluded for PC evaluation due to high baseline IgM numbers
post-challenge (colonization-protected participants, n=5)
	median	max	min			median	max	min
0	0.48	0.82	0.08		0	0.02	0.16	0.01
3	0.33	0.58	0.22		3	0.05	0.1	0.02
5	0.24	0.56	0.08		5	0.065	0.1	0.01
7	0.3	0.74	0.21		7	0.01	0.06	0
9	0.37	0.49	0.17		9	0.03	0.06	0
11	0.44	0.68	0.28		11	0.01	0.04	0
14	0.49	0.58	0.21		14	0.04	0.06	0.01
28	0.29	0.34	0.07		28	0.04	0.07	0.03
56	0.3	2.62	0.09		56	0.02	0.04	0.02
Plasma cell isotypes
IgG1 Plasma cells					IgG2 Plasma cells					IgG3 Plasma cells					IgG4 Plasma cells
after Tdap (Boostrix) booster vaccine (n=10)
	median	max	min			median	max	min			median	max	min			median	max	min
0	0.56	1.93	0.16		0	0.225	0.94	0.09		0	0.09	0.27	0.02		0	0.055	0.14	0.01
3	0.365	2	0.17		3	0.365	1.15	0.06		3	0.055	0.14	0.02		3	0.065	0.19	0.01
5	0.97	6.57	0.26		5	0.27	1.89	0.04		5	0.04	0.13	0.01		5	0.04	0.63	0.01
7	12.115	113.44	3.14		7	0.42	2.39	0.22		7	0.14	0.91	0.02		7	0.22	2.44	0.04
10	3.76	17.43	1.2		10	0.265	1.05	0.1		10	0.07	0.23	0.01		10	0.075	0.36	0.02
14	0.6	3.36	0.39		14	0.18	1.54	0.07		14	0.055	0.33	0.02		14	0.035	0.21	0
21	0.63	2.6	0.19		21	0.215	0.87	0.07		21	0.085	0.18	0.02		21	0.05	0.12	0.01
28	0.42	2.87	0.18		28	0.35	1.07	0.05		28	0.135	0.69	0.02		28	0.06	0.21	0.01
90	0.59	1.76	0.22		90	0.235	0.92	0.05		90	0.04	0.16	0.01		90	0.075	0.25	0.02
365	0.35	1.59	0.16		365	0.27	1.27	0.04		365	0.04	0.11	0.02		365	0.05	0.14	0.01
post-challenge (all participants, n =15)
	median	max	min			median	max	min			median	max	min			median	max	min
0	0.62	3.02	0.1		0	0.34	1.46	0.1		0	0.07	0.42	0.02		0	0.04	0.12	0.01
3	0.62	4.36	0.2		3	0.34	1.68	0.14		3	0.09	0.26	0.02		3	0.04	0.2	0
5	0.43	3.27	0.23		5	0.29	1.89	0.08		5	0.07	0.24	0.02		5	0.03	0.08	0.01
7	0.53	2.12	0.15		7	0.27	1.5	0.03		7	0.08	0.19	0.03		7	0.045	0.12	0.01
9	0.6	1.83	0.18		9	0.26	1.34	0.15		9	0.06	0.32	0.02		9	0.04	0.09	0.01
11	0.68	3.94	0.28		11	0.37	1.78	0.09		11	0.12	0.6	0.02		11	0.06	0.1	0
14	0.81	2.88	0.2		14	0.5	1.7	0.13		14	0.08	0.82	0.02		14	0.04	0.15	0
28	0.38	1.61	0.15		28	0.33	1.27	0.1		28	0.04	0.14	0.01		28	0.03	0.1	0.01
56	0.38	3.66	0.13		56	0.23	1.25	0.09		56	0.03	1.1	0.01		56	0.02	0.71	0.01
post-challenge (colonization-protected participants, n=5)
	median	max	min			median	max	min			median	max	min			median	max	min
0	0.49	0.54	0.26		0	0.18	0.53	0.15		0	0.05	0.08	0.03		0	0.02	0.1	0.01
3	0.63	0.95	0.31		3	0.2	0.43	0.14		3	0.09	0.11	0.03		3	0.03	0.2	0.03
5	0.32	0.93	0.23		5	0.155	0.34	0.08		5	0.045	0.08	0.02		5	0.02	0.08	0.01
7	0.31	1	0.2		7	0.24	0.38	0.09		7	0.04	0.08	0.03		7	0.04	0.12	0.02
9	0.37	0.75	0.3		9	0.19	0.35	0.16		9	0.05	0.09	0.03		9	0.02	0.09	0.01
11	0.46	2.1	0.28		11	0.26	0.44	0.14		11	0.03	0.13	0.02		11	0.02	0.08	0.01
14	0.72	1.1	0.2		14	0.22	0.93	0.13		14	0.06	0.82	0.02		14	0.02	0.15	0
28	0.17	0.48	0.15		28	0.16	0.84	0.1		28	0.04	0.09	0.01		28	0.03	0.1	0.01
56	0.46	3.66	0.13		56	0.18	0.49	0.09		56	0.03	1.1	0.01		56	0.02	0.71	0.01
IgA1 Plasma cells					IgA2 Plasma cells
after Tdap (Boostrix) booster vaccine (n=10)
	median	max	min			median	max	min
0	1.81	3.29	0.63		0	0.81	1.88	0.26
3	1.67	4.02	0.44		3	0.745	2.15	0.25
5	1.745	4.81	0.79		5	0.675	2.38	0.29
7	4.26	30.98	1.74		7	0.94	2.39	0.29
10	2.195	6.41	0.94		10	0.725	1.63	0.18
14	1.405	6.14	0.54		14	0.77	2.29	0.28
21	2.04	3.69	0.36		21	0.925	1.3	0.21
28	1.89	9.36	0.58		28	0.89	2.11	0.3
90	2.7	5.62	0.06		90	0.79	3.45	0.07
365	1.93	5.67	0.39		365	0.82	2.09	0.15
post-challenge (all participants, n =15)
	median	max	min			median	max	min
0	1.42	4.75	0.36		0	0.58	1.64	0.04
3	1.47	9.97	0.87		3	0.6	3.59	0.12
5	1.3	7.58	0.54		5	0.335	2.83	0.12
7	1.17	3.14	0.4		7	0.505	1.46	0.06
9	1.51	3.45	0.42		9	0.6	1.58	0.05
11	1.63	5.12	0.58		11	0.55	2.87	0.07
14	1.67	7.5	0.62		14	0.69	2.38	0.09
28	0.87	4.43	0.32		28	0.56	2.31	0.08
56	1.04	8.99	0.36		56	0.29	2.82	0.1
post-challenge (colonization-protected participants, n=5)
	median	max	min			median	max	min
0	1.03	1.64	0.71		0	0.49	0.72	0.19
3	1.52	1.99	0.95		3	0.6	0.64	0.41
5	0.63	1.45	0.54		5	0.245	0.48	0.16
7	0.75	1.88	0.4		7	0.33	0.85	0.18
9	0.87	1.61	0.54		9	0.42	0.75	0.2
11	1.15	2.54	0.6		11	0.44	1.11	0.26
14	1.47	2.55	0.71		14	0.66	0.81	0.3
28	0.48	0.94	0.32		28	0.31	0.96	0.1
56	1.04	8.99	0.36		56	0.27	2.82	0.1
Memory B cell isotypes
IgMD Memory B cells					IgD Memory B cells
after Tdap (Boostrix) booster vaccine (n=10)
	median	max	min			median	max	min
0	30.265	62.37	17.01		0	0.37	1.4	0.12
3	35.32	68.35	18.8		3	0.265	0.72	0.1
5	33.39	62.3	15.11		5	0.225	0.65	0.05
7	31.97	81.4	17.25		7	0.29	0.7	0.17
10	35.76	82.15	20.81		10	0.245	0.61	0.11
14	31.35	72.19	18.77		14	0.345	0.98	0.15
21	33.185	80.29	14.32		21	0.27	0.75	0.11
28	35.005	70.06	18.4		28	0.275	0.6	0.09
90	29.755	82.63	16.3		90	0.29	0.73	0.06
365	35.75	76.13	18.79		365	0.205	0.5	0.09
post-challenge (all participants, n =15)
	median	max	min			median	max	min
0	48.77	127.24	14.91		0	0.295	1.31	0.07
3	47.85	144.75	23.98		3	0.285	1.45	0.06
5	44.41	129.28	21.06		5	0.23	1.41	0.07
7	52.605	108.87	14.93		7	0.29	1.26	0.08
9	45.02	115.02	10.94		9	0.3	1.07	0.07
11	55.54	112.75	24.68		11	0.32	1.07	0.04
14	51.08	119.97	16.93		14	0.36	1.3	0.04
28	39.37	65.38	16.21		28	0.22	0.87	0.05
56	37.55	50.82	10.76		56	0.16	0.75	0.04
post-challenge (colonization-protected participants, n=5)
	median	max	min			median	max	min
0	48.77	73.4	14.91		0	0.2	0.49	0.07
3	70.68	92.4	25.39		3	0.23	0.7	0.06
5	67.235	85.27	21.41		5	0.38	0.71	0.17
7	68.94	93.84	14.93		7	0.17	0.61	0.08
9	59.14	86.42	10.94		9	0.19	0.7	0.07
11	79.4	97.29	24.68		11	0.43	0.64	0.04
14	57.2	89.61	16.93		14	0.2	0.64	0.04
28	45.88	65.38	16.21		28	0.21	0.36	0.05
56	31.91	50.82	10.76		56	0.06	0.42	0.04
IgG1 Memory B cells					IgG2 Memory B cells					IgG3 Memory B cells					IgG4 Memory B cells
after Tdap (Boostrix) booster vaccine (n=10)
	median	max	min			median	max	min			median	max	min			median	max	min
0	12.375	41.39	5.56		0	3.375	7.43	1.52		0	1.88	4.06	0.81		0	0.385	1.12	0.22
3	11.375	31.3	6.12		3	3.14	6.17	0.95		3	1.975	4.42	0.87		3	0.39	0.93	0.21
5	10.165	31.55	5.41		5	2.79	5.37	1.2		5	1.375	5.22	0.66		5	0.415	0.95	0.17
7	11.38	37.84	4.33		7	2.675	6.4	1.13		7	1.765	3.98	0.44		7	0.48	1.01	0.22
10	13.77	34.29	5.97		10	3.305	5.32	1.51		10	2.295	3.57	0.61		10	0.395	1.11	0.25
14	12.57	32.06	9.61		14	4	6.77	0.73		14	1.605	4.28	0.63		14	0.545	0.85	0.18
21	11.915	35.55	7.38		21	2.965	6.88	1.02		21	1.66	3.44	1.07		21	0.46	0.89	0.25
28	12.525	39.98	5.98		28	3.01	7.2	1.06		28	1.945	3.67	0.6		28	0.44	0.97	0.17
90	10.745	46.57	4.2		90	2.665	10.17	1.36		90	1.835	5.27	0.32		90	0.365	1	0.2
365	11.8	31.34	7.38		365	3.82	5.87	1.79		365	2.59	3.41	0.7		365	0.45	0.91	0.2
post-challenge (all participants, n =15)
	median	max	min			median	max	min			median	max	min			median	max	min
0	18.25	74.83	5.45		0	3.73	23.49	1.6		0	2.54	14.98	1.29		0	0.57	1.31	0.13
3	19.76	77.58	5.74		3	4.48	26.7	1.74		3	3.09	16.36	1.5		3	0.63	1.55	0.17
5	20.74	66.94	5.89		5	4.415	27.13	2.21		5	2.98	14.05	1.3		5	0.78	1.47	0.13
7	21.21	78.34	6.16		7	4.205	22.66	1.69		7	2.905	15.69	1.41		7	0.57	1.58	0.18
9	18.04	71.95	5.54		9	4.28	22.2	2.2		9	2.71	15.35	1.37		9	0.54	1.34	0.16
11	19.58	57.46	5.99		11	4.01	20.52	1.86		11	3.25	11.74	1.5		11	0.63	1.3	0.17
14	23.22	63.28	7.12		14	4.49	22.55	2.07		14	3.24	12.92	1.41		14	0.79	1.45	0.18
28	17.9	49.9	5.27		28	3.1	10.73	1.4		28	2.27	10	1.13		28	0.4	1	0.13
56	15	50.41	2.45		56	2.93	10.75	0.33		56	2.11	10.14	0.42		56	0.35	1.08	0.08
post-challenge (colonization-protected participants, n=5)
	median	max	min			median	max	min			median	max	min			median	max	min
0	12.74	24.43	10.74		0	3.13	4.7	1.6		0	1.78	3.08	1.6		0	0.32	0.57	0.19
3	15.99	49.21	13.97		3	4.48	5.82	1.74		3	2.64	3.28	1.88		3	0.35	1.33	0.23
5	20.715	47.05	14.22		5	4.415	5.39	2.21		5	2.905	3.06	2.61		5	0.31	1.24	0.24
7	14.18	48.04	10.52		7	3.36	6.1	1.69		7	1.98	3.93	1.81		7	0.41	1.09	0.2
9	18	46.95	8.85		9	3.44	5.84	2.2		9	2.49	3.73	1.42		9	0.35	1.05	0.2
11	14.5	46.78	12.42		11	3.55	6.69	1.86		11	2.24	4.49	1.56		11	0.35	1.3	0.23
14	18.09	49.75	11.81		14	3.28	6.03	2.07		14	2.59	3.49	1.89		14	0.38	1.44	0.27
28	11.45	26.22	10.08		28	2.78	5.05	1.4		28	1.89	2.91	1.37		28	0.31	0.63	0.15
56	10.32	30.4	2.45		56	2.93	3.86	0.33		56	1.48	2.34	0.42		56	0.28	0.7	0.08
IgA1 Memory B cells					IgA2 Memory B cells
after Tdap (Boostrix) booster vaccine (n=10)
	median	max	min			median	max	min
0	9.11	27.94	6.33		0	3.25	6.83	1.58
3	10.155	22.03	5.98		3	3.73	5.1	1.7
5	9.23	19.28	6.05		5	3.57	4.99	1.5
7	10.815	23.19	5.26		7	3.745	5.88	1.77
10	10.27	20.59	6.7		10	3.935	5.6	2.08
14	10.35	17.81	6.37		14	3.345	6.28	2.37
21	9.97	20.79	3.74		21	3.725	5.51	1.33
28	9.005	22.35	6.75		28	3.19	5.31	1.67
90	8.765	25.08	4.99		90	3.05	6.28	1.28
365	10.41	18.83	6.66		365	3.36	8.35	1.33
post-challenge (all participants, n =15)
	median	max	min			median	max	min
0	11.08	37.49	4.23		0	3.2	16.52	0.74
3	11.94	37.21	4.65		3	3.64	15.01	0.81
5	12.13	32.49	3.95		5	3.565	11.51	0.68
7	12.32	38.11	4.6		7	3.56	13.66	0.73
9	11.23	36.33	3.9		9	3.67	13.01	0.93
11	10.5	28.57	3.99		11	3.23	11.73	0.72
14	12.42	31.63	5		14	3.82	11.71	0.77
28	9.74	24.02	4.04		28	2.65	9.22	0.65
56	8.97	27.62	1.54		56	2.64	10.54	0.65
post-challenge (colonization-protected participants, n=5)
	median	max	min			median	max	min
0	8.32	17.77	7.25		0	3.18	3.95	2.11
3	10.28	19.58	8.71		3	3.47	5.2	2.15
5	13.31	19.28	10.4		5	3.47	5.92	2.22
7	9.21	22.28	7.05		7	3.18	5.81	2.23
9	11.23	23.04	6.03		9	3.84	5.86	1.95
11	9.16	27.69	7.47		11	3.23	5.89	2.78
14	11.95	21.05	7.11		14	3.82	5.93	2.28
28	7.58	18.92	6.11		28	2.65	3.56	2.28
56	7.49	17.77	1.54		56	2.64	3.32	0.65

## Sheet: T cell and NK cell counts
Note to the reader: This file has 7 different tabs. Tab 1-3 in this excelfile have the same layout, but contain data for different cellular compartments.Tab 4-7 contain absolute cell counts per individual, including inoculum, seroconversion status, and colonization status.
Major immune cell populations
Total T cells					CD8 T cells					CD4 T cells					TCRgd T cells					NK cells
after Tdap (Boostrix) booster vaccine (n=10)
	median	max	min			median	max	min			median	max	min			median	max	min			median	max	min
0	1491.9	2671.2	823		0	431.45	1039.2	207.9		0	1491.5	2671	823		0	68.6	148.3	22.3		0	267.665	484.42	49.88
3	1604.95	2339.7	889		3	453.45	1101.7	235		3	1629	2340	889		3	64.25	172.8	18.7		3	255.09	530.67	79.82
5	1405	2610	767		5	455.15	1229.8	189.2		5	1404.5	2610	767		5	61.7	179.1	17.7		5	213.105	584.33	48.4
7	1568.25	2341.4	760		7	403.7	951.6	179.5		7	1568	2341	760		7	69.75	162.3	17.7		7	226.195	360.03	35.92
10	1456.45	2372	1021.6		10	439	970	263.3		10	1456.5	2372	1022		10	72.95	130.4	15.7		10	185.98	391.1	96.16
14	1450.65	2522	975		14	440.1	970.1	239.3		14	1450.5	2522	975		14	52.9	161.1	14.3		14	177.095	491.83	62.08
21	1385.5	2149	978		21	495.45	817.3	246		21	1385.5	2149	978		21	58.1	77.9	18.1		21	226.465	424.21	40.85
28	1521	2326.9	903		28	442.6	936.8	238.5		28	1648	2353	903		28	67.85	134.7	18.2		28	204.31	509.4	54.7
90	1561.45	2630.7	836.6		90	492.8	1088.8	201.7		90	1561.5	2631	837		90	73	132	22.8		90	327.035	498.89	151.08
365	1580.8	2094.6	1178.7		365	522.6	883.8	347.5		365	1568	2095	838		365	61.35	125.9	18		365	212.995	362.76	100.66
post-challenge (all participants, n =15)
	median	max	min			median	max	min			median	max	min			median	max	min			median	max	min
0	1725	3172	1017		0	568.81	1094.34	296.5		0	1025	1588	603		0	74.84	419.1	17.27		0	202.7	377.36	72.54
1	1613	2743	1348		1	530.31	1043.32	335.89		1	977	1622	741		1	70.01	411.34	23.25		1	179.02	481.18	78.77
3	2042	2582	615		3	580.34	1174.61	279.17		3	1118	1573	382		3	72.6	427.33	13.57		3	218.95	464.25	81.55
5	1897	2372	776		5	543.85	960.46	273.91		5	949	1546	423		5	93.83	445.98	15.41		5	257.12	441.61	98
7	1733.5	2320	1234		7	560.785	933.43	268.23		7	923.5	1361	748		7	72.495	389.75	14.26		7	183.66	502.2	88.77
9	1873	2541	1236		9	490.39	1131.33	265.13		9	1019	1294	732		9	80.65	274.45	16.84		9	227.5	364.6	59.94
11	1781	2732	1180		11	615.58	879.42	271.5		11	984	1847	790		11	85.83	430.53	18.26		11	219.77	360.4	68.85
14	1930	2500	1257		14	578.51	1028.3	264.41		14	1056	1665	857		14	74.51	226.92	17.19		14	216.22	314.23	54.65
28	1193	2260	894		28	426.29	951.72	183.1		28	745	1101	606		28	74.32	248.15	22.69		28	141.22	290.17	50.16
56	1371	2125	498		56	440.68	741.2	119.94		56	784.5	1326	286		56	72.49	327.91	14.25		56	185.6	342.27	65.1
post-challenge (colonization-protected participants, n=5)
	median	max	min			median	max	min			median	max	min			median	max	min			median	max	min
0	1613	2231	1254		0	458.51	808.43	323.45		0	1079	1362	817		0	41.25	191.67	25.71		0	165.62	358.09	93.87
1	1613	2743	1417		1	474.27	1043.32	348.84		1	1149	1570	772		1	47.08	176.66	28.36		1	203.68	422.85	135.26
3	2076	2223	1643		3	580.34	799.18	476.49		3	1310	1573	908		3	48.76	186.66	33.8		3	243.27	464.25	135.86
5	1960	2021	1741		5	543.85	738.01	402.02		5	1136	1388	956		5	43.47	201.88	28.69		5	392.96	441.61	135
7	1620	2050	1289		7	497.6	649.41	354.08		7	1143	1361	748		7	46.99	168.8	23.04		7	283.25	502.2	105.63
9	1737	2119	1236		9	490.39	662.17	332.79		9	1044	1251	732		9	44.09	196.51	23.48		9	203.34	327.23	124.48
11	1795	2332	1474		11	594.02	762.8	368.46		11	1304	1514	827		11	39.12	161.94	25.12		11	244.78	360.4	109.65
14	1948	2035	1527		14	547.17	660.48	366.77		14	1206	1380	897		14	36.87	185.15	27.88		14	264.9	314.23	99.62
28	1155	1816	1004		28	306.76	581.61	266.77		28	689	1053	647		28	26.19	146.81	22.69		28	116.93	290.17	83.27
56	1148	1457	498		56	381.84	443.22	119.94		56	771	1007	286		56	32.55	80.28	15.62		56	106.19	342.27	65.1
CD4 T cell subsets
regulatory T cells					follicular helper T cells					naive CD4 T cells
after Tdap (Boostrix) booster vaccine (n=10)
	median	max	min			median	max	min			median	max	min
0	65.75	103	37.5		0	73.65	219	51.5		0	400.5	536	86.2
3	64.55	100	24.2		3	79.1	175	47.2		3	355	538	76.9
5	54.45	96.7	24.8		5	65.55	141	57.5		5	342.5	580	72.9
7	75.25	187	18.8		7	79.7	166	52		7	413	535	90.9
10	57.8	90.9	35.5		10	90.4	172	54.8		10	403.5	569	120
14	50	207	26.8		14	78.8	142	62.5		14	330.5	765	84.3
21	55.95	94.2	28.9		21	81.75	163	36		21	319	643	107
28	63.15	101	28.1		28	73.3	176	35.4		28	433.5	645	97.4
90	64.45	90.1	25.5		90	103	239	30.1		90	388	663	72.4
365	59.3	126	36.4		365	68.8	158	31		365	345	502	91.8
post-challenge (all participants, n =15)
	median	max	min			median	max	min			median	max	min
0	85.3	153	44.6		0	94.4	284	60.6		0	504	809	143
1	89.2	153	40.1		1	110	241	47.7		1	338	690	191
3	73.7	141	24		3	130	356	45.3		3	491	658	104
5	68	151	31		5	118	300	77.9		5	392	849	160
7	75.85	132	50.8		7	108	328	74.8		7	389	557	197
9	83.6	134	42.1		9	106	329	70.3		9	397	615	198
11	76.2	164	49.2		11	129	351	75.6		11	415	1096	219
14	83.6	163	55.2		14	123	272	60.8		14	398	954	198
28	57.8	102	35.3		28	87.1	246	53.8		28	336	560	168
56	60.9	132	37.7		56	86.4	166	17.5		56	300	587	149
post-challenge (colonization-protected participants, n=5)
	median	max	min			median	max	min			median	max	min
0	96.8	108	66.8		0	97.6	216	60.6		0	439	638	308
1	94.9	119	75.8		1	119	212	47.7		1	378	690	326
3	73.7	114	62.8		3	167	305	95.8		3	498.5	573	350
5	77.5	120	60.3		5	165	300	118		5	498.5	518	329
7	75	106	50.8		7	106	284	87		7	389.5	499	321
9	87.6	110	42.1		9	113	304	92.8		9	417.5	532	331
11	72.1	116	64.1		11	162	351	98.4		11	444.5	575	413
14	90.2	111	57		14	138	269	110		14	446	630	367
28	56.3	74.6	35.3		28	89.1	246	80		28	298	389	230
56	51.3	85.8	37.7		56	86.7	166	17.5		56	243.5	317	149
T helper (Th) 1 cells					Th2 cells					Th17 cells					Th1/17 cells					Th22 cells
after Tdap (Boostrix) booster vaccine (n=10)
	median	max	min			median	max	min			median	max	min			median	max	min			median	max	min
0	82	236	34.4		0	37.4	70.4	16.8		0	34.25	68.1	19.9		0	41.75	68.5	29.9		0	8.6	18.1	4.5
3	66.4	164	41		3	38.8	117	23.2		3	38.4	80.7	22.6		3	40.7	83.3	28		3	6.4	16.6	5.6
5	77.25	222	33.7		5	35.1	160	17.8		5	44.2	62.5	22.5		5	40.9	52.2	21.7		5	9.85	18.6	4.1
7	84.45	229	43.2		7	40.85	98.7	17.2		7	41.5	57.6	18		7	39	74.2	15.3		7	8.25	20	3.2
10	58.5	239	29.5		10	34.3	115	20.8		10	39.85	99.2	22.7		10	38.9	80.5	26.8		10	9.05	24.1	5.4
14	76	368	23.4		14	36.3	95.7	20.8		14	38.7	96.2	25.5		14	44.35	102	32.5		14	9	28.6	3.7
21	63.15	318	27.6		21	33.75	104	21.7		21	39.85	93.3	21.3		21	48.15	103	17.3		21	11.2	29.4	2.7
28	91.6	288	24.1		28	52.05	101	16.2		28	45.3	83.7	16.5		28	52.1	61.8	8.9		28	9.95	16.7	3
90	91.65	262	17.1		90	34	142	15.3		90	42.25	72.7	17		90	41.75	89.5	30.4		90	8.2	22.5	4
365	88.5	243	38.1		365	40.9	103	19.4		365	40.6	75	17.3		365	47	80.3	26.8		365	8.3	22	3.5
post-challenge (all participants, n =15)
	median	max	min			median	max	min			median	max	min			median	max	min			median	max	min
0	93.3	182	37.2		0	34.9	310	15		0	39.1	63	12.2		0	45.5	94.2	20.7		0	10.7	30.9	2.8
1	82.5	190	39		1	37.4	459	13.9		1	40.1	57.3	16.1		1	46.6	99.7	18.3		1	11	34.9	2.9
3	103	188	35.7		3	35.6	305	15.2		3	37.5	57.1	21.7		3	51.9	112	14.6		3	12.2	17.5	7.9
5	98.6	229	30		5	25.6	244	9.6		5	31.3	56	15.3		5	44.5	124	20.8		5	9.1	36.6	2.4
7	91	205	49.3		7	26	49.7	11.7		7	35.35	56.8	14.4		7	48.8	114	35		7	9.7	29.4	3.7
9	84.6	249	35.8		9	30.5	263	13.2		9	41	58.4	13.8		9	52.8	93.5	13.3		9	9.1	28.6	4.3
11	86.6	186	43.5		11	30.7	191	12.3		11	36.2	63.4	16.2		11	58	139	26.1		11	10.8	26.1	3.2
14	88.3	226	46.3		14	30.4	190	17.5		14	38.1	64.6	16.5		14	56	120	23.7		14	11.5	37.8	3.2
28	65.2	136	27.8		28	22.9	162	10.4		28	28.6	39.4	11.1		28	34.6	78.6	17.7		28	7.6	15.3	3
56	62.05	180	16.3		56	32	325	8.6		56	31.1	56.1	12.2		56	29.35	91.1	14.7		56	7.35	16.2	3.1
post-challenge (colonization-protected participants, n=5)
	median	max	min			median	max	min			median	max	min			median	max	min			median	max	min
0	110.5	131	56.3		0	23.25	40.4	16.1		0	39.05	40.9	30.1		0	57.15	72.1	44.2		0	8	14	4.7
1	157.5	161	50.3		1	27.45	39.6	13.9		1	49.45	52.9	24		1	90.15	99.7	46.6		1	9.55	20.2	6.4
3	134	188	57.1		3	29.2	36	15.2		3	39.45	57.1	29.5		3	82.4	112	51.9		3	10.35	17.2	7.9
5	112.5	181	55.4		5	21.45	30.4	13.3		5	34.6	53.7	28.2		5	73.5	124	51.6		5	10.65	15.1	6.6
7	107.35	187	49.3		7	20.1	33.6	11.7		7	29.35	51.2	19.9		7	71	114	45.7		7	9.85	11.7	7.6
9	106.6	164	57.8		9	24.65	34.5	13.2		9	34.15	58.4	21.2		9	72.9	93.5	39.2		9	8.2	9.4	5.2
11	131	175	45.7		11	27.95	38.2	12.3		11	40.15	63.4	27.1		11	87.8	139	46.7		11	9.75	12.7	4.7
14	109.4	167	72.7		14	24.15	38.7	17.5		14	37.35	64.6	26.7		14	70.25	120	42.5		14	9.15	15	4.4
28	75.1	100	36.2		28	21.25	24.7	10.4		28	30.7	39.2	16		28	53.9	67.3	28.5		28	7.1	8.3	3
56	73.35	122	16.3		56	24.5	54.6	8.6		56	32.35	56.1	12.2		56	46.35	91.1	14.7		56	7.3	14.3	3.1
CXCR3+ CCR4+ CCR6+ CCR10+					CXCR3+ CCR4+ CCR6+ CCR10-					CXCR3+ CCR4+ CCR6- CCR10+					CXCR3+ CCR4+ CCR6- CCR10-
after Tdap (Boostrix) booster vaccine (n=10)
	median	max	min			median	max	min			median	max	min			median	max	min
0	4.4	6.1	2.3		0	36.2	65.4	12.3		0	5.25	11.8	2.6		0	38.85	69.9	23.6
3	3.8	5.8	3.2		3	37	58.7	30		3	4.6	8.1	2.5		3	47	68.8	31
5	4.3	10.8	1.5		5	31.8	75.6	6.3		5	5.45	8.5	3.1		5	47.55	70.8	27.3
7	3.45	5.7	2		7	36.35	49.6	11.7		7	5.9	12.2	2.8		7	46	67.4	32.3
10	5.6	8.6	2.4		10	42.3	69.7	24		10	4.9	8.4	2.8		10	50.05	75.6	30.5
14	6.55	10.2	1.5		14	38.55	68	16.5		14	5.7	8.1	3		14	47.1	66.6	23.3
21	6.2	13.6	2.5		21	39.3	60.3	16.5		21	4.35	9.5	2.8		21	43.8	76.9	22.8
28	4.4	8.9	1.2		28	34.7	69	11.3		28	6.05	12.2	2.7		28	49.5	138	20.9
90	5.55	6.3	3.2		90	42.4	66.6	11.9		90	4.9	9	1.9		90	40.55	78.2	18.5
365	3.8	5.8	2.1		365	38.7	61	9.4		365	4.5	10.5	2.2		365	38.6	92.1	33
post-challenge (all participants, n =15)
	median	max	min			median	max	min			median	max	min			median	max	min
0	9.3	106	4.4		0	9	13.1	2.8		0	5.1	15.2	3.2		0	47.9	77.1	5.7
1	9.1	20.4	4.1		1	8.7	11.7	3.4		1	5.6	12.4	2.1		1	47.4	92.3	18.6
3	7.6	14.9	2.9		3	8	11.8	3.1		3	5.8	9.6	2.7		3	41.9	68.6	22.8
5	8.4	16.2	1.3		5	6.6	12.3	2.9		5	5.5	11.9	1.5		5	43.7	90.7	13.5
7	9.45	12.8	4		7	7	11.8	3.2		7	5.9	14.1	2.1		7	34.7	73.1	21.5
9	8	17.8	3.4		9	8	12.7	2.7		9	5	17.1	2.8		9	44.1	68.9	20.2
11	8.6	15.1	4.3		11	7.9	13.2	3		11	5.2	11.5	2.4		11	42.4	72.9	18.1
14	9.8	13	3.2		14	7.1	13.3	3		14	5.1	12.9	2.7		14	50	75.9	28.3
28	6.5	15	2.8		28	4.9	9.4	2		28	4.1	10.5	1.5		28	33.1	65.6	14.2
56	8.4	14.2	2.1		56	4.95	10.9	2.1		56	6.3	11.4	0.88		56	39.5	59.8	7.6
post-challenge (colonization-protected participants, n=5)
	median	max	min			median	max	min			median	max	min			median	max	min
0	8.4	10.6	6.2		0	8.45	10.6	7.1		0	5.6	7.9	3.2		0	51.9	77.1	19.4
1	11.8	20.4	4.7		1	8.35	11.5	7.2		1	5.9	9.1	2.1		1	66.8	91.5	18.6
3	10.45	14.9	5.8		3	7.9	11.8	6.4		3	6	8	2.9		3	54.25	68.6	22.8
5	11.35	16.2	5.7		5	6.45	12.3	6.2		5	5.25	6.1	3.5		5	49.3	57.8	20.9
7	9.3	12.8	5.7		7	5.15	11.6	4.4		7	4.85	8	2.1		7	38.75	67.3	22.1
9	7.9	17.8	4.7		9	6.85	11.6	4.9		9	4.5	5.8	2.8		9	42.15	63.9	21.9
11	11.45	15.1	4.3		11	6.3	12.6	5.8		11	5.55	8.2	2.4		11	50.6	72.9	18.1
14	9.25	12.5	6.3		14	6.75	11.5	5.5		14	5.45	9.7	2.7		14	50.85	74.1	29.3
28	6.2	13	3.3		28	5	6.5	4.6		28	3.75	5.9	1.5		28	28.75	65.6	14.2
56	8.45	14.2	2.1		56	3.75	10.9	2.1		56	4.8	6.8	0.88		56	40.65	56	7.6
CXCR3+ CCR4- CCR6+ CCR10+					CXCR3+ CCR4- CCR6- CCR10+					CXCR3- CCR4- CCR6+ CCR10-					CXCR3- CCR4+ CCR6- CCR10+
after Tdap (Boostrix) booster vaccine (n=10)
	median	max	min			median	max	min			median	max	min			median	max	min
0	0.175	3.1	0.082		0	0.335	3.1	0.06		0	3.95	29.3	2.4		0	4.65	12.8	1.6
3	0.18	0.41	0.043		3	0.18	0.81	0.035		3	4.5	15.8	0.79		3	4.3	13.7	1.5
5	0.18	2.5	0.016		5	0.32	3.5	0.13		5	5.45	13.3	1.7		5	4.5	8.2	1.9
7	0.245	2.5	0.02		7	0.385	2.3	0.12		7	4.9	16.1	2.3		7	5.15	28.6	2.7
10	0.215	2.3	0		10	0.335	1.8	0.039		10	4.8	17.9	1.7		10	4.65	8.2	1.8
14	0.405	4.4	0.081		14	0.415	3.6	0.085		14	6.05	25.5	3.2		14	6.35	8.2	2.1
21	0.225	3.5	0.017		21	0.265	2.4	0.081		21	5.8	17.8	2		21	4.55	11.3	2
28	0.31	2.4	0		28	0.33	1.8	0.058		28	5.9	14.4	1.4		28	5	21.9	1.7
90	0.215	4.2	0.13		90	0.325	3.7	0.064		90	4.6	14.3	2.2		90	4.2	9.4	1.5
365	0.29	2.6	0		365	0.18	2.4	0.018		365	5.5	14.6	1.4		365	5.1	7	1.9
post-challenge (all participants, n =15)
	median	max	min			median	max	min			median	max	min			median	max	min
0	0.11	1	0		0	0.28	1.8	0.021		0	6	10.9	2.5		0	3.3	10.3	1.1
1	0.22	0.94	0.048		1	0.27	1.5	0.079		1	7.5	13.6	2.2		1	3.2	8.2	1.1
3	0.29	0.85	0.02		3	0.36	1.1	0.02		3	6.7	15.5	1.8		3	3.5	10.8	1.4
5	0.23	1.5	0.02		5	0.2	1.4	0.082		5	6.7	13.3	2.3		5	2.7	11.5	1
7	0.255	2.3	0.066		7	0.365	2.1	0.05		7	6.95	17.3	1.7		7	3.25	10.3	1.3
9	0.28	1.1	0.037		9	0.39	2.1	0		9	8.1	13.8	1.4		9	3.2	8.1	1
11	0.39	1.2	0		11	0.3	1.7	0.089		11	6	23.7	3.5		11	2.6	7.4	1.1
14	0.23	1.8	0.037		14	0.29	1.8	0.037		14	7.1	19.7	2.6		14	3	10.7	1.5
28	0.28	0.79	0		28	0.27	3	0.053		28	4.6	8.7	2.3		28	2.2	7.2	0.87
56	0.215	1.6	0		56	0.185	1	0		56	4.4	13.5	2.6		56	3.4	13	0.69
post-challenge (colonization-protected participants, n=5)
	median	max	min			median	max	min			median	max	min			median	max	min
0	0.185	0.29	0		0	0.195	0.68	0.021		0	8.35	10.9	4.7		0	2.45	4.9	1.1
1	0.44	0.65	0.21		1	0.3665	0.67	0.079		1	10.1	13.6	6.6		1	2.65	4.3	1.1
3	0.365	0.43	0.29		3	0.535	0.88	0.11		3	8.25	15.5	6.3		3	3.5	4.1	1.4
5	0.44	1.5	0.14		5	0.3	0.76	0.11		5	8.15	13.3	5.9		5	2.75	4.5	2
7	0.315	0.78	0.081		7	0.365	0.94	0.081		7	9.5	17.3	6.2		7	3	4.1	1.3
9	0.265	0.45	0.037		9	0.33	0.51	0.056		9	8.3	13.8	3.6		9	2.6	3.2	1
11	0.575	1.2	0.089		11	0.33	1.7	0.089		11	8.15	23.7	3.9		11	2.9	3.8	1.1
14	0.37	0.39	0.15		14	0.33	0.59	0.082		14	7.9	19.7	5.9		14	2.65	5.2	1.5
28	0.325	0.4	0.08		28	0.24	0.43	0.053		28	4.95	8.7	3.6		28	2.15	3.3	0.87
56	0.19	0.46	0		56	0.185	0.9	0		56	4.75	13.5	2.6		56	2.75	4.2	0.69
NK cell subsets
CD56 bright NK cells					CD56 dim NK cells
after Tdap (Boostrix) booster vaccine (n=10)
	median	max	min			median	max	min
0	9.715	166.56	5.44		0	259.515	472.84	49.88
3	11.02	202.63	5.35		3	246.74	525.32	79.82
5	10.58	113.73	5.55		5	205.3	566.1	48.4
7	12.775	206.22	8.33		7	220.055	340.42	35.92
10	12.605	186.05	6.57		10	181.5	379.55	96.16
14	9.385	82.49	6.8		14	169.13	482.19	62.08
21	9.595	215	7.75		21	219.895	414.62	40.85
28	11.445	198.81	4.33		28	200.91	494.47	54.7
90	15.545	25.15	7.29		90	313.34	483.27	139.48
365	14.11	18.51	9.49		365	200.285	348.14	91.17
post-challenge (all participants, n =15)
	median	max	min			median	max	min
0	13.63	28.76	6.99		0	183.38	363.78	53.08
1	11.85	31.3	5.23		1	167.82	449.87	62.52
3	13.83	30.89	7.07		3	208.77	433.35	69.24
5	12.71	27.9	5.5		5	235.45	429.16	90.52
7	11.325	33.12	5.34		7	172.945	469.09	79.03
9	12.4	27.58	5.93		9	212.52	352.8	51.31
11	10.94	30.88	5.81		11	203.1	349.8	52.91
14	13.46	33.27	6.18		14	199.41	280.96	45.39
28	10.6	21.07	7.08		28	120.15	269.75	40.84
56	14.32	38.22	4.87		56	172.96	317.32	60.23
post-challenge (colonization-protected participants, n=5)
	median	max	min			median	max	min
0	13.63	28.76	9.45		0	156.17	329.33	80.25
1	12.41	25.4	11.19		1	186.54	397.45	122.85
3	13.83	30.89	9.85		3	223.15	433.35	122.03
5	14.29	27.9	8.65		5	365.06	429.16	120.7
7	11.5	33.12	5.34		7	260.13	469.09	100.29
9	16.29	27.58	5.93		9	193.54	299.65	118.54
11	10.88	30.88	8.84		11	213.9	349.8	98.78
14	15.59	33.27	6.18		14	246.27	280.96	93.44
28	11.67	21.07	8.75		28	105.26	269.75	74.29
56	12.63	38.22	4.87		56	93.56	317.32	60.23

## Sheet: Innate immune cell counts
Note to the reader: This file has 7 different tabs. Tab 1-3 in this excelfile have the same layout, but contain data for different cellular compartments.Tab 4-7 contain absolute cell counts per individual, including inoculum, seroconversion status, and colonization status.
Major innate immune cell populations
Total leukocytes					Neutrophils					Eosinophils					Basophils					Monocytes					plasmacytoid DCs					meyloid DCs
after Tdap (Boostrix) booster vaccine (n=10)
	median	max	min			median	max	min			median	max	min			median	max	min			median	max	min			median	max	min			median	max	min
0	5760.81	8827.72	3997		0	3116.7	5986.05	2336.01		0	134.075	353.95	32.39		0	49.425	114.17	24.48		0	450.905	660.31	271.58		0	9.545	17.07	3.3		0	16.08	28.48	9.23
3	6757.36	7918.56	3903		3	4023.72	5080.04	2110.63		3	143.415	505.11	26.22		3	50.695	121.68	25.22		3	529.295	832.89	261.75		3	10.13	24.71	3.56		3	18.735	26.58	6.92
5	6510.96	8487.73	3247.85		5	4193.38	6307.9	1926.28		5	134.145	247.29	38.85		5	47.86	126.02	19.2		5	527.875	630.3	209.15		5	8.585	17.73	3.29		5	18	21.51	8.6
7	6215.36	8099	3103.34		7	3230.61	5328.7	1943.52		7	150.145	358.6	56.63		7	55.83	112.01	24.48		7	474.265	730.23	318.19		7	8.805	17.92	3.58		7	18.14	34.1	8.32
10	5776.74	7126	4003		10	2965.37	4168.98	2152.85		10	133.14	234.58	31.79		10	47.66	108.26	30.08		10	443.405	608.62	255.7		10	10.645	15.28	3.52		10	17.66	21.47	6.04
14	6327.05	9389	4280		14	3273.24	8412.54	2526.3		14	156.8	251.32	31.84		14	54.49	104.91	32.91		14	504.645	672.2	286.37		14	9.93	21.72	3.08		14	16.755	30.2	9.01
21	6151.5	7011.04	3835		21	3477.91	4320.79	2106.99		21	115.005	262.72	34.78		21	49.365	118.15	30.36		21	449.375	1118.93	263.93		21	9.18	17.3	3.77		21	17.805	23.19	9.74
28	5619.64	8581	4220		28	3140.27	5693.4	2173.48		28	112.815	268	37.89		28	44.155	70.9	29.12		28	457.255	724.94	279.26		28	10.12	12.34	4.58		28	15.465	25.7	8.71
90	6091.35	8400.8	4368.26		90	3135.51	5573.72	2409.7		90	125.61	277.26	48.17		90	53.145	87.84	34.03		90	471.595	991.48	278.75		90	9.995	12.98	3.39		90	16.18	20.77	8.35
365	6159.06	6773.58	4959.02		365	3692.83	4439.84	2914.84		365	98.61	290.38	10.72		365	47.36	106.55	3.86		365	402.24	539.17	351.23		365	8.12	16.14	3.49		365	14.74	18.66	9.57
post-challenge (all participants, n =15)
	median	max	min			median	max	min			median	max	min			median	max	min			median	max	min			median	max	min			median	max	min
0	6267	11416	4261.76		0	3299.29	6955.77	1627.83		0	153.5	843.71	48.81		0	43.77	84.46	15.53		0	513.07	990.1	353.03		0	13.42	21.54	5.84		0	21.32	49.29	11.01
1	6033.85	9778.63	4083.57		1	2838.44	6356.27	1456.87		1	141.04	517.63	64.09		1	37.2	93.99	13.06		1	470.88	635.9	315.34		1	13.98	27.6	4.12		1	26.32	36.82	14.37
3	6422.49	10003	4702.63		3	3369.77	6539.45	1604.93		3	143.98	244.95	20.65		3	32.785	55.23	3.25		3	542.34	957.52	358.3		3	14.65	29.07	6.07		3	27.365	47.5	16.07
5	6172.96	9930	4074.5		5	2827.98	5715.97	1186.71		5	126.82	303.43	40.93		5	32.83	82.81	5.03		5	504.54	952.05	319.7		5	15.53	32.56	5.06		5	25.03	65.99	15.09
7	6017	9062	4074.5		7	2923.16	5530.81	1757.74		7	159.58	331.81	50.41		7	43.405	94.07	14.04		7	486.61	872.48	277.87		7	13.32	20.09	4.96		7	22.91	49.26	16.31
9	6117.24	8849	4205.94		9	3100.91	5604.04	2069.73		9	151.12	725.9	46.24		9	41.21	91.71	16.83		9	500.73	857.68	260.93		9	12.52	18.01	5.86		9	20.77	59.15	16.29
11	5832	10041	3895.99		11	2885.23	6264.79	1602.44		11	151.15	608.42	47.2		11	44.46	95.88	12.98		11	419.25	658.53	255.51		11	10.94	21.46	4.89		11	22.98	45.81	16.19
14	6071	9242.37	3931.38		14	2815.87	5350.84	1570.48		14	153.4	658.03	49.84		14	40.24	93.1	14.7		14	435.22	651.45	348.77		14	12.44	19.77	3.75		14	25.41	44.91	16.65
28	5139	10025.2	4162.86		28	2900.14	7067.25	1989.68		28	118.7	303.1	47.03		28	37.72	59.84	13.99		28	370.49	586.46	222.15		28	10.41	19.85	5.96		28	15.33	32.06	10.09
56	4596.56	9418.84	3066.47		56	2644.01	6134.57	1385.12		56	111.62	235.55	36.49		56	31.58	89.47	16.12		56	407.32	1354.73	214.54		56	9.01	14.93	4.32		56	13.17	24.7	4.9
post-challenge (colonization-protected participants, n=5)
	median	max	min			median	max	min			median	max	min			median	max	min			median	max	min			median	max	min			median	max	min
0	6267	10060	5539		0	3299.29	6945.29	2791.65		0	153.5	326.52	103.36		0	40.65	63.37	28.26		0	425.54	592.41	358.26		0	13.42	18.37	11.57		0	21.32	35.73	13.61
1	5884.53	9344	5272.74		1	2838.44	6356.27	2411.44		1	151.42	234.86	83.52		1	37.2	61.88	27.19		1	437.77	635.9	340.92		1	14.07	15.48	10.88		1	28.25	36.82	19.14
3	6289	7994	5226		3	2881.01	4962.37	2603.22		3	149.15	205.76	94.27		3	50.53	55.23	34.04		3	455.9	557.48	358.3		3	12.98	27.42	11.08		3	33.66	40.28	16.07
5	6350.94	7586	5253		5	3201.12	4482.64	2303.65		5	126.82	303.43	83.22		5	43.06	54.37	25.61		5	401.7	510.47	337.94		5	15.77	23.83	11.18		5	25.03	47.63	19.61
7	6358	9062	4951		7	3179.11	5505.77	2393.9		7	162.24	236.13	96.51		7	42.84	54.37	30.76		7	412.35	748.76	277.87		7	14.18	17.32	10.06		7	19.89	37.06	16.87
9	5726	8849	4545		9	2761.06	5531.79	2337.62		9	151.12	170.17	82.67		9	41.21	57.55	30.21		9	359.66	564.74	260.93		9	12.52	12.87	8.92		9	20.64	44.37	16.29
11	5111	10041	4888		11	2450.78	6264.79	2340.51		11	149.07	218.03	98.34		11	44.46	50.29	29.02		11	295.24	524.73	255.51		11	9.95	17.97	9.06		11	27.4	39.01	16.32
14	5903	8494	5239		14	2782.35	5350.84	2530.14		14	132	302.44	109.85		14	40.24	50.91	35.2		14	369.52	563.57	348.77		14	12.41	19.77	8.53		14	28.58	42.71	16.9
28	4860.78	10025.2	4285.48		28	3051.58	7067.25	2008.01		28	162.91	165.45	54.26		28	39.36	49.3	16.11		28	283.54	586.46	222.15		28	10.41	14.16	6.17		28	14.03	29.94	10.09
56	4529.04	8152.48	3066.47		56	2786.77	6134.57	1385.12		56	77.95	178.9	44.33		56	33.39	89.47	19.64		56	318.13	1354.73	214.54		56	7.48	14.5	4.32		56	9.39	15.6	4.9
Neutrophil subsets
Immature Neutrophils					mature neutrophils
after Tdap (Boostrix) booster vaccine (n=10)
	median	max	min			median	max	min
0	1.695	45.74	0.41		0	3116.7	5983.88	2336.01
3	1.98	23.8	0.75		3	4011.82	5077.94	2110.63
5	1.775	13.8	0.65		5	4190.33	6307.9	1921.19
7	1.89	17.1	0.52		7	3221.07	5327.1	1935.67
10	1.65	16.5	0.69		10	2958.72	4167.22	2152.85
14	1.52	17.7	0.66		14	3264.39	8412.54	2526.3
21	2.34	22.7	0.5		21	3477.72	4317.95	2106.99
28	1.69	27.7	0.35		28	3139.18	5692.2	2173.48
90	1.875	13.95	0.43		90	3130.43	5573.29	2409.7
365	1.1	10.9	0.35		365	3692.83	4437.57	2914.84
post-challenge (all participants, n =15)
	median	max	min			median	max	min
0	7.72	34.38	1.72		0	3288.96	6951.31	1624.16
1	6.42	21.74	1.31		1	2831.28	6346.39	1455.56
3	5.335	20.17	1.07		3	3363.97	6537.7	1603.59
5	4.83	21.16	0.59		5	2822.98	5709.09	1185.86
7	5.135	34.27	0.88		7	2909.8	5516.43	1756.86
9	5.29	36.77	1.04		9	3095.56	5599.98	2064.44
11	5.36	38.67	0.54		11	2846.56	6254.38	1601.33
14	5.75	43.48	0.23		14	2809.54	5344.12	1569.6
28	2.7	10.96	0.17		28	2889.18	7063.88	1987.82
56	3.1	8.74	1.34		56	2638	6132.42	1378.94
post-challenge (colonization-protected participants, n=5)
	median	max	min			median	max	min
0	7.72	10.33	2.82		0	3288.96	6937.57	2788.77
1	6.42	9.88	1.69		1	2831.28	6346.39	2405.02
3	5.08	12.54	1.92		3	2868.47	4950.05	2600.9
5	5	15.43	1.38		5	3189.51	4467.21	2301.33
7	3.03	17.9	1.11		7	3161.21	5490.16	2392.14
9	4.67	22.54	1.25		9	2738.52	5517.8	2336.37
11	4.91	18.81	1.1		11	2449.12	6254.38	2335.6
14	5.75	17.8	1.53		14	2764.55	5344.12	2524.39
28	2.52	3.37	1.44		28	3049.06	7063.88	2006.57
56	3.11	8.74	1.82		56	2784.95	6132.42	1378.94
Monocyte subsets
classical monocytes (cMo)					cMo CD62L+					cMo CD62L-
after Tdap (Boostrix) booster vaccine (n=10)
	median	max	min			median	max	min			median	max	min
0	380.795	545.11	225.06		0	328.275	540.7	190.26		0	28.96	227.3	2.63
3	429.205	673.18	192.49		3	407.355	648.83	178.56		3	15.3	155.18	5.2
5	427.795	584.59	175.24		5	416.37	564	163.16		5	13.48	28.53	2.2
7	414.615	606.58	260.49		7	381.88	540.28	236.29		7	31.785	66.3	1.8
10	383.32	485.17	196.45		10	362.595	460.19	181.63		10	15.475	193.54	2.7
14	457.85	536.9	239.8		14	410.435	508.68	214.19		14	26.92	133.8	2.9
21	407.69	815.45	222.41		21	372.68	771.05	168.44		21	35.615	78.03	4.82
28	397.655	590.85	230.27		28	350.13	572.63	193.88		28	17.655	157.2	2.84
90	392.91	741.62	230.86		90	333.925	642.61	224.07		90	18.6	162.19	6.8
365	370	457.65	321.99		365	350.59	447.85	120.39		365	14.66	214.64	7.5
post-challenge (all participants, n =15)
	median	max	min			median	max	min			median	max	min
0	458.45	883.94	304.9		0	332.55	718.88	124.35		0	92.86	328.75	19.71
1	403.62	581.83	280.34		1	223.97	511.74	116.44		1	143.39	335.5	25.92
3	430.365	866.86	302.16		3	390.68	866.86	39		3	60.95	532.36	16.94
5	419.25	821.84	281.76		5	169.05	334.78	27.5		5	193.03	643.65	79.48
7	433.79	698.7	229.84		7	293.07	456.02	140.02		7	110.73	323.31	17.6
9	444.1	647.3	221.51		9	234.5	372.73	140.49		9	145.74	315.99	28.04
11	370.31	557.82	238.69		11	243.71	413.62	155.23		11	108.08	256.99	26.13
14	400.09	547.32	293.27		14	289.26	427.22	102.79		14	94.73	300.01	14.45
28	323.62	441.67	189.59		28	186.03	320.25	136.02		28	85.93	255.64	15.61
56	330.08	992.8	207.47		56	179.53	336.3	70.17		56	154.91	733.26	41.86
post-challenge (colonization-protectedparticipants, n=5)
	median	max	min			median	max	min			median	max	min
0	383.79	477.75	304.9		0	292.03	438.44	272.56		0	39.31	166.42	19.71
1	355.76	471.6	280.34		1	193.59	400.16	173.19		1	86.75	298.41	25.92
3	384.87	462.2	302.16		3	345.04	462.2	277.99		3	20.635	104.08	16.94
5	345.35	385.82	286.65		5	185.75	265.87	168.5		5	139.33	183.23	79.48
7	386.66	591.6	229.84		7	229.45	393.39	140.02		7	89.82	278.93	17.6
9	298.02	444.72	221.51		9	195.67	294.14	176.98		9	84.47	267.74	28.04
11	253.88	404.07	238.69		11	216.86	303.03	211.29		11	27.4	187.21	26.13
14	345.27	461.95	293.27		14	330.82	374.68	255.52		14	41.66	87.27	14.45
28	257.8	441.67	189.59		28	186.03	238.26	154.32		28	48.45	255.64	35.27
56	282.41	992.8	207.47		56	179.53	259.54	139.26		56	68.21	733.26	41.86
intermediate monocytes (iMo)
after Tdap (Boostrix) booster vaccine (n=10)
	median	max	min
0	15.305	43.46	7.5
3	23.875	58.81	7.96
5	18.655	42.51	6.91
7	13.425	41.6	4.7
10	14.395	35.25	8.61
14	17.325	88.2	10.24
21	19.345	217.9	9.54
28	15.8	56.3	7.1
90	17.965	92.12	14.1
365	15.61	46.72	8.41
post-challenge (all participants, n =15)
	median	max	min
0	19.2	46.76	5.82
1	22.8	54.23	7.84
3	32.895	71.98	14.37
5	24.88	79.05	14.36
7	22.955	114.37	7.72
9	23.38	113.9	7.17
11	19	43.54	3.98
14	19.56	25.68	8.57
28	13.2	48.79	8.27
56	15.19	313.99	1.94
post-challenge (colonization-protected participants, n=5)
	median	max	min
0	12.06	43.39	5.82
1	22.8	54.23	7.84
3	26.74	41.52	14.37
5	25.25	38.08	14.36
7	17.29	47.61	7.72
9	20.11	36.61	7.17
11	15.36	35.19	3.98
14	20.87	25.68	8.57
28	12.74	44.74	10.73
56	10.2	313.99	1.94
non classical monocytes (ncMo)					ncMo SLAN+CD36+					ncMo SLAN+CD36-					ncMo SLAN-CD36+					ncMo SLAN-CD36-
after Tdap (Boostrix) booster vaccine (n=10)
	median	max	min			median	max	min			median	max	min			median	max	min			median	max	min
0	38.795	125.16	10.85		0	1.1	10.21	0.52		0	9.505	43.25	3.22		0	10.84	49.11	3.52		0	15.01	35.34	3.4
3	53.12	104.23	20.02		3	1.29	4.86	0.47		3	14.295	47.34	6.3		3	15.405	27.89	2.83		3	19.69	39.69	7.12
5	46.505	104.35	10.25		5	1.295	4.9	0.46		5	12.855	37.3	2.76		5	11.455	32.28	3.4		5	16.105	33.48	3.64
7	38.765	140.2	12.79		7	1.24	3.5	0.3		7	10.16	41.3	3.81		7	11.915	56.3	3.19		7	14.17	42.3	3.98
10	36.465	111.2	9.88		10	1.715	15.46	0.68		10	10.855	46.3	3.46		10	9.685	28.9	2.45		10	10.44	29.1	1.85
14	43.885	126.3	11.91		14	1.785	3.57	0.9		14	14.045	34.3	3.48		14	11.585	68.9	4.2		14	12.535	33.59	3.28
21	29.52	90.36	15.32		21	1.57	7.13	0.64		21	11.95	41.98	2.89		21	10.555	32.42	5.27		21	9.375	33.69	4.64
28	36.32	124	8.2		28	1.445	3.1	0.47		28	9.295	36.9	2.49		28	10.07	49.1	2.81		28	13.38	45.83	2.36
90	34.68	157.74	18.23		90	2.27	9.94	1.01		90	15.61	61.22	6.52		90	8.14	33.98	5.44		90	10.485	60.95	5.07
365	25.45	110.9	7.79		365	2.36	6.56	0.28		365	7.38	33.24	2.76		365	7.08	46.12	1.41		365	6.17	25.54	3.09
post-challenge (all participants, n =15)
	median	max	min			median	max	min			median	max	min			median	max	min			median	max	min
0	38.15	90.57	14.43		0	2.09	6.32	0.55		0	19.08	46.59	5.93		0	10.07	36.52	3.05		0	9.8	28.45	1.85
1	35.14	110.07	13.05		1	2.29	5.07	0.31		1	17.01	35.03	2.27		1	7.35	25.49	3.47		1	9.07	50.27	4.2
3	44.475	104.2	17.18		3	2.86	6.63	1.35		3	19.585	33.73	4.07		3	12.305	39.85	4.57		3	8.7	40.82	3.13
5	37.19	120.66	15.2		5	2.07	7.2	0.51		5	13.96	48.53	3.19		5	7.96	24.29	4.02		5	10.82	43.67	3.98
7	37.58	109.55	13.38		7	2.66	7.41	0.38		7	16.02	57.91	5		7	7.875	29.51	1.98		7	7.835	22.17	1.4
9	42.48	96.48	11.54		9	1.82	9.3	0.29		9	18.32	33.51	1.88		9	11.29	61.19	3.47		9	10.3	32.98	3.55
11	32.75	85.47	12.84		11	2.22	5.54	0.67		11	12.12	35.93	2.77		11	8.81	25.01	2.56		11	7.13	26.91	2.64
14	36.69	83.22	8.92		14	2.38	11.1	0.41		14	15.44	33.77	2.22		14	9.13	24.38	2.89		14	8.35	26.3	2.74
28	29.44	100.05	12.99		28	1.98	8.47	0.51		28	9.4	30.55	2.53		28	8.79	38.79	2.73		28	8.93	22.25	2.54
56	32.58	84.4	5.13		56	2.67	11.42	0.36		56	12.3	25.33	2.05		56	10.71	31.18	1.03		56	8.61	16.47	0.7
post-challenge (colonization-protected participants, n=5)
	median	max	min			median	max	min			median	max	min			median	max	min			median	max	min
0	35.47	90.57	14.43		0	2.37	3.61	0.87		0	19.08	36.35	5.93		0	6.46	22.16	3.62		0	5.73	28.45	4.01
1	35.82	110.07	22.52		1	2.55	3.87	1.09		1	17.31	35.03	10.73		1	7.94	22.21	4.89		1	9.13	50.27	5.38
3	40.73	104.2	17.18		3	3.29	4.34	1.35		3	18.97	33.73	8.12		3	9.19	27.22	4.57		3	8.99	40.82	3.13
5	35.85	120.66	15.2		5	2.12	4.17	0.51		5	16.05	48.53	5.46		5	5.25	24.29	4.02		5	11.77	43.67	3.98
7	31.34	109.55	17.97		7	3.9	7.41	1.11		7	16.21	57.91	8.32		7	6.15	23.77	3.68		7	7.54	22.17	3.47
9	41.53	83.41	13.16		9	1.82	3.75	0.57		9	18.32	29.7	5.08		9	7.47	19	3.96		9	9.52	32.98	3.55
11	28.52	85.47	12.84		11	2.67	4.73	1.54		11	12.12	35.93	4.43		11	8.33	17.89	4.22		11	6.75	26.91	2.64
14	37.01	75.94	15.68		14	2.6	5.12	1.21		14	17.93	29.11	6.91		14	9.13	18.15	3.56		14	8.59	26.3	2.74
28	19.82	100.05	12.99		28	1.86	8.47	0.93		28	8.02	30.55	4.73		28	4.76	38.79	2.73		28	4.97	22.25	2.54
56	27.32	84.4	5.13		56	3.93	11.42	0.76		56	7.83	25.33	2.64		56	9.4	31.18	1.03		56	5.27	16.47	0.7
myeloid DC subsets
CD141+ myeloid DCs					total CD1c+ myeloid DCs					CD1c+CD14- myeloid DCs					CD1c+CD14dim myeloid DCs
after Tdap (Boostrix) booster vaccine (n=10)
	median	max	min			median	max	min			median	max	min			median	max	min
0	1.095	1.77	0.58		0	15.055	26.71	8.46		0	9.93	21.37	6.49		0	4.355	6.17	1.7
3	1	1.79	0.42		3	17.92	25.5	6.49		3	12.79	17.19	4.61		3	4.515	12.9	1.88
5	0.935	2.09	0.42		5	17.07	20.38	8.18		5	12.24	14.36	6.57		5	4.725	9.59	1.53
7	1	1.96	0.41		7	16.695	33.12	7.77		7	12.11	16.2	6.04		7	4.45	19.09	1.71
10	0.905	1.8	0.39		10	17.015	20.14	5.64		10	12.03	16.36	4.36		10	3.84	9.9	0.01
14	1.24	1.8	0.3		14	15.7	29	8.56		14	10.965	21.2	6.17		14	4.77	7.8	2.38
21	1.01	1.91	0.49		21	16.505	22.29	9.18		21	11.955	17.18	7.15		21	3.84	7.14	2.02
28	0.95	2.02	0.46		28	14.6	24.8	7.82		28	11.16	17.4	5.39		28	3.81	11.58	1.55
90	0.92	1.4	0.53		90	15.205	19.38	7.56		90	11.705	15.16	6.1		90	2.725	4.7	1.47
365	1.05	1.5	0.65		365	13.6	17.83	8.92		365	10.55	15.97	6.87		365	2.58	3.49	1.86
post-challenge (all participants, n =15)
	median	max	min			median	max	min			median	max	min			median	max	min
0	1.41	1.93	0.62		0	20.03	47.36	10.06		0	17.15	42.27	8.79		0	3.95	9.34	1.27
1	1.2	1.49	0.76		1	25.12	35.55	13.61		1	22.68	26.3	12.44		1	3.35	10.13	1.17
3	1.235	2.64	0.66		3	26.045	45.28	15.41		3	21.985	41.5	10.62		3	4.455	8.36	1.93
5	0.95	2.25	0.62		5	23.93	64.4	14.22		5	19.44	43.81	12.02		5	4.23	20.59	1.5
7	0.97	2.07	0.44		7	21.77	47.19	15.87		7	17.585	40.43	12.22		7	3.965	10.02	1.69
9	1.12	2.93	0.44		9	19.68	56.22	15.66		9	16.58	51.69	10.8		9	3.87	9.75	2.1
11	0.95	1.98	0.51		11	21.62	43.83	15.47		11	18.95	37.42	11.19		11	3.7	9.06	1.75
14	1.1	2.24	0.63		14	24.23	42.74	16.02		14	20.95	38.92	10.5		14	3.82	8.51	1.01
28	1.02	1.86	0.45		28	13.88	30.2	9.64		28	12.68	24.82	7.84		28	2.73	5.38	1.2
56	1	2.29	0.39		56	12.32	22.41	4.51		56	10.46	18.5	3.82		56	1.78	5	0.69
post-challenge (colonization-protected participants, n=5)
	median	max	min			median	max	min			median	max	min			median	max	min
0	1.29	1.78	0.62		0	20.03	33.95	12.99		0	17.15	26.16	8.88		0	4.85	9.34	2.88
1	1.27	1.45	0.94		1	27.31	35.55	18.17		1	23.52	25.73	12.83		1	5.34	10.13	2.81
3	1.16	2.64	0.66		3	31.94	37.64	15.41		3	27.51	29.28	10.62		3	5.44	8.36	4.43
5	0.95	2.25	0.62		5	23.93	45.38	18.99		5	21.78	36.4	12.02		5	5.43	8.98	2.15
7	0.93	1.85	0.69		7	19.2	36.08	16.14		7	15.5	28.23	12.22		7	6.64	10.02	2.81
9	0.71	2.27	0.61		9	19.19	42.1	15.66		9	16.55	32.35	10.8		9	4.86	9.75	2.64
11	0.68	1.95	0.51		11	26.16	37.06	15.81		11	22.91	30.11	11.19		11	4.62	9.06	3.25
14	0.79	2.24	0.69		14	26.92	40.47	16.12		14	22.34	33.58	10.5		14	4.61	6.89	2.83
28	0.79	1.66	0.45		28	13.32	28.49	9.64		28	9.97	23.55	7.84		28	3.35	4.94	1.8
56	0.56	1.38	0.39		56	8.84	15.04	4.51		56	7.42	12.69	3.82		56	1.42	2.53	0.69

## Sheet: Innate cell - download format
Cell populations and subsets	participant	seroconversion	inoculum (CFU)	colonization	day 0	day 1	day 3	day 4	day 7	day 9	day 11	day 14	day 28	day 56
leukocytes	ID.01	NO	10000	colonization-protected	10060	9344	7994	7586	9062	8849	10041	8494	10025.2	8152.48
eosinophils	ID.01	NO	10000	colonization-protected	153.5	151.42	149.15	126.82	162.24	151.12	149.07	132	162.91	44.33
neutrophils	ID.01	NO	10000	colonization-protected	6945.29	6356.27	4962.37	4482.64	5505.77	5531.79	6264.79	5350.84	7067.25	6134.57
neutrophils_immature	ID.01	NO	10000	colonization-protected	7.72	9.88	12.32	15.43	15.61	13.99	10.41	6.72	3.37	2.15
neutrophils_Immature CD16-/CD62L-	ID.01	NO	10000	colonization-protected	6.64	8.28	10.67	13.98	13.94	12.13	9.27	5.72	3.03	1.88
neutrophils_Immature CD16-/CD62L+	ID.01	NO	10000	colonization-protected	1.08	1.59	1.66	1.44	1.66	1.86	1.14	0.99	0.33	0.27
basophils	ID.01	NO	10000	colonization-protected	40.65	37.2	36.58	25.61	43.97	41.21	41.71	36.31	39.36	33.39
monocytes	ID.01	NO	10000	colonization-protected	592.41	635.89	553.41	510.46	748.75	564.74	524.73	563.57	586.47	463.5
cMo	ID.01	NO	10000	colonization-protected	458.45	471.6	422.46	351.73	591.6	444.72	404.07	461.95	441.67	330.08
cMo CD62L+/FcERI+	ID.01	NO	10000	colonization-protected	115.36	82.7	103.51	88.45	132.91	78.08	96	100.78	89.77	49.89
cMo CD62L+/FcERI-	ID.01	NO	10000	colonization-protected	176.67	90.49	302.01	80.05	179.75	98.9	120.87	273.89	96.25	116.66
cMo CD62L-/FcERI+	ID.01	NO	10000	colonization-protected	22.6	65.17	3.78	88.6	101.99	74.38	64.1	11.71	96.61	30.15
cMo CD62L-/FcERI-	ID.01	NO	10000	colonization-protected	143.82	233.24	13.16	94.63	176.94	193.36	123.11	75.56	159.03	133.38
iMo	ID.01	NO	10000	colonization-protected	43.39	54.23	26.74	38.08	47.61	36.61	35.19	25.68	44.74	49.03
ncMo	ID.01	NO	10000	colonization-protected	90.57	110.07	104.2	120.66	109.55	83.41	85.47	75.94	100.05	84.4
ncMo CD36+ Slan-	ID.01	NO	10000	colonization-protected	22.16	22.21	27.22	24.29	23.77	19	17.89	18.15	38.79	31.18
ncMo CD36- Slan-	ID.01	NO	10000	colonization-protected	28.45	50.27	40.82	43.67	22.17	32.98	26.91	26.3	22.25	16.47
ncMo CD36+ Slan+	ID.01	NO	10000	colonization-protected	3.61	2.55	2.43	4.17	5.69	1.73	4.73	2.38	8.47	11.42
ncMo CD36- Slan+	ID.01	NO	10000	colonization-protected	36.35	35.03	33.73	48.53	57.91	29.7	35.93	29.11	30.55	25.33
DC	ID.01	NO	10000	colonization-protected	29.6	34.5	28	33.2	35.12	29.52	32.12	29.75	28.78	13.41
mDCs	ID.01	NO	10000	colonization-protected	15.47	19.13	16.07	19.61	19.9	16.28	16.33	16.89	14.03	4.9
mDC CD1c+	ID.01	NO	10000	colonization-protected	14.75	18.17	15.41	18.99	19.2	15.66	15.81	16.12	13.32	4.51
mDC CD1c+ CD14dim	ID.01	NO	10000	colonization-protected	4.85	5.34	4.79	6.97	6.64	4.86	4.62	5.62	3.35	0.69
mDC CD141+	ID.01	NO	10000	colonization-protected	0.72	0.97	0.66	0.62	0.69	0.63	0.51	0.78	0.71	0.39
pDCS	ID.01	NO	10000	colonization-protected	13.42	14.6	11.08	12.82	14.18	12.06	14.74	12.41	14.16	7.48
Axl+ DC	ID.01	NO	10000	colonization-protected	0.71	0.77	0.85	0.78	1.05	1.17	1.06	0.45	0.59	1.03
leukocytes	ID.02	NO	10000	colonization-protected	5539	5335	5226	5253	4951	5726	4888	5903	4285.48	8152.48
eosinophils	ID.02	NO	10000	colonization-protected	103.36	130.78	140.15	110.93	156.92	127.79	128.53	123.32	94.17	178.9
neutrophils	ID.02	NO	10000	colonization-protected	2791.65	3005.49	2603.22	2303.65	2393.9	2871.36	2450.78	2685.79	2008.01	5021.08
neutrophils_immature	ID.02	NO	10000	colonization-protected	2.88	2.84	2.32	2.32	1.76	1.96	1.66	1.55	1.44	3.11
neutrophils_Immature CD16-/CD62L-	ID.02	NO	10000	colonization-protected	2.22	2.28	1.63	1.9	1.38	1.55	1.38	1.3	1.13	2.79
neutrophils_Immature CD16-/CD62L+	ID.02	NO	10000	colonization-protected	0.65	0.56	0.68	0.43	0.39	0.42	0.29	0.25	0.31	0.32
basophils	ID.02	NO	10000	colonization-protected	59.54	53.96	55.23	44.53	54.37	57.55	48.73	50.91	49.3	89.47
monocytes	ID.02	NO	10000	colonization-protected	358.26	349.47	358.3	344.54	277.87	359.66	288.11	348.77	279.05	1354.73
cMo	ID.02	NO	10000	colonization-protected	304.9	299.04	302.16	286.65	229.84	298.02	240.27	293.27	228.27	992.8
cMo CD62L+/FcERI+	ID.02	NO	10000	colonization-protected	86.99	83.49	94.74	103.66	61.07	87.42	71.37	89.45	97.12	32.55
cMo CD62L+/FcERI-	ID.02	NO	10000	colonization-protected	198.2	189.64	183.25	82.09	78.96	177.53	141.69	180.93	88.96	226.99
cMo CD62L-/FcERI+	ID.02	NO	10000	colonization-protected	4.47	4.25	6.16	37.5	30.78	6.67	5.32	7.94	15.12	53.7
cMo CD62L-/FcERI-	ID.02	NO	10000	colonization-protected	15.24	21.67	18.01	63.4	59.04	26.4	21.89	14.95	27.08	679.56
iMo	ID.02	NO	10000	colonization-protected	17.89	14.61	19.8	22.04	17.17	20.11	15.09	18.49	15.9	313.99
ncMo	ID.02	NO	10000	colonization-protected	35.47	35.82	36.34	35.85	30.86	41.53	32.75	37.01	34.88	47.94
ncMo CD36+ Slan-	ID.02	NO	10000	colonization-protected	9.78	7.94	9.19	5.02	6.15	7.26	8.81	9.13	8.79	9.4
ncMo CD36- Slan-	ID.02	NO	10000	colonization-protected	5.73	9.07	8.28	11.77	6.39	14.14	6.75	9.84	10.12	5.27
ncMo CD36+ Slan+	ID.02	NO	10000	colonization-protected	3.58	1.8	3.29	1.46	2.49	1.82	2.67	2.6	1.86	11.16
ncMo CD36- Slan+	ID.02	NO	10000	colonization-protected	16.38	17.01	15.58	17.6	15.83	18.32	14.51	15.44	14.12	22.11
DC	ID.02	NO	10000	colonization-protected	48.45	46.85	52.92	65.74	49.17	58.16	49.57	57.69	42.04	20.74
mDCs	ID.02	NO	10000	colonization-protected	35.73	34.89	40.28	47.62	37.06	44.37	39.01	42.71	29.94	5.63
mDC CD1c+	ID.02	NO	10000	colonization-protected	33.95	33.44	37.64	45.38	35.21	42.1	37.06	40.47	28.49	4.88
mDC CD1c+ CD14dim	ID.02	NO	10000	colonization-protected	7.79	7.71	8.36	8.98	10.02	9.75	9.06	6.89	4.94	0.84
mDC CD141+	ID.02	NO	10000	colonization-protected	1.78	1.45	2.64	2.25	1.85	2.27	1.95	2.24	1.45	0.75
pDCS	ID.02	NO	10000	colonization-protected	11.57	10.88	11.77	16.84	11.18	12.63	9.5	14.09	11.33	14.5
Axl+ DC	ID.02	NO	10000	colonization-protected	1.15	1.09	0.87	1.28	0.93	1.16	1.05	0.9	0.77	0.61
leukocytes	ID.03	NO	10000	colonization-protected	6267	6559	6289	5869	6358	4545	5111	5239	4369.27	3066.47
eosinophils	ID.03	NO	10000	colonization-protected	326.52	234.86	205.76	303.43	170.03	170.17	218.03	150.3	165.45	111.62
neutrophils	ID.03	NO	10000	colonization-protected	2965.45	2411.44	3234.67	2827.98	3944.47	2505.59	2340.51	2530.14	2320.21	1385.12
neutrophils_immature	ID.03	NO	10000	colonization-protected	8.52	6.42	5.08	5	3.03	4.67	4.91	5.75	2.8	6.18
neutrophils_Immature CD16-/CD62L-	ID.03	NO	10000	colonization-protected	7.32	5.26	3.89	4.25	2.65	4.19	4	4.9	2.42	5.58
neutrophils_Immature CD16-/CD62L+	ID.03	NO	10000	colonization-protected	1.2	1.15	1.19	0.75	0.38	0.48	0.91	0.85	0.38	0.59
basophils	ID.03	NO	10000	colonization-protected	63.37	61.88	50.53	54.37	42.8	37.97	50.29	40.24	37.72	31.58
monocytes	ID.03	NO	10000	colonization-protected	498	487.05	393.7	337.94	412.35	300.47	255.51	369.52	283.54	214.54
cMo	ID.03	NO	10000	colonization-protected	477.75	456.69	362.14	308.38	386.66	280.14	238.69	345.27	257.8	207.47
cMo CD62L+/FcERI+	ID.03	NO	10000	colonization-protected	214.73	188.94	184.11	99.38	152.02	131.19	102.73	206.6	103.81	64.35
cMo CD62L+/FcERI-	ID.03	NO	10000	colonization-protected	223.71	211.23	160.94	69.67	77.42	64.48	108.56	124.22	70.53	74.9
cMo CD62L-/FcERI+	ID.03	NO	10000	colonization-protected	16.79	20.05	5.98	76.28	89.51	35.8	8.64	6.37	38.37	27.98
cMo CD62L-/FcERI-	ID.03	NO	10000	colonization-protected	22.52	36.48	11.12	63.05	67.7	48.67	18.76	8.08	45.09	40.23
iMo	ID.03	NO	10000	colonization-protected	5.82	7.84	14.37	14.36	7.72	7.17	3.98	8.57	10.73	1.94
ncMo	ID.03	NO	10000	colonization-protected	14.43	22.52	17.18	15.2	17.97	13.16	12.84	15.68	15.01	5.13
ncMo CD36+ Slan-	ID.03	NO	10000	colonization-protected	3.62	5.32	4.57	5.25	5.06	3.96	4.22	4.82	4.31	1.03
ncMo CD36- Slan-	ID.03	NO	10000	colonization-protected	4.01	5.38	3.13	3.98	3.47	3.55	2.64	2.74	2.54	0.7
ncMo CD36+ Slan+	ID.03	NO	10000	colonization-protected	0.87	1.09	1.35	0.51	1.11	0.57	1.54	1.21	0.93	0.76
ncMo CD36- Slan+	ID.03	NO	10000	colonization-protected	5.93	10.73	8.12	5.46	8.32	5.08	4.43	6.91	7.23	2.64
DC	ID.03	NO	10000	colonization-protected	41.73	51.97	39.99	35.93	27.63	26.03	27.82	26.1	19.05	14.16
mDCs	ID.03	NO	10000	colonization-protected	29.11	36.82	26.12	23.83	16.87	16.65	18.27	17.09	12.38	9.39
mDC CD1c+	ID.03	NO	10000	colonization-protected	27.66	35.55	24.96	22.88	16.14	16.03	17.7	16.4	11.58	8.84
mDC CD1c+ CD14dim	ID.03	NO	10000	colonization-protected	9.34	10.13	5.44	5.43	3.92	4.26	3.96	2.83	3.35	1.42
mDC CD141+	ID.03	NO	10000	colonization-protected	1.45	1.27	1.16	0.95	0.73	0.61	0.57	0.69	0.79	0.55
pDCS	ID.03	NO	10000	colonization-protected	11.65	13.98	12.98	11.18	10.06	8.92	9.06	8.53	6.32	4.32
Axl+ DC	ID.03	NO	10000	colonization-protected	0.96	1.17	0.89	0.92	0.69	0.47	0.49	0.47	0.35	0.44
leukocytes	ID.10	YES	10000	high-density colonized	11416	7864	8968	7797	7911	7871	6754	7820	4769.4
eosinophils	ID.10	YES	10000	high-density colonized	164.3	141.04	147.81	137.97	177.73	230.54	237.59	340.45	60.58
neutrophils	ID.10	YES	10000	high-density colonized	6762.69	4261.08	4858.9	3951.65	3912.69	4003.77	2885.23	4139.14	2900.14
neutrophils_immature	ID.10	YES	10000	high-density colonized	34.38	21.74	20.17	21.16	34.27	36.77	38.67	43.48	10.96
neutrophils_Immature CD16-/CD62L-	ID.10	YES	10000	high-density colonized	31.61	20.96	18.9	20.34	33.01	34.95	36.88	41.42	10.27
neutrophils_Immature CD16-/CD62L+	ID.10	YES	10000	high-density colonized	2.78	0.78	1.27	0.81	1.26	1.81	1.79	2.05	0.69
basophils	ID.10	YES	10000	high-density colonized	84.46	63.26	53.87	51.28	71.86	62.5	52.84	61.92	38.09
monocytes	ID.10	YES	10000	high-density colonized	990.09	602.72	713.27	619.62	649.74	632.54	572.66	569.79	351.88
cMo	ID.10	YES	10000	high-density colonized	883.94	522.46	623.45	543.01	563.52	550.49	488.12	492.08	323.62
cMo CD62L+/FcERI+	ID.10	YES	10000	high-density colonized	21.23	12.3	16.88	13.84	14.52	12.54	11.25	13.72	5.68
cMo CD62L+/FcERI-	ID.10	YES	10000	high-density colonized	533.96	174.66	545.62	150.7	295.05	221.96	282.24	413.51	302.34
cMo CD62L-/FcERI+	ID.10	YES	10000	high-density colonized	4.93	3.09	1.38	15.74	2.95	5.01	3.35	1.49	0.26
cMo CD62L-/FcERI-	ID.10	YES	10000	high-density colonized	323.82	332.41	59.57	362.73	251	310.98	191.29	63.37	15.35
iMo	ID.10	YES	10000	high-density colonized	40.28	25.99	40.9	31.97	27.28	29.27	24.16	25.3	8.27
ncMo	ID.10	YES	10000	high-density colonized	65.88	54.27	48.91	44.65	58.95	52.78	60.38	52.4	19.98
A_SLAN-CD36+	ID.10	YES	10000	high-density colonized	18.75	14.67	12.73	7.96	16.78	12.23	16.75	13.92	4.58
B_SLAN-CD36-	ID.10	YES	10000	high-density colonized	19.97	20.63	13.91	13.87	17.64	19.57	20.42	12.91	7.83
C_SLAN+CD36+	ID.10	YES	10000	high-density colonized	2.92	1.54	2.07	1.32	2.05	1.58	1.89	2.47	0.51
D_SLAN+CD36-	ID.10	YES	10000	high-density colonized	24.23	17.43	20.2	21.5	22.48	19.41	21.33	23.1	7.07
DC	ID.10	YES	10000	high-density colonized	53.81	42.46	56.67	46.46	47.8	36.64	46.4	35.57	19.43
mDCs (HLA-DR++/CD33+/CD14-/CD16-)	ID.10	YES	10000	high-density colonized	36.55	30.63	40.99	35.75	35.66	26.84	36.7	26.61	13.01
CD1c+/CD141-	ID.10	YES	10000	high-density colonized	34.72	29.14	39.13	34.34	34.35	25.43	34.92	25.56	12.19
CD14dim CD1c+ myDC?	ID.10	YES	10000	high-density colonized	8.73	5.83	8.29	7.88	6.22	5.07	7.87	4.14	2.98
CD141+	ID.10	YES	10000	high-density colonized	1.82	1.49	1.85	1.41	1.31	1.41	1.78	1.05	0.82
pDCS (HLA-DR++/CD304+/CD123+/CD14-/CD16-)	ID.10	YES	10000	high-density colonized	16.47	11.25	14.82	10.18	11.3	9.07	9.03	8.28	6.17
Axl+	ID.10	YES	10000	high-density colonized	0.79	0.57	0.86	0.53	0.83	0.73	0.66	0.67	0.25
leukocytes	ID.11	YES	10000	high-density colonized	7222	6879	7766	8152	8516	6623	4602	5657	6250.58	5447.07
eosinophils	ID.11	YES	10000	high-density colonized	98.97	96.54	76.76	73.89	116.41	95.27	96.37	153.4	72.54	61.32
neutrophils	ID.11	YES	10000	high-density colonized	4288.05	4333.2	5138.17	5715.97	5530.81	3904.04	2433.9	2815.87	4056.63	3472.91
neutrophils_immature	ID.11	YES	10000	high-density colonized	8.02	8.09	5.59	6.88	14.38	14.91	9.3	8.56	2.7	4.75
neutrophils_Immature CD16-/CD62L-	ID.11	YES	10000	high-density colonized	7.13	7.45	5.15	6.41	12.54	12.66	8.36	7.08	2.39	4.19
neutrophils_Immature CD16-/CD62L+	ID.11	YES	10000	high-density colonized	0.89	0.63	0.43	0.46	1.84	2.25	0.94	1.48	0.32	0.56
basophils	ID.11	YES	10000	high-density colonized	49.75	53.84	47.3	44.33	62.73	51.78	46.28	60.97	48.72	44.19
monocytes	ID.11	YES	10000	high-density colonized	611.85	497.91	563.58	516.42	665.69	585.78	412.84	435.22	540.28	407.33
cMo	ID.11	YES	10000	high-density colonized	475.05	403.62	429	451.97	560.03	475.93	361.4	372.79	406.18	331.23
cMo CD62L+/FcERI+	ID.11	YES	10000	high-density colonized	18.1	19.46	18.42	25.3	32.71	17.78	11.7	14.43	16.99	11
cMo CD62L+/FcERI-	ID.11	YES	10000	high-density colonized	423	240.77	365.31	309.47	423.3	334.76	284.54	339.54	303.26	216.86
cMo CD62L-/FcERI+	ID.11	YES	10000	high-density colonized	0.9	2.66	1.34	5.72	3.69	2.75	1.95	0.8	1.97	3.34
cMo CD62L-/FcERI-	ID.11	YES	10000	high-density colonized	33.05	140.73	43.94	111.47	100.32	120.65	63.2	18.02	83.96	100.03
iMo	ID.11	YES	10000	high-density colonized	46.76	29.01	34.62	24.88	26.97	36.9	14.81	16.42	48.79	26.14
ncMo	ID.11	YES	10000	high-density colonized	90.04	65.28	99.95	39.58	78.7	72.95	36.64	46.01	85.31	49.95
ncMo CD36+ Slan-	ID.11	YES	10000	high-density colonized	36.52	25.49	39.85	16.44	29.51	22.79	14.2	16.17	35.63	17.8
ncMo CD36- Slan-	ID.11	YES	10000	high-density colonized	21.02	17.99	27.3	10.82	18.85	22.51	8.91	11.25	20.01	10.34
ncMo CD36+ Slan+	ID.11	YES	10000	high-density colonized	5.71	2.97	5.19	2.68	4.68	4.01	2.8	4.36	4.8	6.6
ncMo CD36- Slan+	ID.11	YES	10000	high-density colonized	26.79	18.83	27.61	9.63	25.66	23.64	10.73	14.22	24.87	15.21
DC	ID.11	YES	10000	high-density colonized	38.7	32.68	32.27	33.83	39.15	34.86	28.47	36.25	26.67	20.93
mDCs	ID.11	YES	10000	high-density colonized	19.41	17	17.16	17.01	20.46	20.77	16.68	21.93	17.21	11
mDC CD1c+	ID.11	YES	10000	high-density colonized	17.99	15.77	15.93	15.94	19	19.46	15.82	20.81	15.85	10
mDC CD1c+ CD14dim	ID.11	YES	10000	high-density colonized	3.49	3.06	2.71	3.6	3.27	3.87	3.07	3.91	2.73	1.19
mDC CD141+	ID.11	YES	10000	high-density colonized	1.41	1.23	1.23	1.06	1.47	1.31	0.86	1.12	1.36	1
pDCS	ID.11	YES	10000	high-density colonized	18.36	15.18	14.48	15.98	17.95	13.55	10.92	13.7	8.75	9.01
Axl+ DC	ID.11	YES	10000	high-density colonized	0.93	0.49	0.63	0.84	0.74	0.54	0.86	0.63	0.71	0.92
leukocytes	ID.04	NO	100000	colonization-protected	5570.31	5884.53	6555.98	6831.49	6990.32	6003.06	6772.26	6241.91	4860.78	4086.46
eosinophils	ID.04	NO	100000	colonization-protected	171.55	174.28	177.53	152	236.13	167.37	204.07	302.44	163.14	77.95
neutrophils	ID.04	NO	100000	colonization-protected	3299.29	2838.44	2881.01	3201.12	3179.11	2761.06	3166.6	2782.35	3051.58	1854.49
neutrophils_immature	ID.04	NO	100000	colonization-protected	10.33	7.16	12.54	11.61	17.9	22.54	18.81	17.8	2.52	8.74
neutrophils_Immature CD16-/CD62L-	ID.04	NO	100000	colonization-protected	9.56	6.7	11.75	11	16.91	21.34	17.52	16.95	2.37	8.38
neutrophils_Immature CD16-/CD62L+	ID.04	NO	100000	colonization-protected	0.77	0.46	0.79	0.61	0.99	1.2	1.29	0.86	0.15	0.36
basophils	ID.04	NO	100000	colonization-protected	28.26	27.19	34.04	32.83	30.76	30.21	29.02	35.2	16.11	19.64
monocytes	ID.04	NO	100000	colonization-protected	394.24	437.77	557.48	460.04	570.01	505.22	419.25	472.62	222.15	318.14
cMo	ID.04	NO	100000	colonization-protected	336.34	355.76	462.2	385.82	477.8	429.48	370.31	401.74	189.59	282.41
cMo CD62L+/FcERI+	ID.04	NO	100000	colonization-protected	204.57	127.92	0	175.98	305.59	231.7	250.19	250.17	109.78	192.03
cMo CD62L+/FcERI-	ID.04	NO	100000	colonization-protected	98.67	60.1	0	50.22	87.8	62.44	52.84	97.95	44.54	44.2
cMo CD62L-/FcERI+	ID.04	NO	100000	colonization-protected	20.56	87.29	0	104.98	61.34	94.76	45.84	32.81	18.79	33.21
cMo CD62L-/FcERI-	ID.04	NO	100000	colonization-protected	12.54	80.45	0	54.65	23.07	40.58	21.44	20.81	16.48	12.97
iMo	ID.04	NO	100000	colonization-protected	8.66	22.8	41.52	26.32	36.79	33.26	20.42	22.75	12.74	8.4
ncMo	ID.04	NO	100000	colonization-protected	49.24	59.21	53.76	47.89	55.42	42.48	28.52	48.13	19.82	27.32
ncMo CD36+ Slan-	ID.04	NO	100000	colonization-protected	6.46	14.8	13.32	17	13.47	11.29	8.33	13.83	4.76	11.06
ncMo CD36- Slan-	ID.04	NO	100000	colonization-protected	9.8	18.92	9.71	14.82	8.13	9.1	3.74	8.59	4.97	4.49
ncMo CD36+ Slan+	ID.04	NO	100000	colonization-protected	2.37	3.87	3.98	2.12	7.41	3.75	4.32	4.96	2.07	3.93
ncMo CD36- Slan+	ID.04	NO	100000	colonization-protected	30.61	21.63	26.74	13.96	26.4	18.35	12.12	20.75	8.02	7.83
DC	ID.04	NO	100000	colonization-protected	27.82	42.51	54.21	51.95	53.81	46.51	46.89	42.11	16.37	22.32
mDCs	ID.04	NO	100000	colonization-protected	13.62	28.24	35.39	35.28	37.01	33.64	36.37	30.4	10.09	15.6
mDC CD1c+	ID.04	NO	100000	colonization-protected	12.99	27.31	34.47	34.42	36.08	32.93	35.69	29.61	9.64	15.04
mDC CD1c+ CD14dim	ID.04	NO	100000	colonization-protected	4.11	3.79	5.7	5.03	7.85	8.14	5.58	4.61	1.8	2.35
mDC CD141+	ID.04	NO	100000	colonization-protected	0.62	0.94	0.92	0.85	0.93	0.71	0.68	0.79	0.45	0.56
pDCS	ID.04	NO	100000	colonization-protected	13.74	14.07	17.75	15.77	16.34	12.52	9.95	11.31	6.17	6.47
Axl+ DC	ID.04	NO	100000	colonization-protected	0.47	0.19	1.06	0.89	0.46	0.36	0.58	0.39	0.11	0.24
leukocytes	ID.12	YES	100000	high-density colonized	8078.98	7226.81	6000	6100	6989.81	6117.24	6863.42	6736.25
eosinophils	ID.12	YES	100000	high-density colonized	86.43	102.59	41.14	116.16	222.55	205.44	194.48	185.65
neutrophils	ID.12	YES	100000	high-density colonized	5300.55	4293.48	3593.4	3730.36	4012.45	3100.91	3837.33	4019.9
neutrophils_immature	ID.12	YES	100000	high-density colonized	15.33	17.28	10.63	11.38	8.31	5.35	5.36	3.28
neutrophils_Immature CD16-/CD62L-	ID.12	YES	100000	high-density colonized	14.15	16.51	10.09	10.97	7.61	4.94	4.68	2.91
neutrophils_Immature CD16-/CD62L+	ID.12	YES	100000	high-density colonized	1.18	0.77	0.53	0.42	0.71	0.42	0.68	0.37
basophils	ID.12	YES	100000	high-density colonized	83.93	83.33	4.71	78.12	94.07	87.78	95.88	77.75
monocytes	ID.12	YES	100000	high-density colonized	698.33	553.02	531.29	573.76	872.49	857.69	658.54	545.79
cMo	ID.12	YES	100000	high-density colonized	660.32	506.51	458.92	510.07	698.7	647.3	557.82	498.98
cMo CD62L+/FcERI+	ID.12	YES	100000	high-density colonized	191.6	107.5	0	129.62	138.98	114.82	158.21	166.71
cMo CD62L+/FcERI-	ID.12	YES	100000	high-density colonized	310.76	146.95	0	191.4	290.17	256.18	142.62	122.55
cMo CD62L-/FcERI+	ID.12	YES	100000	high-density colonized	32.36	82.91	0	47.7	54.42	65.39	94.45	108.97
cMo CD62L-/FcERI-	ID.12	YES	100000	high-density colonized	125.6	169.15	0	141.35	215.13	210.91	162.54	100.75
iMo	ID.12	YES	100000	high-density colonized	19.83	26.22	38.19	26.5	114.37	113.9	43.54	20.41
ncMo	ID.12	YES	100000	high-density colonized	18.18	20.28	34.17	37.19	59.41	96.48	57.17	26.41
ncMo CD36+ Slan-	ID.12	YES	100000	high-density colonized	3.2	7.35	23.34	19.78	29.24	61.19	25.01	8.13
ncMo CD36- Slan-	ID.12	YES	100000	high-density colonized	7.72	8.12	4.55	13.28	8.85	14.94	11.49	6.72
ncMo CD36+ Slan+	ID.12	YES	100000	high-density colonized	0.55	0.75	2.22	0.94	5.55	5.7	5.54	2.11
ncMo CD36- Slan+	ID.12	YES	100000	high-density colonized	6.7	4.06	4.07	3.19	15.78	14.65	15.15	9.44
DC	ID.12	YES	100000	high-density colonized	33.78	31.01	39.07	28.89	42.59	30.9	35.6	37.22
mDCs	ID.12	YES	100000	high-density colonized	24.44	17.2	21.87	16.88	27.05	17.06	20.61	22.77
mDC CD1c+	ID.12	YES	100000	high-density colonized	22.9	16.44	20.31	16.16	26.41	16.62	19.67	21.93
mDC CD1c+ CD14dim	ID.12	YES	100000	high-density colonized	3.88	3.35	4.48	4.05	7.14	3.67	3.7	3.29
mDC CD141+	ID.12	YES	100000	high-density colonized	1.54	0.76	1.55	0.72	0.64	0.44	0.95	0.84
pDCS	ID.12	YES	100000	high-density colonized	9.2	13.7	17.13	11.92	15.38	13.69	14.9	14.33
Axl+ DC	ID.12	YES	100000	high-density colonized	0.14	0.11	0.07	0.09	0.16	0.15	0.09	0.13
eosinophils	ID.07	YES	100000	low-density colonized	428.86	252.1	147.85	217.05		139.87	182.45	199.71	176.87	140.98
neutrophils	ID.07	YES	100000	low-density colonized	6955.77	4717.98	6539.45	4350.99		5604.04	5069.97	5287.49	3849.2	5932.32
neutrophils_immature	ID.07	YES	100000	low-density colonized	4.46	1.73	1.75	0.88		4.06	3.22	3.36	2.33	3.1
neutrophils_Immature CD16-/CD62L-	ID.07	YES	100000	low-density colonized	3.45	1.57	1.72	0.8		3.09	2.58	2.58	1.59	2.6
neutrophils_Immature CD16-/CD62L+	ID.07	YES	100000	low-density colonized	0.95	0.16	0.04	0.08		0.97	0.64	0.78	0.74	0.5
basophils	ID.07	YES	100000	low-density colonized	43.77	28.02	3.25	6.84		39.67	41.19	38.39	28.88	19.46
monocytes	ID.07	YES	100000	low-density colonized	581.31	486.01	878.52	737.93		500.72	451.41	478.8	370.49	479.88
cMo	ID.07	YES	100000	low-density colonized	484.71	420.79	755.28	684.06		416.33	382.21	405.17	293.69	408.35
cMo CD62L+/FcERI+	ID.07	YES	100000	low-density colonized	184.4	131.53	0	24.41		89.86	95.94	154.24	142.46	98.72
cMo CD62L+/FcERI-	ID.07	YES	100000	low-density colonized	207.45	157.45	0	23.97		117.51	129.9	101.09	40.54	28.35
cMo CD62L-/FcERI+	ID.07	YES	100000	low-density colonized	27.71	39.79	0	183.91		57.7	35.51	83.63	65.79	181.51
cMo CD62L-/FcERI-	ID.07	YES	100000	low-density colonized	65.15	92.03	0	451.78		151.25	120.85	66.21	44.9	99.77
iMo	ID.07	YES	100000	low-density colonized	13.38	21.21	71.98	27.9		23.38	17.36	16.58	17.13	14.64
ncMo	ID.07	YES	100000	low-density colonized	83.22	44.01	51.26	25.97		61.02	51.84	57.04	59.67	56.89
ncMo CD36+ Slan-	ID.07	YES	100000	low-density colonized	19.36	9.77	16.95	6.75		13.69	11.29	15.58	20.29	17.03
ncMo CD36- Slan-	ID.07	YES	100000	low-density colonized	10.95	9.45	7.23	6		11.86	9.45	5.72	8.93	10.88
ncMo CD36+ Slan+	ID.07	YES	100000	low-density colonized	6.32	4.2	6.63	2.26		6.95	5.54	7.69	6.88	6.73
ncMo CD36- Slan+	ID.07	YES	100000	low-density colonized	46.59	20.59	20.44	10.96		28.52	25.56	28.05	23.57	22.24
DC	ID.07	YES	100000	low-density colonized	47.43	40.27	52.86	91.53		31.28	38.94	43.06	30.67	31.68
mDCs	ID.07	YES	100000	low-density colonized	25.24	26.31	28.61	65.99		17.3	21.97	25.41	15.33	16.71
mDC CD1c+	ID.07	YES	100000	low-density colonized	23.38	25.12	27.13	64.4		16.18	20.99	24.23	13.88	15.5
mDC CD1c+ CD14dim	ID.07	YES	100000	low-density colonized	3.95	2.22	4.62	20.59		2.1	2.04	3.28	1.2	1.78
mDC CD141+	ID.07	YES	100000	low-density colonized	1.86	1.2	1.48	1.59		1.12	0.98	1.18	1.45	1.21
pDCS	ID.07	YES	100000	low-density colonized	21.54	13.56	23.37	25.17		13.5	16.4	17.28	15	14.74
Axl+ DC	ID.07	YES	100000	low-density colonized	0.66	0.4	0.89	0.37		0.49	0.57	0.37	0.34	0.22
leukocytes	ID.13	YES	100000	high-density colonized	4261.76	4492.16	4702.63	4074.5	4074.5	4205.94	3895.99	3931.38	4162.86	4237.29
eosinophils	ID.13	YES	100000	high-density colonized	48.81	64.09	20.65	40.93	50.41	46.24	47.2	49.84	47.03	36.49
neutrophils	ID.13	YES	100000	high-density colonized	2121.19	1873.28	2580.24	1186.71	2023.87	2069.73	1817.16	2011.36	2408	2489.47
neutrophils_immature	ID.13	YES	100000	high-density colonized	10.72	7.66	4.96	0.85	5.43	5.29	5.42	6.51	4.98	3.95
neutrophils_Immature CD16-/CD62L-	ID.13	YES	100000	high-density colonized	8.24	5.88	4.83	0.72	4.62	4.57	4.54	5.63	4.48	3.13
neutrophils_Immature CD16-/CD62L+	ID.13	YES	100000	high-density colonized	2.48	1.78	0.14	0.13	0.81	0.73	0.88	0.87	0.51	0.82
basophils	ID.13	YES	100000	high-density colonized	25.46	26.96	3.98	5.03	26.52	26.17	26.06	26.23	23.55	22.61
monocytes	ID.13	YES	100000	high-density colonized	353.03	470.88	472.19	548.99	338.17	363.4	328.95	357.21	356.06	380.54
cMo	ID.13	YES	100000	high-density colonized	326.23	415.43	397.64	496.74	312.28	318.32	292.72	318.1	316.78	328.88
cMo CD62L+/FcERI+	ID.13	YES	100000	high-density colonized	88.13	58.4	0	8.16	82.83	47.08	40.54	37.95	33.47	34.11
cMo CD62L+/FcERI-	ID.13	YES	100000	high-density colonized	196.94	165.87	0	19.33	133.95	133.84	114.68	155.29	102.56	96.4
cMo CD62L-/FcERI+	ID.13	YES	100000	high-density colonized	7.1	25.82	0	117.51	21.99	14.79	13.45	15.99	21.21	24.71
cMo CD62L-/FcERI-	ID.13	YES	100000	high-density colonized	34.06	165.35	0	351.73	73.52	122.61	124.04	108.88	159.55	173.67
iMo	ID.13	YES	100000	high-density colonized	9.8	25.39	36.16	19.11	12.52	22.43	19.27	19.56	20.36	23.36
ncMo	ID.13	YES	100000	high-density colonized	17	30.06	38.39	33.14	13.38	22.65	16.96	19.55	18.92	28.3
ncMo CD36+ Slan-	ID.13	YES	100000	high-density colonized	3.05	6.53	5.54	6.72	1.98	5.75	2.56	5.08	4.43	6.47
ncMo CD36- Slan-	ID.13	YES	100000	high-density colonized	1.85	5.11	3.68	8.76	1.4	5.1	2.8	3.82	3.11	6.07
ncMo CD36+ Slan+	ID.13	YES	100000	high-density colonized	1.05	2.92	3.77	2.07	1.65	1.79	2.13	1.42	1.98	2.67
ncMo CD36- Slan+	ID.13	YES	100000	high-density colonized	11.05	15.49	25.4	15.59	8.35	10.01	9.47	9.23	9.4	13.1
DC	ID.13	YES	100000	high-density colonized	27.87	42.11	41.02	43.84	29.09	28.39	28.82	29.66	22.58	20.75
mDCs	ID.13	YES	100000	high-density colonized	18.66	26.1	23.53	23.74	16.31	16.87	16.19	16.65	11.77	13.17
mDC CD1c+	ID.13	YES	100000	high-density colonized	17.93	25.04	22.4	23.12	15.87	16.12	15.47	16.02	11.18	12.32
mDC CD1c+ CD14dim	ID.13	YES	100000	high-density colonized	3.27	3.51	3.25	4.23	2.76	2.24	2.23	1.01	1.31	1.86
mDC CD141+	ID.13	YES	100000	high-density colonized	0.72	1.06	1.13	0.63	0.44	0.74	0.72	0.63	0.58	0.85
pDCS	ID.13	YES	100000	high-density colonized	8.85	15.57	17.05	19.77	12.46	11.36	12.32	12.44	10.5	7.42
Axl+ DC	ID.13	YES	100000	high-density colonized	0.37	0.45	0.44	0.33	0.31	0.17	0.31	0.56	0.31	0.15
leukocytes	ID.08	NO	100000	low-density colonized	9818.83	9778.63	8553.95	7381.09	6988.66	7402.55	7214.58	6253.49	5422.99	5837.77
eosinophils	ID.08	NO	100000	low-density colonized	843.71	517.63	244.95	201.15	331.81	725.9	608.42	658.03	303.1	235.55
neutrophils	ID.08	NO	100000	low-density colonized	4393.68	5813.24	4448.53	1749.47	3325.79	3575.61	3391.3	2809.77	2658.49	3172.89
neutrophils_immature	ID.08	NO	100000	low-density colonized	3.19	2.76	1.07	0.59	1.53	1.04	0.54	0.23	0.17	1.34
neutrophils_Immature CD16-/CD62L-	ID.08	NO	100000	low-density colonized	2.42	2.13	0.96	0.49	1.24	0.81	0.37	0.16	0.14	1.02
neutrophils_Immature CD16-/CD62L+	ID.08	NO	100000	low-density colonized	0.77	0.63	0.11	0.1	0.29	0.24	0.17	0.07	0.03	0.31
basophils	ID.08	NO	100000	low-density colonized	81.43	65.74	23.62	22.4	55.92	53.18	55.43	52.96	59.84	50.79
monocytes	ID.08	NO	100000	low-density colonized	805.4	608.83	957.52	952.05	492.84	473.95	463.86	423.23	396.92	451.85
cMo	ID.08	NO	100000	low-density colonized	748.06	581.83	866.86	821.84	445.83	444.21	437.38	400.09	369.47	411.4
cMo CD62L+/FcERI+	ID.08	NO	100000	low-density colonized	17.04	10.71	0	1.52	5.95	8.62	11.44	10.06	11.36	16.36
cMo CD62L+/FcERI-	ID.08	NO	100000	low-density colonized	701.84	501.03	0	176.64	385.08	364.1	293.66	293.38	288.14	319.94
cMo CD62L-/FcERI+	ID.08	NO	100000	low-density colonized	0.25	0.74	0	19.98	0.54	1.19	1.68	1.19	0.94	1.33
cMo CD62L-/FcERI-	ID.08	NO	100000	low-density colonized	28.93	69.35	0	623.67	54.27	70.29	130.59	95.46	69.03	73.77
iMo	ID.08	NO	100000	low-density colonized	19.2	13.95	60	79.05	26.3	18.21	13.5	14.22	13.2	24.78
ncMo	ID.08	NO	100000	low-density colonized	38.15	13.05	30.66	51.16	20.71	11.54	12.99	8.92	14.25	15.66
ncMo CD36+ Slan-	ID.08	NO	100000	low-density colonized	10.34	3.47	7.2	17.36	4	3.47	4.89	2.89	6.11	3.18
ncMo CD36- Slan-	ID.08	NO	100000	low-density colonized	13.94	7	9.44	22.81	10.86	5.91	4.66	3.4	5.06	8.61
ncMo CD36+ Slan+	ID.08	NO	100000	low-density colonized	1.2	0.31	1.77	1.67	0.38	0.29	0.67	0.41	0.55	0.36
ncMo CD36- Slan+	ID.08	NO	100000	low-density colonized	12.67	2.27	12.24	9.32	5.47	1.88	2.77	2.22	2.53	3.52
DC	ID.08	NO	100000	low-density colonized	70.14	58.06	66.24	69.19	46.4	45.69	46.33	47.2	41.92	37.31
mDCs	ID.08	NO	100000	low-density colonized	47.28	29.07	36.34	35.45	25.86	26.75	24.26	27.59	21.52	21.89
mDC CD1c+	ID.08	NO	100000	low-density colonized	45.49	27.96	35.45	34.54	24.89	25.89	23.47	26.49	20.5	20.56
mDC CD1c+ CD14dim	ID.08	NO	100000	low-density colonized	5.77	1.66	2.27	3.92	2.48	2.85	2.29	2.38	2.97	2.07
mDC CD141+	ID.08	NO	100000	low-density colonized	1.8	1.12	0.88	0.9	0.97	0.86	0.79	1.1	1.02	1.33
pDCS	ID.08	NO	100000	low-density colonized	21.5	27.6	29.07	32.56	20.09	18.01	21.46	18.61	19.85	14.93
Axl+ DC	ID.08	NO	100000	low-density colonized	1.36	1.38	0.84	1.18	0.45	0.93	0.62	1	0.55	0.49
leukocytes	ID.06	NO	100000	low-density colonized	5595.57	4463.71	7146.03	5360.3	5609.64	5987.67	5437.62	5657.15	4431.63	4299.58
eosinophils	ID.06	NO	100000	low-density colonized	74.34	69.48	66.37	69.28	79.85	69.73	58.3	66.25	90.39	71.33
neutrophils	ID.06	NO	100000	low-density colonized	1627.83	1697.78	3504.87	2300.17	2234.33	2441.79	2464.37	2261.39	2021.91	1787.94
neutrophils_immature	ID.06	NO	100000	low-density colonized	3.67	3.86	6.52	4.76	4.84	8.63	8.33	5.52	5.11	2.03
neutrophils_Immature CD16-/CD62L-	ID.06	NO	100000	low-density colonized	2.74	3.04	5.59	4.2	4.1	7.16	6.3	4.31	4.15	1.6
neutrophils_Immature CD16-/CD62L+	ID.06	NO	100000	low-density colonized	0.94	0.82	0.93	0.57	0.74	1.47	2.03	1.21	0.95	0.43
basophils	ID.06	NO	100000	low-density colonized	28.52	16.99	22.95	23.29	24.91	22.12	20.57	19.53	13.99	17.97
monocytes	ID.06	NO	100000	low-density colonized	764.09	427.85	657.45	502.48	595.6	638.38	551.93	577.12	455.35	488.09
cMo	ID.06	NO	100000	low-density colonized	687.55	379.48	571.36	419.25	520.75	565.78	488.79	530.14	417.12	434.63
cMo CD62L+/FcERI+	ID.06	NO	100000	low-density colonized	71.49	21.65	13.4	22.61	36.61	44.92	44.87	40.54	30.57	28.78
cMo CD62L+/FcERI-	ID.06	NO	100000	low-density colonized	456.13	97.08	25.6	80.1	160.83	258.51	368.74	189.6	154.77	146.93
cMo CD62L-/FcERI+	ID.06	NO	100000	low-density colonized	19.88	22.72	75.51	27.12	27.83	22.08	5.89	31.63	23.19	27.13
cMo CD62L-/FcERI-	ID.06	NO	100000	low-density colonized	140.04	238.02	456.85	289.42	295.48	240.26	69.28	268.38	208.6	231.8
iMo	ID.06	NO	100000	low-density colonized	20.65	20.19	31.17	16.67	19.27	18.71	19.14	10.29	8.79	15.1
ncMo	ID.06	NO	100000	low-density colonized	55.89	28.19	54.92	66.56	55.59	53.89	44	36.69	29.44	38.36
ncMo CD36+ Slan-	ID.06	NO	100000	low-density colonized	14.71	6.86	16.46	19.33	14.49	20.09	15.52	9.44	10.1	10.97
ncMo CD36- Slan-	ID.06	NO	100000	low-density colonized	14.39	8.78	17.88	19.11	13.9	10.3	12.17	9.04	9.23	13.67
ncMo CD36+ Slan+	ID.06	NO	100000	low-density colonized	2.09	2.29	1.8	2.81	2.83	3.99	2.22	2.11	1.73	1.43
ncMo CD36- Slan+	ID.06	NO	100000	low-density colonized	24.69	10.24	18.78	25.32	24.38	19.51	14.09	16.11	8.38	12.3
DC	ID.06	NO	100000	low-density colonized	55.38	31.58	53.9	52.11	54.62	65.44	51.2	49.09	38.57	30.04
mDCs	ID.06	NO	100000	low-density colonized	49.29	27.28	47.5	46.76	49.26	59.15	45.81	44.91	32.06	24.69
mDC CD1c+	ID.06	NO	100000	low-density colonized	47.36	25.9	45.28	44.54	47.19	56.22	43.83	42.74	30.2	22.41
mDC CD1c+ CD14dim	ID.06	NO	100000	low-density colonized	5.09	2.11	3.78	3.54	6.76	4.53	6.41	3.82	5.38	3.91
mDC CD141+	ID.06	NO	100000	low-density colonized	1.93	1.37	2.22	2.22	2.07	2.93	1.98	2.17	1.86	2.29
pDCS	ID.06	NO	100000	low-density colonized	5.84	4.12	6.07	5.06	4.96	5.86	4.89	3.75	5.96	5.06
Axl+ DC	ID.06	NO	100000	low-density colonized	0.24	0.18	0.33	0.29	0.4	0.43	0.5	0.43	0.55	0.29
leukocytes	ID.14	YES	100000	high-density colonized	5698.27	6033.85	5734.44	6172.96	5676	6311.59	5906.58	7008.48	7042.08	5479.53
eosinophils	ID.14	YES	100000	high-density colonized	365.95	315.17	189.63	184.6	154.78	179.36	151.15	153.95	160.85	214.94
neutrophils	ID.14	YES	100000	high-density colonized	2593.53	2836.13	2920.56	2818.06	2667.22	3148.05	3136.17	3776.84	4985.7	2644.01
neutrophils_immature	ID.14	YES	100000	high-density colonized	17.81	19.89	18.98	14.42	8.83	12.96	12.04	10.11	7.43	6.01
neutrophils_Immature CD16-/CD62L-	ID.14	YES	100000	high-density colonized	17.07	19.01	18.15	13.65	7.82	12.2	11.39	9.4	6.97	5.57
neutrophils_Immature CD16-/CD62L+	ID.14	YES	100000	high-density colonized	0.74	0.88	0.82	0.77	1.01	0.76	0.65	0.71	0.46	0.44
basophils	ID.14	YES	100000	high-density colonized	27	29.62	31.53	30.22	27.3	29.96	27.02	27.78	25.19	26.75
monocytes	ID.14	YES	100000	high-density colonized	513.07	433.76	500.99	504.54	480.38	550.62	471.95	651.44	448.28	441.45
cMo	ID.14	YES	100000	high-density colonized	424.48	357.02	431.73	422.98	421.75	449.06	424.92	547.32	396.69	371.34
cMo CD62L+/FcERI+	ID.14	YES	100000	high-density colonized	198.04	195.96	91.01	178	238.77	190.25	276.79	266.11	200.89	170.38
cMo CD62L+/FcERI-	ID.14	YES	100000	high-density colonized	32.02	28.01	8.51	26.39	37.8	21.96	40.05	29.5	26.72	24.58
cMo CD62L-/FcERI+	ID.14	YES	100000	high-density colonized	154.26	99.78	280.55	171.72	121.19	202.39	94.82	223.03	151	152.6
cMo CD62L-/FcERI-	ID.14	YES	100000	high-density colonized	40.16	33.27	51.66	46.87	23.99	34.45	13.26	28.67	18.07	23.78
iMo	ID.14	YES	100000	high-density colonized	21.85	21.05	21.04	16.59	14.81	16.88	10.76	20.91	9.38	12.95
ncMo	ID.14	YES	100000	high-density colonized	66.74	55.69	48.22	64.97	43.82	84.68	36.27	83.22	42.21	57.16
ncMo CD36+ Slan-	ID.14	YES	100000	high-density colonized	17.01	20.47	11.88	22.96	9.6	25.47	10.96	24.38	16.27	18.48
ncMo CD36- Slan-	ID.14	YES	100000	high-density colonized	11.22	10.25	8.41	10.21	5.28	16.41	7.13	13.97	11.68	14.01
ncMo CD36+ Slan+	ID.14	YES	100000	high-density colonized	5.81	5.07	5.03	7.2	5.75	9.3	4.65	11.1	4.26	5.91
ncMo CD36- Slan+	ID.14	YES	100000	high-density colonized	32.7	19.9	22.91	24.6	23.19	33.51	13.54	33.77	10.01	18.76
DC	ID.14	YES	100000	high-density colonized	32.71	48.22	39.57	43.36	40.63	39.54	40.73	51.3	22.64	33.41
mDCs	ID.14	YES	100000	high-density colonized	16.93	27.65	25.22	27.61	25.35	24.87	25.39	34.35	11.97	22.2
mDC CD1c+	ID.14	YES	100000	high-density colonized	16.23	26.54	24.08	26.68	24.34	23.48	24.5	32.91	11.04	21.23
mDC CD1c+ CD14dim	ID.14	YES	100000	high-density colonized	2.02	3.86	2.62	7.24	4.01	4.82	4.63	8.51	2.55	5
mDC CD141+	ID.14	YES	100000	high-density colonized	0.69	1.11	1.15	0.94	1.01	1.39	0.89	1.45	0.93	0.97
pDCS	ID.14	YES	100000	high-density colonized	15.69	19.87	14.08	15.53	15.07	14.31	15.2	16.6	10.54	11.03
Axl+ DC	ID.14	YES	100000	high-density colonized	0.1	0.7	0.27	0.22	0.21	0.36	0.14	0.35	0.14	0.18
leukocytes	ID.15	YES	100000	high-density colonized	5429	5592		5278	5006	6254	5832	6071		4534.24
eosinophils	ID.15	YES	100000	high-density colonized	239.1	270.74		256.05	277.72	262.38	290.25	300.79		191.65
neutrophils	ID.15	YES	100000	high-density colonized	3216.19	2635.78		2770.48	2614.85	3530.63	3136.23	3318.75		2625.34
neutrophils_immature	ID.15	YES	100000	high-density colonized	3.19	3.83		4.83	3.9	4.13	5.2	5.96		2
neutrophils_Immature CD16-/CD62L-	ID.15	YES	100000	high-density colonized	2.99	3.6		4.28	3.51	3.94	4.93	5.4		1.84
neutrophils_Immature CD16-/CD62L+	ID.15	YES	100000	high-density colonized	0.2	0.22		0.55	0.39	0.2	0.27	0.56		0.16
basophils	ID.15	YES	100000	high-density colonized	74.19	93.99		82.81	79.76	91.71	87.67	93.1		86.64
monocytes	ID.15	YES	100000	high-density colonized	372.93	337.38		319.69	332.66	408.67	381.91	377.7		251.43
cMo	ID.15	YES	100000	high-density colonized	320.23	283.7		281.76	287.24	364.22	344.98	339.72		225.08
cMo CD62L+/FcERI+	ID.15	YES	100000	high-density colonized	88.34	80.82		59.89	112.02	93.55	136.41	70.4		47.08
cMo CD62L+/FcERI-	ID.15	YES	100000	high-density colonized	36.01	35.61		24.98	57.77	46.94	69	32.39		23.09
cMo CD62L-/FcERI+	ID.15	YES	100000	high-density colonized	119.89	79.89		95.48	59.63	112.53	76.45	123.94		80.8
cMo CD62L-/FcERI-	ID.15	YES	100000	high-density colonized	75.99	87.37		101.41	57.82	111.2	63.12	112.99		74.11
iMo	ID.15	YES	100000	high-density colonized	21.86	32.1		19.55	29.41	24.42	22.05	20.31		15.19
ncMo	ID.15	YES	100000	high-density colonized	30.84	21.57		18.39	16.01	20.03	14.89	17.67		11.16
ncMo CD36+ Slan-	ID.15	YES	100000	high-density colonized	10.07	5.56		7.15	5.75	10.95	7.55	8.28		6.16
ncMo CD36- Slan-	ID.15	YES	100000	high-density colonized	7.92	7.71		5.93	3.56	4.03	3.49	3.29		2.17
ncMo CD36+ Slan+	ID.15	YES	100000	high-density colonized	1.71	1.4		0.96	1.69	1.31	1.06	1.42		0.78
ncMo CD36- Slan+	ID.15	YES	100000	high-density colonized	11.13	6.9		4.35	5	3.74	2.79	4.68		2.05
DC	ID.15	YES	100000	high-density colonized	22.09	34.6		28.08	29.91	31.35	34.38	36.86		16.75
mDCs	ID.15	YES	100000	high-density colonized	11.01	20.66		15.92	18.89	21.12	22.98	24.36		9.04
mDC CD1c+	ID.15	YES	100000	high-density colonized	10.06	19.34		14.68	17.75	19.94	21.62	23.17		8.01
mDC CD1c+ CD14dim	ID.15	YES	100000	high-density colonized	1.27	2.62		2.27	1.85	3.36	2.83	3.82		1.48
mDC CD141+	ID.15	YES	100000	high-density colonized	0.95	1.33		1.25	1.14	1.17	1.36	1.19		1.03
pDCS	ID.15	YES	100000	high-density colonized	10.75	13.25		11.86	10.46	9.97	10.94	12		7.51
Axl+ DC	ID.15	YES	100000	high-density colonized	0.34	0.68		0.3	0.56	0.27	0.46	0.49		0.2
leukocytes	ID.05	NO	100000	colonization-protected	7414.71	5272.74	5945.45	6350.94	5164.69	4595.72	5047.49	5294.53	6752.81	4529.04
eosinophils	ID.05	NO	100000	colonization-protected	128.09	83.52	94.27	83.22	96.51	82.67	98.34	109.85	54.26	59.99
neutrophils	ID.05	NO	100000	colonization-protected	4979.15	2464.59	2865.98	3222	2469.8	2337.62	2371.79	2819.04	4874.75	2786.77
neutrophils_immature	ID.05	NO	100000	colonization-protected	2.82	1.69	1.92	1.38	1.11	1.25	1.1	1.53	2.11	1.82
neutrophils_Immature CD16-/CD62L-	ID.05	NO	100000	colonization-protected	2.52	1.47	1.77	1.18	0.9	1.1	0.94	1.15	1.82	1.52
neutrophils_Immature CD16-/CD62L+	ID.05	NO	100000	colonization-protected	0.31	0.22	0.15	0.2	0.2	0.15	0.15	0.37	0.22	0.29
basophils	ID.05	NO	100000	colonization-protected	35.97	33.58	52.84	43.06	42.84	41.69	44.46	45.85	41	41.39
monocytes	ID.05	NO	100000	colonization-protected	425.54	340.92	455.89	401.7	290.48	260.93	295.24	353.02	311.36	248.11
cMo	ID.05	NO	100000	colonization-protected	383.79	280.34	384.87	345.35	241.85	221.51	253.88	297.18	286.71	221.39
cMo CD62L+/FcERI+	ID.05	NO	100000	colonization-protected	24.05	19.81	25.65	24.28	31.8	13.93	17.9	35.14	23.95	14.42
cMo CD62L+/FcERI-	ID.05	NO	100000	colonization-protected	248.51	173.78	255.13	241.59	192.45	179.53	209.86	220.38	214.3	165.1
cMo CD62L-/FcERI+	ID.05	NO	100000	colonization-protected	1.96	3.59	2.55	2.38	2.15	1.02	1.85	4.57	2.39	1.52
cMo CD62L-/FcERI-	ID.05	NO	100000	colonization-protected	109.27	83.16	101.53	77.1	15.45	27.02	24.28	37.09	46.06	40.34
iMo	ID.05	NO	100000	colonization-protected	12.06	25.44	30.3	25.25	17.29	12.55	15.36	20.87	11.67	10.2
ncMo	ID.05	NO	100000	colonization-protected	29.69	35.14	40.73	31.1	31.34	26.87	26	34.97	12.99	16.52
ncMo CD36+ Slan-	ID.05	NO	100000	colonization-protected	4.66	4.89	8.43	4.02	3.68	7.47	5.22	3.56	2.73	3.29
ncMo CD36- Slan-	ID.05	NO	100000	colonization-protected	4.99	9.13	8.99	8.57	7.54	9.52	7.87	8.35	4.17	5.36
ncMo CD36+ Slan+	ID.05	NO	100000	colonization-protected	0.96	3.81	4.34	2.46	3.9	1.84	2.08	5.12	1.36	1.37
ncMo CD36- Slan+	ID.05	NO	100000	colonization-protected	19.08	17.31	18.97	16.05	16.21	8.05	10.84	17.93	4.73	6.5
DC	ID.05	NO	100000	colonization-protected	40.6	39.34	62.28	49.96	37.28	34.22	46.23	49.3	26.94	22.68
mDCs	ID.05	NO	100000	colonization-protected	21.33	23.1	33.67	25.03	19.25	20.64	27.4	28.58	16.19	12.61
mDC CD1c+	ID.05	NO	100000	colonization-protected	20.03	21.69	31.94	23.93	18.31	19.19	26.16	26.92	14.53	11.23
mDC CD1c+ CD14dim	ID.05	NO	100000	colonization-protected	2.88	2.81	4.43	2.15	2.81	2.64	3.25	4.58	1.82	2.53
mDC CD141+	ID.05	NO	100000	colonization-protected	1.29	1.41	1.72	1.1	0.94	1.45	1.24	1.66	1.66	1.38
pDCS	ID.05	NO	100000	colonization-protected	18.37	15.48	27.42	23.83	17.32	12.87	17.97	19.77	10.41	9.66
Axl+ DC	ID.05	NO	100000	colonization-protected	0.91	0.76	1.18	1.1	0.71	0.71	0.86	0.95	0.34	0.42
leukocytes	ID.09	NO	100000	low-density colonized	4528.98	4083.57	5281.72	4822.59	4839.11	5630.73	4424.37	4837.23	5139	4596.56
eosinophils	ID.09	NO	100000	low-density colonized	115.04	104.79	107.97	107.69	102.86	135.08	102.1	96.42	118.7	111.92
neutrophils	ID.09	NO	100000	low-density colonized	1644.03	1456.87	1604.93	1607.13	1757.74	2129.83	1602.44	1570.48	1989.68	2104.19
neutrophils_immature	ID.09	NO	100000	low-density colonized	1.72	1.31	1.34	1.06	0.88	1.16	1.11	0.88	1.86	1.96
neutrophils_Immature CD16-/CD62L-	ID.09	NO	100000	low-density colonized	1.31	1.07	1.05	0.95	0.71	0.93	0.86	0.76	1.45	1.67
neutrophils_Immature CD16-/CD62L+	ID.09	NO	100000	low-density colonized	0.41	0.23	0.29	0.11	0.17	0.22	0.25	0.13	0.42	0.29
basophils	ID.09	NO	100000	low-density colonized	15.53	13.06	16.38	14.77	14.04	16.83	12.98	14.7	17.93	16.12
monocytes	ID.09	NO	100000	low-density colonized	413.14	315.35	438.85	370.07	411.42	496.08	353.09	396.69	414.53	344.87
cMo	ID.09	NO	100000	low-density colonized	364.25	289.09	382.96	316.54	371.1	444.1	315.47	356.36	340.52	285.32
cMo CD62L+/FcERI+	ID.09	NO	100000	low-density colonized	11.42	9	15.44	11.29	11.76	17.69	10.44	11.23	12.58	11.35
cMo CD62L+/FcERI-	ID.09	NO	100000	low-density colonized	321.13	186.86	134.22	112.21	314.18	280.68	233.27	250.41	146.14	170.11
cMo CD62L-/FcERI+	ID.09	NO	100000	low-density colonized	0.45	1.16	6.72	2.8	0.83	4.39	0.94	1.89	5.92	4.28
cMo CD62L-/FcERI-	ID.09	NO	100000	low-density colonized	31.25	92.07	226.58	190.23	44.33	141.35	70.82	92.84	175.87	99.58
iMo	ID.09	NO	100000	low-density colonized	14.83	10.95	24.27	23.96	19.61	25.89	19	19.02	24.9	26.97
ncMo	ID.09	NO	100000	low-density colonized	34.06	15.3	31.61	29.56	20.71	26.09	18.62	21.3	49.12	32.58
ncMo CD36+ Slan-	ID.09	NO	100000	low-density colonized	9.56	3.98	9.82	5.79	4.95	8.11	5.06	6.12	15.7	10.71
ncMo CD36- Slan-	ID.09	NO	100000	low-density colonized	8.67	4.2	6.69	9.38	4.81	6.02	5.18	3.81	13.09	9.4
ncMo CD36+ Slan+	ID.09	NO	100000	low-density colonized	0.75	1.26	2.33	1.4	0.83	1.44	0.83	1.86	3.63	1.55
ncMo CD36- Slan+	ID.09	NO	100000	low-density colonized	15.08	5.87	12.78	12.99	10.12	10.52	7.55	9.51	16.69	10.92
DC	ID.09	NO	100000	low-density colonized	26.52	23.78	35.81	24.93	27.67	29.06	24.88	24.7	27.16	29.75
mDCs	ID.09	NO	100000	low-density colonized	17.94	14.37	23.76	15.09	16.95	20.67	16.66	17.24	19.39	18
mDC CD1c+	ID.09	NO	100000	low-density colonized	16.84	13.61	22.53	14.22	15.98	19.68	15.68	16.49	17.77	16.32
mDC CD1c+ CD14dim	ID.09	NO	100000	low-density colonized	2.3	1.17	1.93	1.5	1.69	2.67	1.75	2.05	2.01	1.59
mDC CD141+	ID.09	NO	100000	low-density colonized	1.1	0.76	1.24	0.87	0.97	0.98	0.98	0.75	1.63	1.68
pDCS	ID.09	NO	100000	low-density colonized	8.06	9.01	11.67	9.32	10.41	7.92	7.79	7.09	6.99	11.23
Axl+ DC	ID.09	NO	100000	low-density colonized	0.52	0.4	0.38	0.52	0.32	0.48	0.43	0.37	0.77	0.51

## Sheet: CD4 T - download format
T-cell populations and subsets	participant	seroconversion	inoculum (CFU)	colonization	day 0	day 1	day 3	day 4	day 7	day 9	day 11	day 14	day 28	day 56
T lymphocytes	ID.01	NO	10000	colonization-protected	1950	2079	2076	1990	1984	2119	2332	2035	1816	1366
CD4+ T lymphocytes	ID.01	NO	10000	colonization-protected	1107	1198	1220	1136	1143	1231	1377	1206	1053	771
CD4+TFH	ID.01	NO	10000	colonization-protected	216	212	305	300	284	304	351	269	246	166
TFH Treg	ID.01	NO	10000	colonization-protected	22.2	15.1	40.8	41.2	38	42.1	47.2	31.9	27.3	10
TFH Naive	ID.01	NO	10000	colonization-protected	31	30.6	40.5	34.6	37.4	35.6	43.3	32.2	25.8	20.4
Th1 Like (CD183+ CD194- CD196- CCR10-)	ID.01	NO	10000	colonization-protected	37.7	40.9	45.8	53.7	57.8	43.1	56	43.7	30.2	20.5
Th2 Like (CD183- CD194+ CD196- CCR10-)	ID.01	NO	10000	colonization-protected	20.3	26.2	36.4	29.7	25.8	42.2	43.5	28.6	36.3	25.5
Th17 Like (CD183- CD194+ CD196+ CCR10-)	ID.01	NO	10000	colonization-protected	27.3	32.1	41.9	37	32.4	44.4	52.6	40.8	39	35.9
Th1/Th17 Like (CD183+ CD194- CD196+ CCR10-)	ID.01	NO	10000	colonization-protected	3.8	3.1	3.5	5.9	5.5	4	5.1	4	3.5	2
TFH CD183+ CD194+ CD196- CCR10-	ID.01	NO	10000	colonization-protected	34.2	32.4	51.1	41.4	32.7	50.9	55.3	41.2	46.5	27.1
TFH CD183+ CD194+ CD196+ CCR10-	ID.01	NO	10000	colonization-protected	9	7.8	15.5	16.4	11.4	16.4	17.6	12.8	15.7	10.5
TFH CD183- CD194- CD196+ CCR10-	ID.01	NO	10000	colonization-protected	13.3	10.3	15.9	19.8	24.5	12.8	12.2	13.4	10.2	5.9
TFH CD183- CD194- CD196- CCR10-	ID.01	NO	10000	colonization-protected	16.4	13.1	12.1	19.3	17.4	12.5	17.3	19.6	10.5	7.3
CD4+Tregs	ID.01	NO	10000	colonization-protected	108	89.2	62.8	60.3	53	62.9	64.4	79.3	58.9	44
Treg Th1 Like	ID.01	NO	10000	colonization-protected	10.7	8.5	4.1	4.4	3.3	4.7	4.5	5.9	3.1	2.6
Treg Th2 Like	ID.01	NO	10000	colonization-protected	5.6	6.1	3.6	4.6	3.6	5.6	4.7	6.2	3.7	3.6
Treg Th17 Like	ID.01	NO	10000	colonization-protected	12.7	10.2	8.6	7.9	8.8	8.9	10.3	10.3	8.6	7.9
Treg Th22 Like	ID.01	NO	10000	colonization-protected	5.5	5.8	5.3	4	4.8	4	4.7	5.9	3.1	3.5
Treg Naive	ID.01	NO	10000	colonization-protected	42.2	30.1	18	17.3	13.8	19.3	20.4	25.9	21.7	10.6
Treg CD183+ CD194+ CD196- CCR10+	ID.01	NO	10000	colonization-protected	3.9	2.9	2.7	2.3	2.7	2.6	1.9	2.7	2.2	2.7
Treg CD183+ CD194+ CD196- CCR10-	ID.01	NO	10000	colonization-protected	12.2	10.2	7.3	8.5	7.4	7.9	8	10	8.5	6.1
Treg CD183+ CD194+ CD196+ CCR10-	ID.01	NO	10000	colonization-protected	7.1	8	7.8	6.3	4.8	5.3	6.5	5.5	4.9	3
Treg CD183+ CD194+ CD196+ CCR10+	ID.01	NO	10000	colonization-protected	1.1	2.5	2	1.1	1.1	0.9	1.1	1.8	0.66	0.91
Treg CD183- CD194+ CD196- CCR10+	ID.01	NO	10000	colonization-protected	2.2	1.1	1.2	1.6	1.3	1.1	0.8	1	0.96	1.7
CD4+ Naive	ID.01	NO	10000	colonization-protected	342	326	350	329	329	362	413	390	336	190
CD4+TH1	ID.01	NO	10000	colonization-protected	114	156	142	123	138	145	158	126	100	85.2
TH1 Central Memory	ID.01	NO	10000	colonization-protected	79.9	103	96.6	84.6	94.1	99.1	110	87.2	67.4	57.7
TH1 Transitional Memory	ID.01	NO	10000	colonization-protected	33.4	52.4	44.2	38	42.9	44.4	46.9	38.2	32.5	26.8
TH1 Effector Memory	ID.01	NO	10000	colonization-protected	0.76	1.3	1.1	0.77	1.2	1.6	1.3	0.8	0.58	0.64
TH1 Terminal Effector	ID.01	NO	10000	colonization-protected	0.12	0.16	0.13	0.032	0.02	0.09	0.12	0.082	0.056	0.062
CD4+TH2	ID.01	NO	10000	colonization-protected	21.8	26.1	22.8	17.3	21.2	28.9	25.2	22.8	24.7	18.3
TH2 Central Memory	ID.01	NO	10000	colonization-protected	19.9	23.4	20.8	15.6	19.1	26.9	22.7	20.5	22.7	16.7
TH2 Transitional Memory	ID.01	NO	10000	colonization-protected	0.79	1.1	0.59	0.75	0.67	0.5	0.62	0.96	0.6	0.46
TH2 Effector Memory	ID.01	NO	10000	colonization-protected	1.1	1.5	1.3	0.83	1.4	1.5	1.8	1.2	1.4	1.2
TH2 Terminal Effector	ID.01	NO	10000	colonization-protected	0.025	0.079	0.095	0.032	0.059	0	0.019	0.061	0.11	0.042
CD4+TH17	ID.01	NO	10000	colonization-protected	38.8	49.8	41.4	37.9	35.9	41.9	47	42.7	37.4	41.4
TH17 Central Memory	ID.01	NO	10000	colonization-protected	27.8	33.2	27.6	25.2	23.2	28.2	30.3	28.7	25.1	28.7
TH17 Transitional Memory	ID.01	NO	10000	colonization-protected	7.5	11.6	9.9	8.9	8.9	9.1	11.3	9.8	8.5	9.7
TH17 Effectorl Memory	ID.01	NO	10000	colonization-protected	3.3	4.7	3.6	3.5	3.7	4.4	5.2	4.2	3.7	2.8
TH17 Terminal Effector	ID.01	NO	10000	colonization-protected	0.22	0.26	0.27	0.29	0.099	0.27	0.21	0.061	0.19	0.15
CD4+TH22	ID.01	NO	10000	colonization-protected	7.2	8.1	7.9	6.6	9.4	7.3	8.7	6.8	6.6	7.2
TH22 Central Memory	ID.01	NO	10000	colonization-protected	2	2	2.5	1.7	2.5	2	2.2	2	2.2	1.8
TH22 Transitional Memory	ID.01	NO	10000	colonization-protected	3.4	4	3.5	3.2	4.6	3.3	3.9	2.9	2.8	3.7
TH22 Effector Memory	ID.01	NO	10000	colonization-protected	1.7	2.1	1.9	1.6	2.3	1.9	2.7	1.8	1.6	1.6
TH22 Terminal Effector	ID.01	NO	10000	colonization-protected	0.025	0	0.038	0.032	0.02	0.054	0.019	0.041	0.037	0.021
CD4+Th1/Th17	ID.01	NO	10000	colonization-protected	72.1	90.5	95	94.2	95.8	93	111	84.5	67.3	64.3
TH1/TH17 Central Memory	ID.01	NO	10000	colonization-protected	25.3	29.7	34.6	35.5	35.1	32.8	40.1	28.9	21.8	21.2
TH1/TH17 Transitional Memory	ID.01	NO	10000	colonization-protected	41.9	54.5	53.9	52.6	54.4	53.3	63.6	50.7	40.7	39.1
TH1/Th17 Effectorl Memory	ID.01	NO	10000	colonization-protected	4.7	6.1	6.3	6	6.1	6.7	7.4	4.9	4.6	3.9
TH1/TH17 Terminal Effector	ID.01	NO	10000	colonization-protected	0.25	0.16	0.13	0.08	0.14	0.14	0.097	0.02	0.094	0.1
CD183+ CD194+ CD196+ CCR10+	ID.01	NO	10000	colonization-protected	10.6	20.4	14.9	16.2	12.8	17.8	14.3	10.4	13	14.2
CM CD183+ CD194+ CD196+ CCR10+	ID.01	NO	10000	colonization-protected	3.4	6.8	5.3	6	4.9	6.4	4.5	2.9	4.6	4.6
TM CD183+ CD194+ CD196+ CCR10+	ID.01	NO	10000	colonization-protected	5.8	11.2	7.7	8.1	6.1	8.7	7.6	6.1	6.7	7.7
EM CD183+ CD194+ CD196+ CCR10+	ID.01	NO	10000	colonization-protected	1.4	2.4	1.7	2.1	1.8	2.5	2	1.2	1.7	1.8
TE CD183+ CD194+ CD196+ CCR10+	ID.01	NO	10000	colonization-protected	0.12	0.12	0.11	0.064	0.039	0.18	0.12	0.082	0.094	0.17
CD183+ CD194+ CD196+ CCR10-	ID.01	NO	10000	colonization-protected	77.6	106	86.7	74.8	68.2	81.3	88.3	76.4	79.9	66.6
CM CD183+ CD194+ CD196+ CCR10-	ID.01	NO	10000	colonization-protected	41	54.1	46	42	36.4	44.4	47.5	40.4	42.7	33.1
TM CD183+ CD194+ CD196+ CCR10-	ID.01	NO	10000	colonization-protected	31.1	43.8	33.6	26.7	26.5	29.6	33.2	30	31.4	28
EM CD183+ CD194+ CD196+ CCR10-	ID.01	NO	10000	colonization-protected	5.3	8.4	7	6.1	5.2	7.3	7.5	5.9	5.7	5.4
TE CD183+ CD194+ CD196+ CCR10-	ID.01	NO	10000	colonization-protected	0.12	0.14	0.076	0.096	0.079	0.036	0.058	0.1	0.11	0.062
CD183+ CD194+ CD196- CCR10+	ID.01	NO	10000	colonization-protected	7.2	9.1	8	6.1	8	5.8	6.1	6.8	5.9	6.6
CM CD183+ CD194+ CD196- CCR10+	ID.01	NO	10000	colonization-protected	4.4	6.2	5.3	3.9	5.2	3.7	4.2	4.3	3.8	4.1
TM CD183+ CD194+ CD196- CCR10+	ID.01	NO	10000	colonization-protected	2	1.9	1.8	1.4	2	1.2	1.1	1.6	1.1	1.6
EM CD183+ CD194+ CD196- CCR10+	ID.01	NO	10000	colonization-protected	0.76	0.95	0.86	0.79	0.77	0.93	0.78	0.84	0.94	0.85
TE CD183+ CD194+ CD196- CCR10+	ID.01	NO	10000	colonization-protected	0.049	0.04	0.038	0.016	0	0	0	0.02	0.019	0.062
CD183+ CD194+ CD196- CCR10-	ID.01	NO	10000	colonization-protected	76.4	88.3	68.6	54.9	67.3	63.9	72.9	74.1	65.6	56
CM CD183+ CD194+ CD196- CCR10-	ID.01	NO	10000	colonization-protected	56.4	63.8	50.9	40.4	49.1	47.9	53.2	54.1	49.9	40.5
TM CD183+ CD194+ CD196- CCR10-	ID.01	NO	10000	colonization-protected	15.9	20.2	13.8	10.7	14.4	11.6	13.8	15.4	11.9	12
EM CD183+ CD194+ CD196- CCR10-	ID.01	NO	10000	colonization-protected	3.9	4.1	3.7	3.7	3.7	4.3	5.7	4.5	3.6	3.3
TE CD183+ CD194+ CD196- CCR10-	ID.01	NO	10000	colonization-protected	0.12	0.24	0.21	0.11	0.079	0.11	0.14	0.082	0.15	0.12
CD183+ CD194- CD196+ CCR10+	ID.01	NO	10000	colonization-protected	0.22	0.36	0.29	0.32	0.34	0.29	0.68	0.39	0.37	0.23
CD183+ CD194- CD196- CCR10+	ID.01	NO	10000	colonization-protected	0.17	0.079	0.36	0.11	0.34	0.27	0.21	0.082	0.21	0.15
CD183- CD194- CD196+ CCR10-	ID.01	NO	10000	colonization-protected	8.6	9.5	9.8	8.5	12.1	10.4	11.3	8.7	6.2	6.3
CM CD183- CD194- CD196+ CCR10-	ID.01	NO	10000	colonization-protected	6	6	5.7	5.3	7.5	6.1	7.2	4.8	4	4.2
TM CD183- CD194- CD196+ CCR10-	ID.01	NO	10000	colonization-protected	2.1	2.7	3.1	2.5	3.6	3.3	3.4	3.3	1.6	1.6
EM CD183- CD194- CD196+ CCR10-	ID.01	NO	10000	colonization-protected	0.54	0.67	0.91	0.64	1	0.9	0.58	0.53	0.52	0.4
TE CD183- CD194- CD196+ CCR10-	ID.01	NO	10000	colonization-protected	0	0.12	0.019	0.064	0.059	0.16	0.058	0.061	0.056	0.062
CD183- CD194+ CD196- CCR10+	ID.01	NO	10000	colonization-protected	2.4	2	2.9	2.5	3.3	2.8	2.2	2.3	2.1	3
CM CD183- CD194+ CD196- CCR10+	ID.01	NO	10000	colonization-protected	1.9	1.6	2.3	2	2.5	2.3	1.7	2	1.6	2.5
TM CD183- CD194+ CD196- CCR10+	ID.01	NO	10000	colonization-protected	0.049	0.099	0.23	0.18	0.26	0.11	0.097	0.082	0.056	0.12
EM CD183- CD194+ CD196- CCR10+	ID.01	NO	10000	colonization-protected	0.34	0.24	0.34	0.34	0.53	0.38	0.37	0.29	0.39	0.33
TE CD183- CD194+ CD196- CCR10+	ID.01	NO	10000	colonization-protected	0.025	0.04	0.038	0.016	0	0.018	0.019	0	0.056	0.042
TD CD183-CD194-CD196-CCR10-CD185-	ID.01	NO	10000	colonization-protected	3.4	3.4	1.6	2.9	2.9	2.2	2.4	4.3	2	1
T lymphocytes	ID.02	NO	10000	colonization-protected	1613	1417	1643	1741	1493	1737	1474	1948	1155	498
CD4+ T lymphocytes	ID.02	NO	10000	colonization-protected	920	772	908	956	825	973	827	1123	666	286
CD4+TFH	ID.02	NO	10000	colonization-protected	60.6	47.7	95.8	118	87	113	98.4	138	80	17.5
TFH Treg	ID.02	NO	10000	colonization-protected	5.3	3.8	19.7	28.7	21.4	27.8	23	28.9	21.2	1.4
TFH Naive	ID.02	NO	10000	colonization-protected	6.6	4.2	10.6	14.5	9.8	13.4	11	15.1	11.1	2.3
Th1 Like (CD183+ CD194- CD196- CCR10-)	ID.02	NO	10000	colonization-protected	10.5	8.7	14.7	16.8	14	17.1	14.3	20.6	10.7	2.1
Th2 Like (CD183- CD194+ CD196- CCR10-)	ID.02	NO	10000	colonization-protected	5.2	4.3	7.5	8.4	4.7	8.8	7.1	11	5.2	2.8
Th17 Like (CD183- CD194+ CD196+ CCR10-)	ID.02	NO	10000	colonization-protected	13.5	10.2	15.4	17.8	11.2	17	15	22.9	11.7	3.7
Th1/Th17 Like (CD183+ CD194- CD196+ CCR10-)	ID.02	NO	10000	colonization-protected	3.2	2.7	5.2	4.8	4.5	3.7	4.5	6.5	2.6	0.52
TFH CD183+ CD194+ CD196- CCR10-	ID.02	NO	10000	colonization-protected	5.4	3.7	7.1	7.9	5.5	7.4	6.2	11	5.7	1.1
TFH CD183+ CD194+ CD196+ CCR10-	ID.02	NO	10000	colonization-protected	5.3	3.9	7.4	10.3	5.6	8.9	7.5	10.1	6.4	0.86
TFH CD183- CD194- CD196+ CCR10-	ID.02	NO	10000	colonization-protected	3.6	3.8	4.5	5.1	6.2	5	6.1	6.5	3.2	1.6
TFH CD183- CD194- CD196- CCR10-	ID.02	NO	10000	colonization-protected	1.7	2.1	2.7	3.2	3.3	3.5	3.1	3.7	2	1.1
CD4+Tregs	ID.02	NO	10000	colonization-protected	96.8	94.9	75.1	77.5	75	91.4	72.1	93.9	56.3	37.7
Treg Th1 Like	ID.02	NO	10000	colonization-protected	5.7	6.7	3.3	3.8	4.5	4.8	3.6	5	2.8	1.6
Treg Th2 Like	ID.02	NO	10000	colonization-protected	4.6	4.4	4.1	4.6	4	6.7	2.8	4.3	2.9	3.7
Treg Th17 Like	ID.02	NO	10000	colonization-protected	12.5	11.5	10.3	9.5	8.8	13.7	12.7	12.7	7.3	8.4
Treg Th22 Like	ID.02	NO	10000	colonization-protected	4.8	7.4	6.9	5.5	5.2	7	4.2	5	3.8	4.7
Treg Naive	ID.02	NO	10000	colonization-protected	46.3	44.1	33.9	36.3	36.4	38.5	34.3	45.6	26.4	12.1
Treg CD183+ CD194+ CD196- CCR10+	ID.02	NO	10000	colonization-protected	1.3	0.95	1.1	1	1.1	1.3	0.94	1.1	0.76	0.54
Treg CD183+ CD194+ CD196- CCR10-	ID.02	NO	10000	colonization-protected	5.2	4.2	4	4.9	3.4	4.8	3.4	4.5	3	1.5
Treg CD183+ CD194+ CD196+ CCR10-	ID.02	NO	10000	colonization-protected	9	7.2	6.4	6.2	5.5	8.4	5.8	7.1	4.6	2.1
Treg CD183+ CD194+ CD196+ CCR10+	ID.02	NO	10000	colonization-protected	1.8	1.6	1.5	1.6	1.4	1.1	1.2	1	1.1	0.52
Treg CD183- CD194+ CD196- CCR10+	ID.02	NO	10000	colonization-protected	1	1.2	1.2	1.1	0.76	1.3	0.53	0.97	0.75	0.66
CD4+ Naive	ID.02	NO	10000	colonization-protected	536	418	491	518	450	532	451	630	389	149
CD4+TH1	ID.02	NO	10000	colonization-protected	56.3	50.3	57.1	55.4	49.3	57.8	45.7	72.7	36.2	16.3
TH1 Central Memory	ID.02	NO	10000	colonization-protected	49.9	43.7	49.5	47.7	42.9	49.9	39.6	63	32.3	13.4
TH1 Transitional Memory	ID.02	NO	10000	colonization-protected	4.8	5	5.8	5.7	4.8	5.8	4.2	7	2.8	2
TH1 Effector Memory	ID.02	NO	10000	colonization-protected	1.2	1.2	1.5	1.5	1.2	1.6	1.4	2	0.84	0.66
TH1 Terminal Effector	ID.02	NO	10000	colonization-protected	0.4	0.37	0.34	0.47	0.37	0.54	0.46	0.71	0.27	0.2
CD4+TH2	ID.02	NO	10000	colonization-protected	16.1	13.9	15.2	13.3	11.7	13.2	12.3	17.5	10.4	8.6
TH2 Central Memory	ID.02	NO	10000	colonization-protected	12.8	10.9	12.2	10.8	9.3	11.2	9.9	13.6	8.5	6.7
TH2 Transitional Memory	ID.02	NO	10000	colonization-protected	0.91	0.78	0.71	0.59	0.59	0.5	0.44	0.97	0.37	0.29
TH2 Effector Memory	ID.02	NO	10000	colonization-protected	2.4	2.1	2.3	1.9	1.7	1.5	2	2.9	1.4	1.6
TH2 Terminal Effector	ID.02	NO	10000	colonization-protected	0.044	0.037	0	0.02	0	0.019	0.053	0.11	0.067	0.049
CD4+TH17	ID.02	NO	10000	colonization-protected	30.1	24	29.5	28.2	22.8	26.4	27.1	26.7	16	12.2
TH17 Central Memory	ID.02	NO	10000	colonization-protected	19.8	15.4	19	17.3	14.6	16.6	15.6	18.1	10.9	7.8
TH17 Transitional Memory	ID.02	NO	10000	colonization-protected	5.7	5	6.1	6	4.9	5.4	6.2	4.9	2.7	2.5
TH17 Effectorl Memory	ID.02	NO	10000	colonization-protected	4.4	3.4	4.3	4.9	3.4	4.3	5.2	3.8	2.4	1.8
TH17 Terminal Effector	ID.02	NO	10000	colonization-protected	0.18	0.15	0.075	0.041	0.016	0.19	0.071	0.037	0.08	0.15
CD4+TH22	ID.02	NO	10000	colonization-protected	4.7	6.4	7.9	9.1	7.6	5.2	4.7	4.4	3	3.1
TH22 Central Memory	ID.02	NO	10000	colonization-protected	0.71	0.88	1.3	1.4	0.86	0.71	0.57	1	0.49	0.66
TH22 Transitional Memory	ID.02	NO	10000	colonization-protected	1.6	2.3	2.6	3	3	1.6	1.7	1.4	0.92	0.86
TH22 Effector Memory	ID.02	NO	10000	colonization-protected	2.2	2.8	3.6	4.3	3.6	2.7	2.2	1.9	1.4	1.4
TH22 Terminal Effector	ID.02	NO	10000	colonization-protected	0.18	0.35	0.35	0.45	0.16	0.15	0.18	0.17	0.13	0.17
CD4+Th1/Th17	ID.02	NO	10000	colonization-protected	44.2	46.6	51.9	51.6	46.2	52.8	46.7	42.5	28.5	14.7
TH1/TH17 Central Memory	ID.02	NO	10000	colonization-protected	25.8	26.2	28.5	28.7	25.9	30.8	26.1	26.5	17.5	7.5
TH1/TH17 Transitional Memory	ID.02	NO	10000	colonization-protected	13.5	14.5	17.7	16.7	15.1	15.9	14.8	12.6	8.3	5.3
TH1/Th17 Effectorl Memory	ID.02	NO	10000	colonization-protected	4.7	5.5	5.4	6	5	5.7	5.5	3.2	2.6	1.7
TH1/TH17 Terminal Effector	ID.02	NO	10000	colonization-protected	0.31	0.35	0.39	0.22	0.24	0.35	0.27	0.22	0.093	0.17
CD183+ CD194+ CD196+ CCR10+	ID.02	NO	10000	colonization-protected	6.2	4.7	5.8	5.7	6.2	5.4	4.3	6.3	3.3	2.1
CM CD183+ CD194+ CD196+ CCR10+	ID.02	NO	10000	colonization-protected	2	1.5	1.9	1.6	2.2	1.6	1.5	2.1	1.3	0.42
TM CD183+ CD194+ CD196+ CCR10+	ID.02	NO	10000	colonization-protected	2.3	2	2	2.2	2.2	2.3	1.5	2.6	1.3	0.96
EM CD183+ CD194+ CD196+ CCR10+	ID.02	NO	10000	colonization-protected	1.9	1.2	1.9	1.8	1.7	1.5	1.1	1.6	0.76	0.71
TE CD183+ CD194+ CD196+ CCR10+	ID.02	NO	10000	colonization-protected	0.044	0.056	0.093	0.081	0.049	0.093	0.12	0.056	0	0.025
CD183+ CD194+ CD196+ CCR10-	ID.02	NO	10000	colonization-protected	34.7	32.1	39.4	42.9	33.8	39.7	36.2	43.6	20.3	11.2
CM CD183+ CD194+ CD196+ CCR10-	ID.02	NO	10000	colonization-protected	21	17.7	21.7	23.2	18	21.9	20.2	25.7	11.7	5.7
TM CD183+ CD194+ CD196+ CCR10-	ID.02	NO	10000	colonization-protected	9.3	9.4	11.9	12.6	10.4	11.6	10.1	12.3	5.7	3.7
EM CD183+ CD194+ CD196+ CCR10-	ID.02	NO	10000	colonization-protected	4.3	4.9	5.6	6.9	5.2	5.9	5.7	5.5	2.9	1.7
TE CD183+ CD194+ CD196+ CCR10-	ID.02	NO	10000	colonization-protected	0.11	0.11	0.19	0.22	0.13	0.3	0.14	0.19	0.11	0.098
CD183+ CD194+ CD196- CCR10+	ID.02	NO	10000	colonization-protected	3.2	2.1	2.9	3.5	2.1	2.8	2.4	2.7	1.5	0.88
CM CD183+ CD194+ CD196- CCR10+	ID.02	NO	10000	colonization-protected	2.4	1.5	2	2.7	1.5	2	1.7	2	1.1	0.61
TM CD183+ CD194+ CD196- CCR10+	ID.02	NO	10000	colonization-protected	0.49	0.34	0.54	0.33	0.31	0.34	0.34	0.3	0.17	0.098
EM CD183+ CD194+ CD196- CCR10+	ID.02	NO	10000	colonization-protected	0.29	0.3	0.32	0.43	0.33	0.37	0.34	0.41	0.25	0.12
TE CD183+ CD194+ CD196- CCR10+	ID.02	NO	10000	colonization-protected	0	0	0	0	0.033	0.019	0	0.019	0.013	0.049
CD183+ CD194+ CD196- CCR10-	ID.02	NO	10000	colonization-protected	19.4	18.6	22.8	20.9	22.1	21.9	18.1	29.3	14.2	7.6
CM CD183+ CD194+ CD196- CCR10-	ID.02	NO	10000	colonization-protected	13.5	12.5	16.7	14.6	15	15.5	12.7	21.7	10.8	5.2
TM CD183+ CD194+ CD196- CCR10-	ID.02	NO	10000	colonization-protected	3.3	3.3	3.4	3.4	4.1	3.6	3	4	1.7	1.1
EM CD183+ CD194+ CD196- CCR10-	ID.02	NO	10000	colonization-protected	2.5	2.7	2.6	2.8	2.9	2.7	2.4	3.6	1.6	1.2
TE CD183+ CD194+ CD196- CCR10-	ID.02	NO	10000	colonization-protected	0.088	0.15	0.019	0.16	0.081	0.19	0.018	0.093	0.11	0.049
CD183+ CD194- CD196+ CCR10+	ID.02	NO	10000	colonization-protected	0.15	0.21	0.37	0.14	0.081	0.037	0.089	0.15	0.08	0
CD183+ CD194- CD196- CCR10+	ID.02	NO	10000	colonization-protected	0.22	0.093	0.11	0.2	0.081	0.056	0.089	0.28	0.053	0
CD183- CD194- CD196+ CCR10-	ID.02	NO	10000	colonization-protected	4.7	6.6	6.3	5.9	6.9	6.2	3.9	7.1	3.6	3.2
CM CD183- CD194- CD196+ CCR10-	ID.02	NO	10000	colonization-protected	3.7	5.1	4.7	4.2	5.1	4.7	2.9	5.6	2.9	2.2
TM CD183- CD194- CD196+ CCR10-	ID.02	NO	10000	colonization-protected	0.62	0.88	0.76	0.89	1	0.73	0.53	0.9	0.33	0.61
EM CD183- CD194- CD196+ CCR10-	ID.02	NO	10000	colonization-protected	0.38	0.56	0.75	0.61	0.68	0.69	0.46	0.56	0.27	0.37
TE CD183- CD194- CD196+ CCR10-	ID.02	NO	10000	colonization-protected	0.066	0.075	0.093	0.1	0.049	0.019	0.053	0.056	0.04	0.025
CD183- CD194+ CD196- CCR10+	ID.02	NO	10000	colonization-protected	1.1	1.1	1.4	2	1.3	1	1.1	1.5	0.87	0.69
CM CD183- CD194+ CD196- CCR10+	ID.02	NO	10000	colonization-protected	0.93	0.77	0.95	1.3	0.86	0.77	0.87	0.93	0.63	0.54
TM CD183- CD194+ CD196- CCR10+	ID.02	NO	10000	colonization-protected	0	0.056	0.075	0.081	0.098	0.019	0.053	0.11	0.013	0
EM CD183- CD194+ CD196- CCR10+	ID.02	NO	10000	colonization-protected	0.22	0.26	0.39	0.53	0.33	0.24	0.2	0.37	0.23	0.15
TE CD183- CD194+ CD196- CCR10+	ID.02	NO	10000	colonization-protected	0	0.037	0.019	0.061	0	0.019	0	0.037	0	0
TD CD183-CD194-CD196-CCR10-CD185-	ID.02	NO	10000	colonization-protected	4.7	4.6	4.2	4.6	2.4	4.4	2.1	4.9	2.4	1.3
T lymphocytes	ID.03	NO	10000	colonization-protected	2231	2743	2223	1960	1289	1236	1795	1527	1115	1148
CD4+ T lymphocytes	ID.03	NO	10000	colonization-protected	1362	1570	1310	1123	748	732	1058	897	647	699
CD4+TFH	ID.03	NO	10000	colonization-protected	151	172	202	165	106	102	162	123	99.3	86.7
TFH Treg	ID.03	NO	10000	colonization-protected	8.7	8.3	22.7	15	10.6	9.8	14.6	9	7.1	3
TFH Naive	ID.03	NO	10000	colonization-protected	11.6	12.1	16.5	12.2	7.4	8.8	11.7	8.7	7.4	6.7
Th1 Like (CD183+ CD194- CD196- CCR10-)	ID.03	NO	10000	colonization-protected	26.5	35.9	36.8	31.2	23.5	17.9	29.3	23.5	14.2	13.2
Th2 Like (CD183- CD194+ CD196- CCR10-)	ID.03	NO	10000	colonization-protected	18.8	19.5	25.1	19.1	8.8	13	19.6	15.1	13.3	13.7
Th17 Like (CD183- CD194+ CD196+ CCR10-)	ID.03	NO	10000	colonization-protected	31.9	33.2	38.7	35.5	17	18.9	30.8	26.4	23.2	18.7
Th1/Th17 Like (CD183+ CD194- CD196+ CCR10-)	ID.03	NO	10000	colonization-protected	4.5	6.6	5.3	5.1	5.5	2.7	4.5	4.5	3	1.9
TFH CD183+ CD194+ CD196- CCR10-	ID.03	NO	10000	colonization-protected	20.9	21.7	23.3	19.7	8.8	13.5	21.4	15	14.5	13.2
TFH CD183+ CD194+ CD196+ CCR10-	ID.03	NO	10000	colonization-protected	9.1	9.4	14.3	13	4.6	6.7	9.8	8.2	9.5	5.9
TFH CD183- CD194- CD196+ CCR10-	ID.03	NO	10000	colonization-protected	9.4	13.7	10	7.3	10.1	5.6	10.4	6.4	3.5	4.3
TFH CD183- CD194- CD196- CCR10-	ID.03	NO	10000	colonization-protected	8	10.5	7.7	7	8.1	4.5	8.4	5.5	2.9	5
CD4+Tregs	ID.03	NO	10000	colonization-protected	102	119	72.3	65.4	50.8	42.1	64.1	57	35.3	51.3
Treg Th1 Like	ID.03	NO	10000	colonization-protected	7.1	8.3	4.5	5.5	4.2	1.4	3.9	4.1	2.2	3.8
Treg Th2 Like	ID.03	NO	10000	colonization-protected	9.6	8.9	4.9	5	4.9	3.4	6.1	5.6	2.8	6.1
Treg Th17 Like	ID.03	NO	10000	colonization-protected	10.7	12	8	8.2	5.5	5.4	7.5	5.5	5.2	5.1
Treg Th22 Like	ID.03	NO	10000	colonization-protected	9.7	10.7	8	4.9	4.1	3.9	5	5.9	3.7	4.7
Treg Naive	ID.03	NO	10000	colonization-protected	31	40.8	21.4	21.3	15.4	13.2	18.9	17.1	8.3	15.6
Treg CD183+ CD194+ CD196- CCR10+	ID.03	NO	10000	colonization-protected	3	2.9	2.6	1.6	1.9	1.3	1.3	1.3	0.73	1
Treg CD183+ CD194+ CD196- CCR10-	ID.03	NO	10000	colonization-protected	11.8	15.3	9.2	7.1	5.9	5.8	10.3	7.4	4.6	7.6
Treg CD183+ CD194+ CD196+ CCR10-	ID.03	NO	10000	colonization-protected	10.6	11.5	8	6.6	4.4	4.9	6.1	6.4	5.1	4.5
Treg CD183+ CD194+ CD196+ CCR10+	ID.03	NO	10000	colonization-protected	4.1	4.1	3.1	3.1	1.9	1.1	1.9	1.2	1.6	1.2
Treg CD183- CD194+ CD196- CCR10+	ID.03	NO	10000	colonization-protected	1.5	1.9	1.5	1.2	0.83	0.81	0.72	0.71	0.44	0.8
CD4+ Naive	ID.03	NO	10000	colonization-protected	638	690	573	505	321	331	438	367	260	297
CD4+TH1	ID.03	NO	10000	colonization-protected	131	159	126	102	76.7	68.2	104	92.8	65.3	61.5
TH1 Central Memory	ID.03	NO	10000	colonization-protected	94.8	109	87.5	70.1	50.4	45.9	71.2	61.8	43.8	43.8
TH1 Transitional Memory	ID.03	NO	10000	colonization-protected	26	33.8	26.8	20.4	17	15.4	23	21.5	13.5	12
TH1 Effector Memory	ID.03	NO	10000	colonization-protected	7.7	12.1	8.9	8.4	7	4.9	7.3	7.1	5.7	4.2
TH1 Terminal Effector	ID.03	NO	10000	colonization-protected	2.8	3.8	3	2.6	2.4	2.1	2.2	2.4	2.3	1.5
CD4+TH2	ID.03	NO	10000	colonization-protected	40.4	39.6	35.6	25.6	19	20.4	30.7	25.5	19.6	54.6
TH2 Central Memory	ID.03	NO	10000	colonization-protected	35.1	33.4	29.3	22	16.7	17	25.7	21.6	16.3	52.1
TH2 Transitional Memory	ID.03	NO	10000	colonization-protected	1.2	1.3	0.92	0.65	0.33	0.49	0.47	0.79	0.41	0.3
TH2 Effector Memory	ID.03	NO	10000	colonization-protected	4.1	4.8	5.3	3	1.8	2.9	4.4	3.1	2.8	2.1
TH2 Terminal Effector	ID.03	NO	10000	colonization-protected	0.044	0.084	0.064	0.048	0.052	0.042	0.14	0.033	0.12	0.063
CD4+TH17	ID.03	NO	10000	colonization-protected	40.9	49.1	37.5	31.3	19.9	21.2	33.3	32	24	23.3
TH17 Central Memory	ID.03	NO	10000	colonization-protected	32.7	37.4	27.2	23	13.8	15.4	23.4	22.7	17.1	18
TH17 Transitional Memory	ID.03	NO	10000	colonization-protected	4.1	6	4.9	3.5	3.1	2.8	4	3.8	2.4	2.6
TH17 Effectorl Memory	ID.03	NO	10000	colonization-protected	4	5.6	5.2	4.7	3	3	5.9	5.4	4.4	2.6
TH17 Terminal Effector	ID.03	NO	10000	colonization-protected	0.11	0.1	0.17	0.065	0.052	0.13	0.072	0.15	0.089	0.038
CD4+TH22	ID.03	NO	10000	colonization-protected	14	20.2	17.2	15.1	10.3	9.4	12.7	11.5	7.6	7.4
TH22 Central Memory	ID.03	NO	10000	colonization-protected	3.6	3.9	4	3.4	2.1	1.8	2.6	2.7	1.3	2
TH22 Transitional Memory	ID.03	NO	10000	colonization-protected	4.1	5.9	4.6	3.9	2.8	2.1	3.2	3	1.9	2.1
TH22 Effector Memory	ID.03	NO	10000	colonization-protected	6.3	10.1	8.3	7.7	5.3	5.3	6.8	5.7	4.2	3.2
TH22 Terminal Effector	ID.03	NO	10000	colonization-protected	0.066	0.33	0.28	0.16	0.16	0.098	0.11	0.12	0.12	0.025
CD4+Th1/Th17	ID.03	NO	10000	colonization-protected	50.8	89.8	69.8	52.8	45.7	39.2	64.6	56	40.5	28.4
TH1/TH17 Central Memory	ID.03	NO	10000	colonization-protected	27.3	45.2	32.2	26.2	21.7	18.7	31.1	26.4	19.9	13.9
TH1/TH17 Transitional Memory	ID.03	NO	10000	colonization-protected	19.7	34.5	28.5	21	18.3	15.7	25.1	23	15.2	11.8
TH1/Th17 Effectorl Memory	ID.03	NO	10000	colonization-protected	3.7	9.8	9.1	5.4	5.6	4.6	8.3	6.5	5.2	2.8
TH1/TH17 Terminal Effector	ID.03	NO	10000	colonization-protected	0.11	0.23	0.15	0.13	0.16	0.11	0.11	0.15	0.13	0.013
CD183+ CD194+ CD196+ CCR10+	ID.03	NO	10000	colonization-protected	9.3	12.3	10.8	8.5	5.7	4.7	8.6	8.1	5.9	4.8
CM CD183+ CD194+ CD196+ CCR10+	ID.03	NO	10000	colonization-protected	3.8	4	3.4	3.1	1.6	0.95	2.7	2.9	1.8	1.9
TM CD183+ CD194+ CD196+ CCR10+	ID.03	NO	10000	colonization-protected	1.9	3.1	3	2.1	1.7	1.3	2.7	1.9	1.4	1.3
EM CD183+ CD194+ CD196+ CCR10+	ID.03	NO	10000	colonization-protected	3.5	5.1	4.4	3.4	2.5	2.3	3.3	3.1	2.7	1.5
TE CD183+ CD194+ CD196+ CCR10+	ID.03	NO	10000	colonization-protected	0.044	0.084	0.043	0.048	0	0.084	0	0.066	0.059	0.038
CD183+ CD194+ CD196+ CCR10-	ID.03	NO	10000	colonization-protected	54	74.8	57.6	52.8	29	28.7	45.3	40.4	29.9	25.8
CM CD183+ CD194+ CD196+ CCR10-	ID.03	NO	10000	colonization-protected	35.7	44.4	34.8	31.7	16.9	16.8	25.3	22.9	17.9	14.9
TM CD183+ CD194+ CD196+ CCR10-	ID.03	NO	10000	colonization-protected	10.2	15.8	11.3	11	6	5.9	9.6	9.2	5.6	5.9
EM CD183+ CD194+ CD196+ CCR10-	ID.03	NO	10000	colonization-protected	8	14.4	11.3	9.9	6	5.9	10.3	8.2	6.4	4.9
TE CD183+ CD194+ CD196+ CCR10-	ID.03	NO	10000	colonization-protected	0.066	0.15	0.15	0.19	0.065	0.098	0.11	0.12	0.074	0.063
CD183+ CD194+ CD196- CCR10+	ID.03	NO	10000	colonization-protected	7.9	6.2	5.8	5	2.9	4	5	4.1	3.4	3
CM CD183+ CD194+ CD196- CCR10+	ID.03	NO	10000	colonization-protected	5.4	4.2	3.9	3.7	2	2.5	3.5	3	2	2.1
TM CD183+ CD194+ CD196- CCR10+	ID.03	NO	10000	colonization-protected	0.97	0.65	0.6	0.4	0.22	0.25	0.49	0.43	0.34	0.25
EM CD183+ CD194+ CD196- CCR10+	ID.03	NO	10000	colonization-protected	1.5	1.2	1.2	0.73	0.59	1.1	0.95	0.66	0.95	0.62
TE CD183+ CD194+ CD196- CCR10+	ID.03	NO	10000	colonization-protected	0.066	0.17	0.11	0.097	0.026	0.17	0.072	0.066	0.089	0.013
CD183+ CD194+ CD196- CCR10-	ID.03	NO	10000	colonization-protected	77.1	91.5	66.6	57.8	34.3	39.8	59.5	50	33.1	38.3
CM CD183+ CD194+ CD196- CCR10-	ID.03	NO	10000	colonization-protected	55.8	64.6	47.8	41.9	23.4	28.3	41.7	34.8	23.6	29.1
TM CD183+ CD194+ CD196- CCR10-	ID.03	NO	10000	colonization-protected	11.8	13.2	9.2	7.3	5.7	5.3	8.2	8	4.3	4.9
EM CD183+ CD194+ CD196- CCR10-	ID.03	NO	10000	colonization-protected	9.3	13.4	9.3	8.3	5.1	6	9.3	7	5	4
TE CD183+ CD194+ CD196- CCR10-	ID.03	NO	10000	colonization-protected	0.24	0.33	0.21	0.34	0.12	0.25	0.27	0.23	0.15	0.24
CD183+ CD194- CD196+ CCR10+	ID.03	NO	10000	colonization-protected	0.29	0.65	0.36	0.56	0.29	0.24	0.47	0.38	0.4	0.15
CD183+ CD194- CD196- CCR10+	ID.03	NO	10000	colonization-protected	0.68	0.67	0.71	0.4	0.39	0.39	0.45	0.38	0.43	0.22
CD183- CD194- CD196+ CCR10-	ID.03	NO	10000	colonization-protected	10.9	10.7	6.7	7.8	6.2	3.6	5	5.9	3.7	2.6
CM CD183- CD194- CD196+ CCR10-	ID.03	NO	10000	colonization-protected	9.9	9.6	5.3	6.3	4.8	2.7	3.3	4.4	2.7	2.1
TM CD183- CD194- CD196+ CCR10-	ID.03	NO	10000	colonization-protected	0.62	0.61	0.66	0.68	0.61	0.34	0.63	0.59	0.33	0.16
EM CD183- CD194- CD196+ CCR10-	ID.03	NO	10000	colonization-protected	0.37	0.44	0.71	0.68	0.77	0.45	0.9	0.86	0.61	0.3
TE CD183- CD194- CD196+ CCR10-	ID.03	NO	10000	colonization-protected	0	0.063	0.064	0.11	0.026	0.084	0.09	0.05	0.074	0.013
CD183- CD194+ CD196- CCR10+	ID.03	NO	10000	colonization-protected	4.9	4.3	4.1	4.5	2.7	2.4	3.6	3	2.2	2.5
CM CD183- CD194+ CD196- CCR10+	ID.03	NO	10000	colonization-protected	3.4	3.1	3.1	3.1	2	1.5	2.7	2.2	1.3	2
TM CD183- CD194+ CD196- CCR10+	ID.03	NO	10000	colonization-protected	0.022	0.1	0.13	0.081	0.026	0.042	0.054	0.099	0.044	0.051
EM CD183- CD194+ CD196- CCR10+	ID.03	NO	10000	colonization-protected	1.4	1	0.92	1.2	0.69	0.85	0.86	0.68	0.78	0.48
TE CD183- CD194+ CD196- CCR10+	ID.03	NO	10000	colonization-protected	0.044	0.021	0.021	0.032	0	0.028	0	0.033	0.015	0.013
TD CD183-CD194-CD196-CCR10-CD185-	ID.03	NO	10000	colonization-protected	28.9	28.6	23.1	23.4	16.6	14.1	20.1	20.1	16.1	12.1
T lymphocytes	ID.10	YES	10000	high-density colonized	2502	2158	2571	776	2320	2321	2187	2166	1149
CD4+ T lymphocytes	ID.10	YES	10000	high-density colonized	1354	1197	1430	423	1275	1294	1215	1183	652
CD4+TFH	ID.10	YES	10000	high-density colonized	267	241	356	111	328	329	308	272	147
TFH Treg	ID.10	YES	10000	high-density colonized	14.6	14.7	33.8	9.9	31.8	32.4	27.8	21	7.2
TFH Naive	ID.10	YES	10000	high-density colonized	33	25.8	42.9	11.3	45.5	39.3	32.8	35.9	13.3
Th1 Like (CD183+ CD194- CD196- CCR10-)	ID.10	YES	10000	high-density colonized	31.9	33.6	45.8	16.8	55.2	45.4	42.5	36	20.4
Th2 Like (CD183- CD194+ CD196- CCR10-)	ID.10	YES	10000	high-density colonized	29.9	23.6	35.4	9.6	24	39.2	33.4	31.8	17.7
Th17 Like (CD183- CD194+ CD196+ CCR10-)	ID.10	YES	10000	high-density colonized	64.3	51	66.4	21.7	52	69.4	61	58.5	34.6
Th1/Th17 Like (CD183+ CD194- CD196+ CCR10-)	ID.10	YES	10000	high-density colonized	9.2	7.8	8	3.6	9.9	7.1	6.5	5.5	3.2
TFH CD183+ CD194+ CD196- CCR10-	ID.10	YES	10000	high-density colonized	25.1	20.8	35.3	9.4	23.9	31.3	31.7	26.6	12.7
TFH CD183+ CD194+ CD196+ CCR10-	ID.10	YES	10000	high-density colonized	12	11.5	17.9	5.5	10.8	17.4	14.7	11.5	7.3
TFH CD183- CD194- CD196+ CCR10-	ID.10	YES	10000	high-density colonized	31.7	37.7	42.1	16	46.6	28.1	32.2	27.3	17.8
TFH CD183- CD194- CD196- CCR10-	ID.10	YES	10000	high-density colonized	14.5	14.3	27.4	7.4	26.9	18.9	24.5	17.4	11.9
CD4+Tregs	ID.10	YES	10000	high-density colonized	124	105	114	31	103	88.6	96.2	102	57.8
Treg Th1 Like	ID.10	YES	10000	high-density colonized	13.7	12.6	9.6	3.1	10.8	7.8	8.8	11.4	5.3
Treg Th2 Like	ID.10	YES	10000	high-density colonized	5.6	5.3	5.6	1.4	4.5	3.7	4.1	5	2.8
Treg Th17 Like	ID.10	YES	10000	high-density colonized	25.2	22.9	20.4	6.5	17.1	20	21	19.9	13.2
Treg Th22 Like	ID.10	YES	10000	high-density colonized	10.4	11.8	17.8	3.6	11.3	8.1	9.8	10.6	9.3
Treg Naive	ID.10	YES	10000	high-density colonized	37	27.7	31.4	9.1	31.6	26.2	27	31.4	13.8
Treg CD183+ CD194+ CD196- CCR10+	ID.10	YES	10000	high-density colonized	1.9	2.1	2.2	0.57	2.8	1.5	2	1.8	1.4
Treg CD183+ CD194+ CD196- CCR10-	ID.10	YES	10000	high-density colonized	8.7	6.5	8.2	1.7	8.1	6.9	7.4	6.5	3.1
Treg CD183+ CD194+ CD196+ CCR10-	ID.10	YES	10000	high-density colonized	13.1	10.2	10.7	2.9	9.1	9.2	10	8.3	4.7
Treg CD183+ CD194+ CD196+ CCR10+	ID.10	YES	10000	high-density colonized	2.6	2.5	3.1	0.76	2.2	1.9	1.9	2.6	1.4
Treg CD183- CD194+ CD196- CCR10+	ID.10	YES	10000	high-density colonized	1.7	1.5	2.2	0.65	2.7	1.7	2	2.6	1.9
CD4+ Naive	ID.10	YES	10000	high-density colonized	519	432	537	160	505	505	443	456	237
CD4+TH1	ID.10	YES	10000	high-density colonized	108	94.7	112	30	101	89.2	83.9	88.3	44.9
TH1 Central Memory	ID.10	YES	10000	high-density colonized	81.6	72.8	83.1	22.7	76.8	66.9	63.8	66.6	35.6
TH1 Transitional Memory	ID.10	YES	10000	high-density colonized	19.4	16.8	21.4	5.3	18.3	16	15.1	16.5	7
TH1 Effector Memory	ID.10	YES	10000	high-density colonized	6.8	4.7	7.4	1.8	6	6	4.7	4.9	2.2
TH1 Terminal Effector	ID.10	YES	10000	high-density colonized	0.29	0.3	0.31	0.14	0.2	0.26	0.27	0.3	0.095
CD4+TH2	ID.10	YES	10000	high-density colonized	39.4	37.4	38.3	9.6	29.8	30.5	29.1	30.4	18.7
TH2 Central Memory	ID.10	YES	10000	high-density colonized	32.9	31.1	31.2	8.1	25.2	24.9	23.6	25.6	15.9
TH2 Transitional Memory	ID.10	YES	10000	high-density colonized	1.3	1.4	1.1	0.14	0.68	0.82	0.61	0.71	0.6
TH2 Effector Memory	ID.10	YES	10000	high-density colonized	5.2	4.8	6	1.3	4	4.8	4.9	4.1	2.2
TH2 Terminal Effector	ID.10	YES	10000	high-density colonized	0.021	0.033	0.085	0.025	0	0	0.029	0.02	0.024
CD4+TH17	ID.10	YES	10000	high-density colonized	63	57.3	52.8	15.3	38	52.3	47.8	50.5	33.7
TH17 Central Memory	ID.10	YES	10000	high-density colonized	47	43.5	38.1	10.9	27.1	35.7	33.4	35.9	25
TH17 Transitional Memory	ID.10	YES	10000	high-density colonized	7.6	6.8	6.7	2	4.9	7	6.2	6.5	4
TH17 Effectorl Memory	ID.10	YES	10000	high-density colonized	8.3	6.9	7.9	2.4	6	9.5	8	7.9	4.6
TH17 Terminal Effector	ID.10	YES	10000	high-density colonized	0.084	0.049	0.034	0.019	0.034	0.13	0.1	0.099	0.047
CD4+TH22	ID.10	YES	10000	high-density colonized	13.5	13.1	12	3.6	10	11	11.8	12.7	7.7
TH22 Central Memory	ID.10	YES	10000	high-density colonized	3.4	3.3	3.8	0.97	2.6	2.1	2.5	3.7	2
TH22 Transitional Memory	ID.10	YES	10000	high-density colonized	2.5	2.5	2	0.65	1.7	1.7	1.7	1.9	1.3
TH22 Effector Memory	ID.10	YES	10000	high-density colonized	7.3	6.8	5.9	1.9	5.3	6.5	7.3	6.5	4.1
TH22 Terminal Effector	ID.10	YES	10000	high-density colonized	0.33	0.46	0.37	0.11	0.44	0.67	0.31	0.47	0.38
CD4+Th1/Th17	ID.10	YES	10000	high-density colonized	94.2	96.3	92	30.3	72.2	83.6	88.3	75.9	45.8
TH1/TH17 Central Memory	ID.10	YES	10000	high-density colonized	39.7	42.4	39.1	13.5	32.6	35.2	38.4	32.8	21.1
TH1/TH17 Transitional Memory	ID.10	YES	10000	high-density colonized	33.3	33.6	32.5	10.3	24.8	29.2	30.5	26.5	15.4
TH1/Th17 Effectorl Memory	ID.10	YES	10000	high-density colonized	18.2	18.2	18.2	5.8	13.7	17.1	17.1	13.9	8.1
TH1/TH17 Terminal Effector	ID.10	YES	10000	high-density colonized	3	2.2	2.2	0.71	1.1	2	2.3	2.7	1.2
CD183+ CD194+ CD196+ CCR10+	ID.10	YES	10000	high-density colonized	5.8	6	5.9	1.3	9.1	5.9	5.9	5.6	2.8
CM CD183+ CD194+ CD196+ CCR10+	ID.10	YES	10000	high-density colonized	1.9	2.4	2	0.48	4.5	2	1.9	1.9	1
TM CD183+ CD194+ CD196+ CCR10+	ID.10	YES	10000	high-density colonized	1.5	1.3	1.4	0.22	1.7	1.1	1.4	1.5	0.67
EM CD183+ CD194+ CD196+ CCR10+	ID.10	YES	10000	high-density colonized	2.3	2.2	2.4	0.62	2.8	2.7	2.4	2.1	1
TE CD183+ CD194+ CD196+ CCR10+	ID.10	YES	10000	high-density colonized	0.1	0.049	0.15	0.025	0.085	0.15	0.14	0.14	0.071
CD183+ CD194+ CD196+ CCR10-	ID.10	YES	10000	high-density colonized	37.1	35.2	38	10.1	17.2	36.9	39.9	30.9	19
CM CD183+ CD194+ CD196+ CCR10-	ID.10	YES	10000	high-density colonized	22.7	21.7	24.4	6.4	10.9	22.9	24.5	20.1	12.3
TM CD183+ CD194+ CD196+ CCR10-	ID.10	YES	10000	high-density colonized	7.3	7.3	7.1	1.8	3	6.6	7	5.7	3.5
EM CD183+ CD194+ CD196+ CCR10-	ID.10	YES	10000	high-density colonized	6.9	6.1	6.5	1.8	3.2	7.4	8.2	5	3.2
TE CD183+ CD194+ CD196+ CCR10-	ID.10	YES	10000	high-density colonized	0.13	0.099	0.068	0.019	0.051	0.098	0.2	0.079	0.059
CD183+ CD194+ CD196- CCR10+	ID.10	YES	10000	high-density colonized	5	5.1	6.5	1.5	3.7	4.3	4.2	3.3	2.4
CM CD183+ CD194+ CD196- CCR10+	ID.10	YES	10000	high-density colonized	2.9	3.3	4.2	0.91	2.7	2.5	2.6	2.2	1.3
TM CD183+ CD194+ CD196- CCR10+	ID.10	YES	10000	high-density colonized	0.52	0.63	0.78	0.18	0.32	0.6	0.56	0.39	0.37
EM CD183+ CD194+ CD196- CCR10+	ID.10	YES	10000	high-density colonized	1.4	1.1	1.4	0.33	0.71	1.1	0.9	0.55	0.69
TE CD183+ CD194+ CD196- CCR10+	ID.10	YES	10000	high-density colonized	0.1	0.13	0.051	0.037	0.034	0.11	0.086	0.14	0.024
CD183+ CD194+ CD196- CCR10-	ID.10	YES	10000	high-density colonized	57.6	54.9	49.5	13.5	34.6	44.1	42.4	39.9	23.8
CM CD183+ CD194+ CD196- CCR10-	ID.10	YES	10000	high-density colonized	43	40.4	36.4	10	25.1	32.4	30.5	29.9	17.8
TM CD183+ CD194+ CD196- CCR10-	ID.10	YES	10000	high-density colonized	9.8	8.7	7.6	2	5.6	6.8	7	6	4
EM CD183+ CD194+ CD196- CCR10-	ID.10	YES	10000	high-density colonized	4.7	5.7	5.3	1.4	3.8	4.8	4.8	3.8	2
TE CD183+ CD194+ CD196- CCR10-	ID.10	YES	10000	high-density colonized	0.084	0.13	0.19	0.037	0.068	0.13	0.13	0.14	0.035
CD183+ CD194- CD196+ CCR10+	ID.10	YES	10000	high-density colonized	0.1	0.23	0.29	0.044	0.31	0.41	0.39	0.16	0.13
CD183+ CD194- CD196- CCR10+	ID.10	YES	10000	high-density colonized	0.46	0.36	0.42	0.15	0.54	0.46	0.47	0.37	0.28
CD183- CD194- CD196+ CCR10-	ID.10	YES	10000	high-density colonized	9.3	7.5	6.1	2.5	10.3	5.8	7.3	7.1	4.6
CM CD183- CD194- CD196+ CCR10-	ID.10	YES	10000	high-density colonized	7.4	5.7	5	1.8	7.9	3.9	5.6	5.4	3.7
TM CD183- CD194- CD196+ CCR10-	ID.10	YES	10000	high-density colonized	1	0.97	0.54	0.37	1.2	0.95	0.83	1.1	0.5
EM CD183- CD194- CD196+ CCR10-	ID.10	YES	10000	high-density colonized	0.84	0.73	0.58	0.25	1.2	0.85	0.77	0.57	0.37
TE CD183- CD194- CD196+ CCR10-	ID.10	YES	10000	high-density colonized	0.021	0.066	0	0.019	0.051	0.049	0.086	0.059	0.024
CD183- CD194+ CD196- CCR10+	ID.10	YES	10000	high-density colonized	3.3	3.2	3.1	1	3.2	3.2	2.6	2.1	2
CM CD183- CD194+ CD196- CCR10+	ID.10	YES	10000	high-density colonized	1.8	1.7	1.5	0.51	2.1	1.8	1.4	1.1	1.2
TM CD183- CD194+ CD196- CCR10+	ID.10	YES	10000	high-density colonized	0.084	0.066	0.1	0.012	0.034	0.082	0.029	0.039	0.047
EM CD183- CD194+ CD196- CCR10+	ID.10	YES	10000	high-density colonized	1.3	1.4	1.3	0.46	1	1.2	1.1	0.79	0.67
TE CD183- CD194+ CD196- CCR10+	ID.10	YES	10000	high-density colonized	0.15	0.049	0.12	0.019	0.051	0.16	0.043	0.18	0.11
TD CD183-CD194-CD196-CCR10-CD185-	ID.10	YES	10000	high-density colonized	6.9	6.2	5.7	2	7.5	4.2	4.1	4.5	3.9
T lymphocytes	ID.11	YES	10000	high-density colonized	1625	1444	1503	1306	1696	1596	1180	1603	1183	1406
CD4+ T lymphocytes	ID.11	YES	10000	high-density colonized	1025	887	874	799	1038	1019	790	1056	745	867
CD4+TFH	ID.11	YES	10000	high-density colonized	69.7	50.1	90.2	81.6	87.2	101	77.5	84.1	73.1	62.2
TFH Treg	ID.11	YES	10000	high-density colonized	3.2	2.3	9.5	8.9	5.8	9.5	6.9	2.7	4	2.1
TFH Naive	ID.11	YES	10000	high-density colonized	4.5	3.9	6.4	5.2	5.6	6.8	4.6	3.4	3.1	2.3
Th1 Like (CD183+ CD194- CD196- CCR10-)	ID.11	YES	10000	high-density colonized	13.1	7.7	16.1	13.3	20.1	14.3	15.5	15.6	8	7.3
Th2 Like (CD183- CD194+ CD196- CCR10-)	ID.11	YES	10000	high-density colonized	8	7.2	9.3	9	8.4	13.1	9.5	11	11.6	10
Th17 Like (CD183- CD194+ CD196+ CCR10-)	ID.11	YES	10000	high-density colonized	12.4	9.3	15.5	16.5	12.9	18.6	14.2	15.2	17.5	15.9
Th1/Th17 Like (CD183+ CD194- CD196+ CCR10-)	ID.11	YES	10000	high-density colonized	2.1	1.5	2.7	2.5	3	2.7	2.2	2.9	1.7	1.3
TFH CD183+ CD194+ CD196- CCR10-	ID.11	YES	10000	high-density colonized	11.5	9.7	14.3	13	9.4	20.2	11.9	14.6	16	14
TFH CD183+ CD194+ CD196+ CCR10-	ID.11	YES	10000	high-density colonized	5.6	3.3	5.3	6.3	4.1	6.3	4.8	5	6.1	4.2
TFH CD183- CD194- CD196+ CCR10-	ID.11	YES	10000	high-density colonized	5.6	2.6	6.6	4	9.5	4.3	4.4	6.9	2.7	2.6
TFH CD183- CD194- CD196- CCR10-	ID.11	YES	10000	high-density colonized	3	2	3.8	2.4	7.5	4.2	3.3	5.8	2.1	2.1
CD4+Tregs	ID.11	YES	10000	high-density colonized	85.3	80.4	58.5	58.8	93.2	83.6	63.7	83.6	51	62.3
Treg Th1 Like	ID.11	YES	10000	high-density colonized	7.8	10	4.7	6.2	12	9.1	6.7	10	4.1	6.4
Treg Th2 Like	ID.11	YES	10000	high-density colonized	3.7	3.8	3.2	3.3	5.8	6.3	4.9	4.6	3	4.6
Treg Th17 Like	ID.11	YES	10000	high-density colonized	10.8	9.5	7.7	7.7	10.7	10.8	8.7	9.9	9	9.2
Treg Th22 Like	ID.11	YES	10000	high-density colonized	8.5	9.5	8.8	8.1	9.1	7.4	5.8	8.7	5.9	9.1
Treg Naive	ID.11	YES	10000	high-density colonized	34.7	31.4	19.6	20.2	33.4	30.2	21.9	33.1	14.9	17.2
Treg CD183+ CD194+ CD196- CCR10+	ID.11	YES	10000	high-density colonized	1.1	1.2	1.3	0.73	1.7	1.4	0.79	1.2	0.79	1.2
Treg CD183+ CD194+ CD196- CCR10-	ID.11	YES	10000	high-density colonized	5	3.8	4.3	4	5.4	6.3	4.6	4.7	5.1	4.3
Treg CD183+ CD194+ CD196+ CCR10-	ID.11	YES	10000	high-density colonized	6.6	5.2	4.3	4.6	6.9	5.8	5.2	6.1	4.9	5.4
Treg CD183+ CD194+ CD196+ CCR10+	ID.11	YES	10000	high-density colonized	2.7	2.4	2.3	1.7	2.3	1.9	1.9	1.8	1.3	1.6
Treg CD183- CD194+ CD196- CCR10+	ID.11	YES	10000	high-density colonized	1.1	1.1	0.74	1	1.4	0.92	0.59	1	0.72	0.87
CD4+ Naive	ID.11	YES	10000	high-density colonized	553	483	453	413	557	534	415	546	336	423
CD4+TH1	ID.11	YES	10000	high-density colonized	79.2	64.9	60.9	55.1	85.9	68.7	50.7	77.3	40.2	62.6
TH1 Central Memory	ID.11	YES	10000	high-density colonized	65.4	51.7	46	44.2	66.4	54.2	40.5	60.6	32.2	49.9
TH1 Transitional Memory	ID.11	YES	10000	high-density colonized	12.5	11.9	13.5	9.7	17.5	13	9.3	15.7	7.4	12
TH1 Effector Memory	ID.11	YES	10000	high-density colonized	1.3	1.3	1.3	1.1	1.9	1.4	0.87	0.97	0.6	0.8
TH1 Terminal Effector	ID.11	YES	10000	high-density colonized	0.038	0.046	0.11	0.033	0.06	0.033	0.11	0.021	0.046	0
CD4+TH2	ID.11	YES	10000	high-density colonized	25.7	22.2	18.5	17.2	22.2	28.1	21.6	28.8	63	25.7
TH2 Central Memory	ID.11	YES	10000	high-density colonized	24.5	21.3	17.5	16.7	21	26.9	20.8	27.5	61.9	24.6
TH2 Transitional Memory	ID.11	YES	10000	high-density colonized	0.75	0.7	0.77	0.22	0.98	0.85	0.55	0.93	0.6	0.68
TH2 Effector Memory	ID.11	YES	10000	high-density colonized	0.41	0.18	0.25	0.23	0.12	0.31	0.29	0.41	0.46	0.43
TH2 Terminal Effector	ID.11	YES	10000	high-density colonized	0	0	0	0	0	0.016	0	0.021	0	0
CD4+TH17	ID.11	YES	10000	high-density colonized	48.6	39.8	38	34.1	34.8	41	31	42.9	38.9	51.2
TH17 Central Memory	ID.11	YES	10000	high-density colonized	33.2	27.5	25.4	23	21.4	28.2	21.3	30.4	25.6	34.3
TH17 Transitional Memory	ID.11	YES	10000	high-density colonized	7.9	6.5	5.8	4.9	6.6	5.6	4.8	7	5.7	7.9
TH17 Effectorl Memory	ID.11	YES	10000	high-density colonized	7.4	5.8	6.8	6	6.7	7.1	4.8	5.5	7.5	9
TH17 Terminal Effector	ID.11	YES	10000	high-density colonized	0.056	0.046	0.019	0.1	0.04	0.066	0.026	0.021	0.093	0.068
CD4+TH22	ID.11	YES	10000	high-density colonized	12.9	13.1	13.4	12.4	13.3	12.4	11.4	18	12.7	15.2
TH22 Central Memory	ID.11	YES	10000	high-density colonized	2.7	2.4	2.4	2.7	3	2.5	2.7	3.2	2.4	3.4
TH22 Transitional Memory	ID.11	YES	10000	high-density colonized	6	6.2	6.5	5.6	6.3	6.3	5	9	6.1	7.1
TH22 Effector Memory	ID.11	YES	10000	high-density colonized	4	4.4	4.4	3.9	3.8	3.3	3.6	5.5	4	4.5
TH22 Terminal Effector	ID.11	YES	10000	high-density colonized	0.21	0.11	0.11	0.2	0.14	0.23	0.11	0.21	0.19	0.14
CD4+Th1/Th17	ID.11	YES	10000	high-density colonized	46.6	44.5	46.9	42.2	53.5	45.9	32.8	50.7	34.6	43.2
TH1/TH17 Central Memory	ID.11	YES	10000	high-density colonized	21.4	18.7	18.6	17.3	21.3	18.6	13.1	21	14.3	17.1
TH1/TH17 Transitional Memory	ID.11	YES	10000	high-density colonized	21.3	21.5	23.6	21.3	27.2	22.8	16.7	25.1	16.7	21.9
TH1/Th17 Effectorl Memory	ID.11	YES	10000	high-density colonized	3.8	4.2	4.6	3.5	4.9	4.4	2.9	4.5	3.5	4.2
TH1/TH17 Terminal Effector	ID.11	YES	10000	high-density colonized	0.056	0.061	0.038	0.033	0.02	0.11	0.026	0.12	0.046	0.068
CD183+ CD194+ CD196+ CCR10+	ID.11	YES	10000	high-density colonized	10.6	9.1	8.3	7.9	9.8	8.8	8.6	10.3	8.4	11.4
CM CD183+ CD194+ CD196+ CCR10+	ID.11	YES	10000	high-density colonized	4	2.9	2.4	3	3.8	3.3	3.2	3.5	2.8	4.7
TM CD183+ CD194+ CD196+ CCR10+	ID.11	YES	10000	high-density colonized	4.5	4.1	3.9	3.2	4.5	3.6	3.5	4.6	3.6	4.8
EM CD183+ CD194+ CD196+ CCR10+	ID.11	YES	10000	high-density colonized	2	2	2	1.7	1.4	1.8	1.8	2.1	2	1.8
TE CD183+ CD194+ CD196+ CCR10+	ID.11	YES	10000	high-density colonized	0.075	0.061	0.057	0.017	0.02	0	0.039	0.062	0.046	0.023
CD183+ CD194+ CD196+ CCR10-	ID.11	YES	10000	high-density colonized	21.6	18	19.5	17.6	10.7	19.1	19.1	22	21	22.6
CM CD183+ CD194+ CD196+ CCR10-	ID.11	YES	10000	high-density colonized	14.3	11.5	12.6	11.1	6.7	13	12.1	14.4	14	14.3
TM CD183+ CD194+ CD196+ CCR10-	ID.11	YES	10000	high-density colonized	6.1	5.3	5.4	5.3	3.2	4.9	5.8	6.1	5.3	6.9
EM CD183+ CD194+ CD196+ CCR10-	ID.11	YES	10000	high-density colonized	1.1	1.1	1.4	1.1	0.78	1.1	1.2	1.4	1.6	1.4
TE CD183+ CD194+ CD196+ CCR10-	ID.11	YES	10000	high-density colonized	0.019	0.046	0.057	0.1	0	0.049	0.066	0.021	0.07	0.023
CD183+ CD194+ CD196- CCR10+	ID.11	YES	10000	high-density colonized	8.7	8.3	9.6	8.6	7.4	9.4	6.8	8.9	6.2	11.3
CM CD183+ CD194+ CD196- CCR10+	ID.11	YES	10000	high-density colonized	6.5	6.2	7.4	7	5.5	7.2	5.3	7	4.6	9.1
TM CD183+ CD194+ CD196- CCR10+	ID.11	YES	10000	high-density colonized	1.5	1.4	1.4	0.75	1.3	1.3	0.83	1.4	0.91	1.4
EM CD183+ CD194+ CD196- CCR10+	ID.11	YES	10000	high-density colonized	0.73	0.7	0.77	0.82	0.58	0.79	0.7	0.56	0.7	0.68
TE CD183+ CD194+ CD196- CCR10+	ID.11	YES	10000	high-density colonized	0	0.015	0.019	0.05	0	0.033	0	0	0	0
CD183+ CD194+ CD196- CCR10-	ID.11	YES	10000	high-density colonized	31.8	25.8	26.6	20.3	21.5	39.3	27.6	38.9	36.2	40.7
CM CD183+ CD194+ CD196- CCR10-	ID.11	YES	10000	high-density colonized	25.5	21.6	21.7	17.1	17.5	32.8	23.5	31.7	31.1	33.7
TM CD183+ CD194+ CD196- CCR10-	ID.11	YES	10000	high-density colonized	5.2	3.6	4.2	2.7	3.6	5.2	3.3	6.1	4.1	6.1
EM CD183+ CD194+ CD196- CCR10-	ID.11	YES	10000	high-density colonized	1.2	0.65	0.72	0.58	0.42	1.3	0.82	1	0.95	0.93
TE CD183+ CD194+ CD196- CCR10-	ID.11	YES	10000	high-density colonized	0	0	0	0	0	0	0	0	0.023	0
CD183+ CD194- CD196+ CCR10+	ID.11	YES	10000	high-density colonized	1	0.94	0.85	1.1	2.3	1.1	0.47	1.8	0.79	1.6
CD183+ CD194- CD196- CCR10+	ID.11	YES	10000	high-density colonized	0.98	1.5	1.1	1.4	2.1	1.8	1.2	0.97	1.2	1
CD183- CD194- CD196+ CCR10-	ID.11	YES	10000	high-density colonized	10.4	9.4	9.7	7.8	14.3	8.1	7.5	14.6	6.8	9.1
CM CD183- CD194- CD196+ CCR10-	ID.11	YES	10000	high-density colonized	9.1	7.7	8.1	5.9	11	6.3	6.1	11.8	5.1	7.9
TM CD183- CD194- CD196+ CCR10-	ID.11	YES	10000	high-density colonized	0.77	0.8	0.94	0.8	2	0.89	0.7	1.9	0.98	0.59
EM CD183- CD194- CD196+ CCR10-	ID.11	YES	10000	high-density colonized	0.45	0.87	0.62	1	1.2	0.77	0.64	0.78	0.63	0.59
TE CD183- CD194- CD196+ CCR10-	ID.11	YES	10000	high-density colonized	0.038	0.11	0.038	0.1	0.12	0.13	0.066	0.1	0.12	0.068
CD183- CD194+ CD196- CCR10+	ID.11	YES	10000	high-density colonized	10.3	8.2	10.8	11.5	10.3	8.1	7.4	10.7	7.2	13
CM CD183- CD194+ CD196- CCR10+	ID.11	YES	10000	high-density colonized	9.5	7.3	9.7	10.8	9.6	7.4	6.8	9.8	6.6	12.2
TM CD183- CD194+ CD196- CCR10+	ID.11	YES	10000	high-density colonized	0.17	0.24	0.19	0.18	0.14	0.049	0.092	0.25	0.046	0.18
EM CD183- CD194+ CD196- CCR10+	ID.11	YES	10000	high-density colonized	0.58	0.62	0.85	0.55	0.58	0.69	0.51	0.56	0.58	0.62
TE CD183- CD194+ CD196- CCR10+	ID.11	YES	10000	high-density colonized	0	0.015	0.038	0	0	0.016	0.013	0.021	0	0
TD CD183-CD194-CD196-CCR10-CD185-	ID.11	YES	10000	high-density colonized	8.1	7.8	7.4	8	11.6	8.1	7.3	16	7.3	10.9
T lymphocytes	ID.04	NO	100000	colonization-protected	1254	1613	2042	2021	2050	1873	2200	2002	1004	1457
CD4+ T lymphocytes	ID.04	NO	100000	colonization-protected	817	1044	1356	1338	1361	1251	1514	1380	689	1007
CD4+TFH	ID.04	NO	100000	colonization-protected	97.6	119	167	177	190	140	218	167	89.1	130
TFH Treg	ID.04	NO	100000	colonization-protected	5.2	5.2	8.2	11.7	13.7	5.8	12.9	7.3	5.1	5.9
TFH Naive	ID.04	NO	100000	colonization-protected	7	6.9	9.5	12.9	14.5	7	9	8.2	3.9	5.1
Th1 Like (CD183+ CD194- CD196- CCR10-)	ID.04	NO	100000	colonization-protected	8.5	14.2	17.6	22.9	22.2	13.9	28.9	22.6	9.1	15.6
Th2 Like (CD183- CD194+ CD196- CCR10-)	ID.04	NO	100000	colonization-protected	11.3	11	16	14.7	14.9	13.7	13.6	15	8.7	13.4
Th17 Like (CD183- CD194+ CD196+ CCR10-)	ID.04	NO	100000	colonization-protected	26.4	32.5	41.1	38.7	42.2	39.1	47.2	40.6	26.9	36.6
Th1/Th17 Like (CD183+ CD194- CD196+ CCR10-)	ID.04	NO	100000	colonization-protected	3.3	3.9	7.7	7.8	10.3	6.7	13.6	7	3.2	4.5
TFH CD183+ CD194+ CD196- CCR10-	ID.04	NO	100000	colonization-protected	12.7	12.7	19.9	18.4	20	16.6	18.2	16.8	10.4	17.3
TFH CD183+ CD194+ CD196+ CCR10-	ID.04	NO	100000	colonization-protected	8.1	12.3	14.7	13.5	14.5	12.6	15.7	15	8.3	10.5
TFH CD183- CD194- CD196+ CCR10-	ID.04	NO	100000	colonization-protected	8	12.6	20.1	20.4	24.4	14	35.8	21.9	8.3	12.3
TFH CD183- CD194- CD196- CCR10-	ID.04	NO	100000	colonization-protected	6.2	7	11.9	14.5	11.4	9.8	20.7	12.4	5.2	8.3
CD4+Tregs	ID.04	NO	100000	colonization-protected	66.8	75.8	114	110	106	110	116	111	52.2	85.8
Treg Th1 Like	ID.04	NO	100000	colonization-protected	1.9	2.4	3.1	3.5	3.5	3.6	4.1	4.7	1.7	3.2
Treg Th2 Like	ID.04	NO	100000	colonization-protected	4	5.2	7.3	6.9	6.8	7.8	7.7	6.3	3.5	5
Treg Th17 Like	ID.04	NO	100000	colonization-protected	15	16.8	23.7	19.2	18.9	21.2	22.7	19.9	12	17.7
Treg Th22 Like	ID.04	NO	100000	colonization-protected	9.3	11	15.3	12.7	11.4	10.5	10.7	12	8.8	11.9
Treg Naive	ID.04	NO	100000	colonization-protected	20	22.4	37.3	40.1	39.7	42	42.3	42.5	13.2	25.7
Treg CD183+ CD194+ CD196- CCR10+	ID.04	NO	100000	colonization-protected	0.89	0.66	0.77	0.74	0.87	0.73	0.73	0.75	0.51	0.7
Treg CD183+ CD194+ CD196- CCR10-	ID.04	NO	100000	colonization-protected	2	2.4	4.9	4.6	4.3	4.5	4.3	3.5	1.6	4
Treg CD183+ CD194+ CD196+ CCR10-	ID.04	NO	100000	colonization-protected	7.9	8.7	11.8	12.3	11.6	11.6	12.6	11.5	6.5	10.9
Treg CD183+ CD194+ CD196+ CCR10+	ID.04	NO	100000	colonization-protected	2.1	2.2	3.5	3.1	3.4	2.5	3.6	2.8	1.5	3
Treg CD183- CD194+ CD196- CCR10+	ID.04	NO	100000	colonization-protected	1.4	1	1.3	1.2	1.5	1.7	1.1	1.7	0.96	1.3
CD4+ Naive	ID.04	NO	100000	colonization-protected	308	338	506	492	499	473	575	502	230	317
CD4+TH1	ID.04	NO	100000	colonization-protected	107	161	188	181	187	164	175	167	84.9	122
TH1 Central Memory	ID.04	NO	100000	colonization-protected	33.6	43.7	62.6	62.8	61	58.2	78.5	64.1	33	48.8
TH1 Transitional Memory	ID.04	NO	100000	colonization-protected	8.2	12.9	17.8	20.1	17.2	17.5	18.5	17.7	9.7	15.8
TH1 Effector Memory	ID.04	NO	100000	colonization-protected	43.2	69.4	68.9	65	69	58.9	51.7	57.6	27.3	37.7
TH1 Terminal Effector	ID.04	NO	100000	colonization-protected	22	34.8	38.7	33.5	39.8	29.1	25.9	27.2	14.8	19.9
CD4+TH2	ID.04	NO	100000	colonization-protected	24.7	28.8	36	30.4	33.6	34.5	38.2	38.7	22.9	30.7
TH2 Central Memory	ID.04	NO	100000	colonization-protected	22	25.9	31.9	27.1	29.7	31	34.7	33.7	20.6	27.3
TH2 Transitional Memory	ID.04	NO	100000	colonization-protected	0.66	0.44	0.59	0.49	0.77	0.62	0.22	0.78	0.37	0.6
TH2 Effector Memory	ID.04	NO	100000	colonization-protected	2.1	2.4	3.4	2.7	3	2.6	3.3	4.1	1.9	2.8
TH2 Terminal Effector	ID.04	NO	100000	colonization-protected	0.021	0.04	0.098	0.057	0.085	0.21	0	0.13	0.018	0.053
CD4+TH17	ID.04	NO	100000	colonization-protected	39.3	52.9	57.1	53.7	51.2	58.4	63.4	64.6	39.2	56.1
TH17 Central Memory	ID.04	NO	100000	colonization-protected	28.1	38.5	42.8	38.3	36	41.9	44.7	45.6	27.8	39.7
TH17 Transitional Memory	ID.04	NO	100000	colonization-protected	6.2	8.5	8.1	9.3	8.7	9.3	11.3	10.5	6.4	9.3
TH17 Effectorl Memory	ID.04	NO	100000	colonization-protected	5	5.9	6.2	6.1	6.5	7.2	7.4	8.5	5	7.2
TH17 Terminal Effector	ID.04	NO	100000	colonization-protected	0.021	0	0	0	0.034	0	0	0	0	0.018
CD4+TH22	ID.04	NO	100000	colonization-protected	8.8	11	12.8	12.2	11.7	9.1	10.8	15	8.3	14.3
TH22 Central Memory	ID.04	NO	100000	colonization-protected	2.7	3.4	4.4	3.2	3.8	2.1	2.1	4.7	2.4	3.7
TH22 Transitional Memory	ID.04	NO	100000	colonization-protected	2.2	2.8	3.7	3.7	3.4	2.8	4.3	4.7	2.5	5.2
TH22 Effector Memory	ID.04	NO	100000	colonization-protected	3.8	4.7	4.5	5.2	4.4	4.1	4.4	5.4	3.3	5.4
TH22 Terminal Effector	ID.04	NO	100000	colonization-protected	0.083	0.14	0.2	0.13	0.14	0.043	0	0.19	0.11	0.088
CD4+Th1/Th17	ID.04	NO	100000	colonization-protected	63.5	99.7	112	124	114	93.5	139	120	67.3	91.1
TH1/TH17 Central Memory	ID.04	NO	100000	colonization-protected	33.7	51.9	59.6	60.6	57.7	46.3	71.7	59.5	34.7	47.3
TH1/TH17 Transitional Memory	ID.04	NO	100000	colonization-protected	23	36	40.8	49.4	44.1	36.3	53.7	47.3	24.8	32
TH1/Th17 Effectorl Memory	ID.04	NO	100000	colonization-protected	6.6	11.5	11.2	14.1	11.8	10.6	12.9	12.6	7.6	11.4
TH1/TH17 Terminal Effector	ID.04	NO	100000	colonization-protected	0.27	0.22	0.26	0.21	0.32	0.28	0.44	0.46	0.19	0.39
CD183+ CD194+ CD196+ CCR10+	ID.04	NO	100000	colonization-protected	7.5	11.3	10.1	14.2	12.4	10.4	15.1	12.5	6.5	12.1
CM CD183+ CD194+ CD196+ CCR10+	ID.04	NO	100000	colonization-protected	2.8	4.7	4.2	4.7	5.2	4.4	6.8	4.6	2	4.2
TM CD183+ CD194+ CD196+ CCR10+	ID.04	NO	100000	colonization-protected	3.1	4.5	3.9	6.4	4.7	4.1	5.5	5.4	3.1	5.3
EM CD183+ CD194+ CD196+ CCR10+	ID.04	NO	100000	colonization-protected	1.5	2.1	2	3	2.5	1.8	2.7	2.5	1.3	2.5
TE CD183+ CD194+ CD196+ CCR10+	ID.04	NO	100000	colonization-protected	0.041	0.081	0.098	0.076	0.085	0.064	0.073	0.13	0.071	0.035
CD183+ CD194+ CD196+ CCR10-	ID.04	NO	100000	colonization-protected	44.2	64.1	69.5	60.3	68.8	74.9	61.7	82.2	41	68.7
CM CD183+ CD194+ CD196+ CCR10-	ID.04	NO	100000	colonization-protected	25.7	37.5	41.2	33.8	40	41.9	36.6	46.7	23.8	39.1
TM CD183+ CD194+ CD196+ CCR10-	ID.04	NO	100000	colonization-protected	12.2	17.1	19.1	17.9	19	22.6	16.9	24.2	11.7	19.6
EM CD183+ CD194+ CD196+ CCR10-	ID.04	NO	100000	colonization-protected	6.3	9.4	9.2	8.6	9.7	10.3	8	11.3	5.4	9.9
TE CD183+ CD194+ CD196+ CCR10-	ID.04	NO	100000	colonization-protected	0.041	0.081	0.079	0.057	0.085	0.043	0.15	0.1	0.12	0.11
CD183+ CD194+ CD196- CCR10+	ID.04	NO	100000	colonization-protected	4	5.6	6.2	5.5	6.8	5	8.2	9.7	4.1	6.8
CM CD183+ CD194+ CD196- CCR10+	ID.04	NO	100000	colonization-protected	2.4	3.5	3.9	3	4.1	2.9	4.7	6.1	2.5	4
TM CD183+ CD194+ CD196- CCR10+	ID.04	NO	100000	colonization-protected	1.1	1.2	1.3	1.8	1.7	1.3	2.3	2.2	1.1	1.8
EM CD183+ CD194+ CD196- CCR10+	ID.04	NO	100000	colonization-protected	0.52	0.85	0.9	0.61	0.95	0.71	1.2	1.3	0.5	0.95
TE CD183+ CD194+ CD196- CCR10+	ID.04	NO	100000	colonization-protected	0.021	0.04	0.059	0.057	0.068	0.021	0	0.063	0.053	0.053
CD183+ CD194+ CD196- CCR10-	ID.04	NO	100000	colonization-protected	27.4	45.3	41.9	43.7	43.2	44.5	41.7	51.7	24.4	43
CM CD183+ CD194+ CD196- CCR10-	ID.04	NO	100000	colonization-protected	18.4	29.3	29.1	29.3	28.9	29.7	30.2	35.6	16.6	28.1
TM CD183+ CD194+ CD196- CCR10-	ID.04	NO	100000	colonization-protected	4.7	7.8	7.6	9.5	7.9	8.3	7.9	9	4.7	8.7
EM CD183+ CD194+ CD196- CCR10-	ID.04	NO	100000	colonization-protected	3.5	6.8	4.3	4.5	5.2	5.4	3.6	6.2	2.8	5.5
TE CD183+ CD194+ CD196- CCR10-	ID.04	NO	100000	colonization-protected	0.79	1.4	0.9	0.36	1.2	1.2	0.073	0.92	0.35	0.7
CD183+ CD194- CD196+ CCR10+	ID.04	NO	100000	colonization-protected	0	0.52	0.43	1.5	0.78	0.45	1.2	0.36	0.28	0.46
CD183+ CD194- CD196- CCR10+	ID.04	NO	100000	colonization-protected	0.021	0.64	0.88	0.76	0.94	0.51	1.7	0.59	0.27	0.9
CD183- CD194- CD196+ CCR10-	ID.04	NO	100000	colonization-protected	8.1	13.6	15.5	13.3	17.3	13.8	23.7	19.7	8.7	13.5
CM CD183- CD194- CD196+ CCR10-	ID.04	NO	100000	colonization-protected	6.6	11	12.8	10.1	13.7	11.5	20.2	16.3	7.1	10.6
TM CD183- CD194- CD196+ CCR10-	ID.04	NO	100000	colonization-protected	0.91	1.6	1.7	1.9	2.1	1.6	2.4	2	1	1.7
EM CD183- CD194- CD196+ CCR10-	ID.04	NO	100000	colonization-protected	0.58	1	0.92	1.2	1.4	0.73	1.1	1.3	0.58	1.2
TE CD183- CD194- CD196+ CCR10-	ID.04	NO	100000	colonization-protected	0.021	0.06	0.079	0.038	0.034	0.043	0	0.084	0	0.035
CD183- CD194+ CD196- CCR10+	ID.04	NO	100000	colonization-protected	2.5	3.3	4.1	3	4.1	3.2	3.8	5.2	3.3	4.2
CM CD183- CD194+ CD196- CCR10+	ID.04	NO	100000	colonization-protected	2.1	2.7	3.4	2.3	3.5	2.7	2.6	4.1	2.6	3.5
TM CD183- CD194+ CD196- CCR10+	ID.04	NO	100000	colonization-protected	0.041	0.06	0.098	0.15	0.15	0.15	0.15	0.25	0.12	0.11
EM CD183- CD194+ CD196- CCR10+	ID.04	NO	100000	colonization-protected	0.39	0.52	0.67	0.57	0.48	0.36	1	0.86	0.55	0.54
TE CD183- CD194+ CD196- CCR10+	ID.04	NO	100000	colonization-protected	0	0.04	0	0	0.034	0	0	0.021	0.018	0.018
TD CD183-CD194-CD196-CCR10-CD185-	ID.04	NO	100000	colonization-protected	7.5	12.7	13.7	14.5	13.7	15.4	22.5	13.8	6.3	10.4
T lymphocytes	ID.12	NO	100000	high-density colonized	1252	1378	615	1459	1234	1301	1337	1337
CD4+ T lymphocytes	ID.12	NO	100000	high-density colonized	710	774	382	907	807	847	850	867
CD4+TFH	ID.12	NO	100000	high-density colonized	81.3	83.2	45.3	118	110	106	117	97.5
TFH Treg	ID.12	NO	100000	high-density colonized	2.6	2.6	1.9	4	4.9	4.4	5.8	3.6
TFH Naive	ID.12	NO	100000	high-density colonized	4.5	4.2	1.9	8.8	7.1	7.1	7.5	5.7
Th1 Like (CD183+ CD194- CD196- CCR10-)	ID.12	NO	100000	high-density colonized	12.7	14	5.8	29.5	22.4	16.9	27.1	24
Th2 Like (CD183- CD194+ CD196- CCR10-)	ID.12	NO	100000	high-density colonized	12.2	11.8	7.2	13.8	13.6	14.6	10.6	11.2
Th17 Like (CD183- CD194+ CD196+ CCR10-)	ID.12	NO	100000	high-density colonized	15.8	14.2	8.2	18.9	18.8	17.6	16.2	14.8
Th1/Th17 Like (CD183+ CD194- CD196+ CCR10-)	ID.12	NO	100000	high-density colonized	2	2.4	1.2	4.4	3.2	1.6	4	2.8
TFH CD183+ CD194+ CD196- CCR10-	ID.12	NO	100000	high-density colonized	18.5	18.8	11.8	14.3	21.7	26	20.4	18
TFH CD183+ CD194+ CD196+ CCR10-	ID.12	NO	100000	high-density colonized	7	5.5	3.2	6.4	7.2	7.2	7.2	5.1
TFH CD183- CD194- CD196+ CCR10-	ID.12	NO	100000	high-density colonized	3.6	4.8	2.1	8.9	6.4	5.9	10.3	5.9
TFH CD183- CD194- CD196- CCR10-	ID.12	NO	100000	high-density colonized	2.2	4.6	2	8.5	4.3	4.1	8.1	6.4
CD4+Tregs	ID.12	NO	100000	high-density colonized	44.6	40.1	24	49.2	52.3	61.3	49.2	80.9
Treg Th1 Like	ID.12	NO	100000	high-density colonized	2.2	1.7	1.2	1.7	3.8	5	2.8	6.5
Treg Th2 Like	ID.12	NO	100000	high-density colonized	4	2.9	1.6	3.2	4.8	7.6	4	9.2
Treg Th17 Like	ID.12	NO	100000	high-density colonized	12.1	11.4	5.7	13.1	10.6	13.5	14.1	16.6
Treg Th22 Like	ID.12	NO	100000	high-density colonized	5.9	4.6	3.5	6.3	7.2	5.8	3.1	7.4
Treg Naive	ID.12	NO	100000	high-density colonized	5.4	5.9	4.2	8.7	11	12.3	10.6	19.4
Treg CD183+ CD194+ CD196- CCR10+	ID.12	NO	100000	high-density colonized	1	0.99	0.49	1.1	0.93	0.99	0.82	1.1
Treg CD183+ CD194+ CD196- CCR10-	ID.12	NO	100000	high-density colonized	3.3	3.5	2.1	4.7	4.7	6.1	4.2	7.7
Treg CD183+ CD194+ CD196+ CCR10-	ID.12	NO	100000	high-density colonized	7	5.8	3.1	7.4	6.2	7.1	7.9	8.4
Treg CD183+ CD194+ CD196+ CCR10+	ID.12	NO	100000	high-density colonized	1.8	1.2	0.96	1.2	1.4	0.99	0.78	1.3
Treg CD183- CD194+ CD196- CCR10+	ID.12	NO	100000	high-density colonized	1.2	1.2	0.79	1	0.86	0.94	0.48	1.2
CD4+ Naive	ID.12	NO	100000	high-density colonized	143	191	104	253	197	198	219	198
CD4+TH1	ID.12	NO	100000	high-density colonized	88	104	49	122	136	171	159	174
TH1 Central Memory	ID.12	NO	100000	high-density colonized	57.4	68.8	32.5	77.1	84.7	108	98.1	106
TH1 Transitional Memory	ID.12	NO	100000	high-density colonized	29.1	33	15.5	42.4	48.7	57.8	57.6	63.8
TH1 Effector Memory	ID.12	NO	100000	high-density colonized	1.6	2.2	0.88	2.5	2.6	4.3	3.6	3.7
TH1 Terminal Effector	ID.12	NO	100000	high-density colonized	0.067	0.15	0.017	0.089	0.22	0.13	0.15	0.19
CD4+TH2	ID.12	NO	100000	high-density colonized	46.4	53.5	25.7	57.3	49.7	47.2	46	42.7
TH2 Central Memory	ID.12	NO	100000	high-density colonized	40	47.1	23	49.7	42.9	40.8	39.4	37
TH2 Transitional Memory	ID.12	NO	100000	high-density colonized	1.6	1.8	0.88	2.6	1.8	1.7	1.6	1.2
TH2 Effector Memory	ID.12	NO	100000	high-density colonized	4.7	4.6	1.9	4.8	5	4.5	5	4.4
TH2 Terminal Effector	ID.12	NO	100000	high-density colonized	0.15	0.019	0.0083	0.11	0.05	0.11	0.028	0.087
CD4+TH17	ID.12	NO	100000	high-density colonized	49.7	54.6	21.7	56	45.8	48.6	50.5	40.8
TH17 Central Memory	ID.12	NO	100000	high-density colonized	29.1	31.8	13.1	31.4	25.6	26.3	26.5	25.2
TH17 Transitional Memory	ID.12	NO	100000	high-density colonized	13.5	14.2	5.6	16.7	12.9	14.6	15.1	10.4
TH17 Effectorl Memory	ID.12	NO	100000	high-density colonized	6.9	8.3	2.8	7.5	6.8	7.2	8.5	5.1
TH17 Terminal Effector	ID.12	NO	100000	high-density colonized	0.32	0.21	0.14	0.39	0.53	0.43	0.52	0.1
CD4+TH22	ID.12	NO	100000	high-density colonized	30.9	34.9	17.5	36.6	29.4	28.6	26.1	37.8
TH22 Central Memory	ID.12	NO	100000	high-density colonized	4.3	5.7	2.6	4.6	4.5	3.2	4	6.4
TH22 Transitional Memory	ID.12	NO	100000	high-density colonized	13.6	14.5	7.8	16.2	12.8	12.7	10.9	17.7
TH22 Effector Memory	ID.12	NO	100000	high-density colonized	12.3	14.5	6.8	15.3	11.6	12.4	10.8	13.4
TH22 Terminal Effector	ID.12	NO	100000	high-density colonized	0.69	0.19	0.23	0.5	0.45	0.36	0.49	0.33
CD4+Th1/Th17	ID.12	NO	100000	high-density colonized	36.1	46.4	18.6	44.5	47.8	62.1	67.8	65
TH1/TH17 Central Memory	ID.12	NO	100000	high-density colonized	13.2	17.7	6.7	14.4	16.8	21.1	24	21.9
TH1/TH17 Transitional Memory	ID.12	NO	100000	high-density colonized	20.3	24.9	10.4	26	27.2	36	38.1	37.4
TH1/Th17 Effectorl Memory	ID.12	NO	100000	high-density colonized	2.5	3.6	1.5	3.9	3.6	4.8	5.5	5.7
TH1/TH17 Terminal Effector	ID.12	NO	100000	high-density colonized	0.12	0.19	0.025	0.16	0.2	0.21	0.15	0.052
CD183+ CD194+ CD196+ CCR10+	ID.12	NO	100000	high-density colonized	106	8.4	2.9	9.1	7.3	8	7.8	6.6
CM CD183+ CD194+ CD196+ CCR10+	ID.12	NO	100000	high-density colonized	69.3	1.8	0.55	1.6	1.6	1.8	1.4	1.3
TM CD183+ CD194+ CD196+ CCR10+	ID.12	NO	100000	high-density colonized	31.3	4.3	1.5	4.3	3.8	4	4.1	3.4
EM CD183+ CD194+ CD196+ CCR10+	ID.12	NO	100000	high-density colonized	5.1	2.3	0.93	3.1	2	2.2	2.2	1.9
TE CD183+ CD194+ CD196+ CCR10+	ID.12	NO	100000	high-density colonized	0.22	0	0.017	0.053	0.017	0.056	0.084	0.017
CD183+ CD194+ CD196+ CCR10-	ID.12	NO	100000	high-density colonized	61.8	45.3	24.1	51.6	45.9	37.7	37.2	45.8
CM CD183+ CD194+ CD196+ CCR10-	ID.12	NO	100000	high-density colonized	30.4	23.9	12.5	24.8	22.7	19.2	19.3	21.9
TM CD183+ CD194+ CD196+ CCR10-	ID.12	NO	100000	high-density colonized	24	15.5	8.9	19.6	17.6	13.1	12.3	17.2
EM CD183+ CD194+ CD196+ CCR10-	ID.12	NO	100000	high-density colonized	7.1	5.7	2.7	7	5.5	5.3	5.5	6.4
TE CD183+ CD194+ CD196+ CCR10-	ID.12	NO	100000	high-density colonized	0.2	0.13	0.075	0.16	0.12	0.17	0.11	0.28
CD183+ CD194+ CD196- CCR10+	ID.12	NO	100000	high-density colonized	4.2	6	2.7	5.9	5.4	5.8	3.5	5.3
CM CD183+ CD194+ CD196- CCR10+	ID.12	NO	100000	high-density colonized	2.2	3.5	1.6	2.9	2.8	3.4	1.9	2.8
TM CD183+ CD194+ CD196- CCR10+	ID.12	NO	100000	high-density colonized	1.4	1.8	0.75	2.4	1.9	1.9	1.2	1.7
EM CD183+ CD194+ CD196- CCR10+	ID.12	NO	100000	high-density colonized	0.56	0.59	0.35	0.66	0.66	0.56	0.42	0.75
TE CD183+ CD194+ CD196- CCR10+	ID.12	NO	100000	high-density colonized	0.017	0.019	0	0	0.017	0.038	0	0.017
CD183+ CD194+ CD196- CCR10-	ID.12	NO	100000	high-density colonized	5.7	92.3	37.6	90.7	68.3	47.5	49.2	56
CM CD183+ CD194+ CD196- CCR10-	ID.12	NO	100000	high-density colonized	1.1	64.5	27.2	61	44.9	30.1	31.5	36.5
TM CD183+ CD194+ CD196- CCR10-	ID.12	NO	100000	high-density colonized	2.7	23.2	8.8	25.3	18.8	13.5	14.1	15
EM CD183+ CD194+ CD196- CCR10-	ID.12	NO	100000	high-density colonized	1.8	4.5	1.6	4.4	4.5	3.9	3.6	4.3
TE CD183+ CD194+ CD196- CCR10-	ID.12	NO	100000	high-density colonized	0.017	0.13	0	0.053	0.12	0.056	0.028	0.07
CD183+ CD194- CD196+ CCR10+	ID.12	NO	100000	high-density colonized	0.034	0.095	0.042	0.053	0.066	0.28	0.48	0.23
CD183+ CD194- CD196- CCR10+	ID.12	NO	100000	high-density colonized	0.067	0.11	0.025	0.089	0.05	0.21	0.32	0.17
CD183- CD194- CD196+ CCR10-	ID.12	NO	100000	high-density colonized	3.8	3.7	2	2.3	3.7	9.2	5.7	4.9
CM CD183- CD194- CD196+ CCR10-	ID.12	NO	100000	high-density colonized	2.8	2.4	1.5	1.8	2.9	7	4.1	3.6
TM CD183- CD194- CD196+ CCR10-	ID.12	NO	100000	high-density colonized	0.61	0.9	0.33	0.25	0.55	1.3	1.1	1
EM CD183- CD194- CD196+ CCR10-	ID.12	NO	100000	high-density colonized	0.34	0.38	0.12	0.25	0.31	0.84	0.49	0.31
TE CD183- CD194- CD196+ CCR10-	ID.12	NO	100000	high-density colonized	0.051	0.038	0.0083	0.018	0	0.019	0.084	0.017
CD183- CD194+ CD196- CCR10+	ID.12	NO	100000	high-density colonized	3	3.3	2.1	3.9	2.6	3.4	2.4	3.6
CM CD183- CD194+ CD196- CCR10+	ID.12	NO	100000	high-density colonized	1.9	2	1.3	2.3	1.3	1.7	1.3	2.6
TM CD183- CD194+ CD196- CCR10+	ID.12	NO	100000	high-density colonized	0.24	0.21	0.18	0.34	0.31	0.26	0.17	0.31
EM CD183- CD194+ CD196- CCR10+	ID.12	NO	100000	high-density colonized	0.84	1.1	0.64	1.2	0.96	1.3	0.82	0.68
TE CD183- CD194+ CD196- CCR10+	ID.12	NO	100000	high-density colonized	0.017	0	0.0083	0.053	0.017	0.038	0.042	0.017
TD CD183-CD194-CD196-CCR10-CD185-	ID.12	NO	100000	high-density colonized	6.1	7.2	4.4	7.4	6.4	12	7.8	8
T lymphocytes	ID.06	NO	100000	low-density colonized	2297	1463	1989	1722	1981	2091	1775	2020	1363	1376
CD4+ T lymphocytes	ID.06	NO	100000	low-density colonized	1319	853	1170	949	1145	1151	984	1115	768	798
CD4+TFH	ID.06	NO	100000	low-density colonized	233	152	235	164	217	212	161	203	134	141
TFH Treg	ID.06	NO	100000	low-density colonized	25.2	9.8		8.4	17.6	16.4	9.9	14.9	10.5	12
TFH Naive	ID.06	NO	100000	low-density colonized	21	10.1		12	15.3	17.1	11.7	13.6	8.1	8
Th1 Like (CD183+ CD194- CD196- CCR10-)	ID.06	NO	100000	low-density colonized	32.3	19.3		18.5	25.6	26.6	17.2	20.8	7.7	9.7
Th2 Like (CD183- CD194+ CD196- CCR10-)	ID.06	NO	100000	low-density colonized	32.5	26.4		27.6	33.8	33.4	30.2	34.4	27.4	25.9
Th17 Like (CD183- CD194+ CD196+ CCR10-)	ID.06	NO	100000	low-density colonized	54.1	35.3		40.5	54.3	50.1	40	50.3	36.2	38.6
Th1/Th17 Like (CD183+ CD194- CD196+ CCR10-)	ID.06	NO	100000	low-density colonized	4.8	2.5		2.9	4.4	4.5	2.2	2.8	1.7	2.2
TFH CD183+ CD194+ CD196- CCR10-	ID.06	NO	100000	low-density colonized	24.7	19.5		22.2	27.6	25.3	22.4	30.3	22.9	22.6
TFH CD183+ CD194+ CD196+ CCR10-	ID.06	NO	100000	low-density colonized	16.5	13.6		15.7	20.1	16.9	13.9	18.3	12.9	14.6
TFH CD183- CD194- CD196+ CCR10-	ID.06	NO	100000	low-density colonized	10.2	7.1		6.5	7.3	10.2	5.2	6.7	3.4	3.1
TFH CD183- CD194- CD196- CCR10-	ID.06	NO	100000	low-density colonized	11.5	8.7		9.5	11.2	10.6	7.5	10.4	3.3	3.6
CD4+Tregs	ID.06	NO	100000	low-density colonized	153	103		105	132	134	114	123	80.4	87.7
Treg Th1 Like	ID.06	NO	100000	low-density colonized	9	5.8		6.3	6.8	7.7	6.3	6.6	3.2	4.1
Treg Th2 Like	ID.06	NO	100000	low-density colonized	18.3	12.1		12.6	12.7	15.6	10.8	14.1	20.1	8.5
Treg Th17 Like	ID.06	NO	100000	low-density colonized	12.9	10.9		10.7	13	11.7	10.3	9.8	7.1	6.4
Treg Th22 Like	ID.06	NO	100000	low-density colonized	14.6	10.5		10.4	12.6	13	9.7	10	7.4	9.2
Treg Naive	ID.06	NO	100000	low-density colonized	56.9	33.2		35.9	46.7	48.2	44.7	49.2	20.3	32.1
Treg CD183+ CD194+ CD196- CCR10+	ID.06	NO	100000	low-density colonized	9.5	6.9		5.6	8.4	7.8	6.1	6.5	4.9	6.2
Treg CD183+ CD194+ CD196- CCR10-	ID.06	NO	100000	low-density colonized	15.7	9.7		9.8	14	12.2	10.8	12.2	8	9.5
Treg CD183+ CD194+ CD196+ CCR10-	ID.06	NO	100000	low-density colonized	7.3	5.4		5.4	7.1	6.9	5.8	6.1	4.1	4.4
Treg CD183+ CD194+ CD196+ CCR10+	ID.06	NO	100000	low-density colonized	3.2	1.9		2.5	2.3	3.2	2.2	2.1	1.6	1.3
Treg CD183- CD194+ CD196- CCR10+	ID.06	NO	100000	low-density colonized	4.1	3.3		2.2	4.1	4.3	3.6	2.9	2.4	2.8
CD4+ Naive	ID.06	NO	100000	low-density colonized	504	284		328	391	388	352	398	168	289
CD4+TH1	ID.06	NO	100000	low-density colonized	59	39		46	55	60.3	43.5	46.3	27.8	36.3
TH1 Central Memory	ID.06	NO	100000	low-density colonized	40.9	28.7		32.1	38.5	40.6	27.8	29.9	14.7	23.2
TH1 Transitional Memory	ID.06	NO	100000	low-density colonized	9.4	5.3		8.1	9.3	10.9	7.6	9.1	6.1	6.5
TH1 Effector Memory	ID.06	NO	100000	low-density colonized	8.4	4.7		5.2	6.9	8.2	7.7	7	6.8	6.4
TH1 Terminal Effector	ID.06	NO	100000	low-density colonized	0.36	0.28		0.56	0.3	0.48	0.36	0.37	0.14	0.24
CD4+TH2	ID.06	NO	100000	low-density colonized	57.7	43.1		44.7	48	49.3	43	48.2	145	35.5
TH2 Central Memory	ID.06	NO	100000	low-density colonized	50.2	37.1		39.1	40.9	42	37.3	41.6	140	30.7
TH2 Transitional Memory	ID.06	NO	100000	low-density colonized	0.98	1.1		0.93	0.96	1.3	1	1.1	1.5	1.2
TH2 Effector Memory	ID.06	NO	100000	low-density colonized	6.4	4.9		4.6	6.1	6	4.7	5.4	3.3	3.6
TH2 Terminal Effector	ID.06	NO	100000	low-density colonized	0.069	0.03		0.079	0	0	0.034	0.055	0.02	0.039
CD4+TH17	ID.06	NO	100000	low-density colonized	59.7	43.6		48.9	56.8	55.7	52.8	57	39.4	43.4
TH17 Central Memory	ID.06	NO	100000	low-density colonized	45.8	34.1		36.7	43.9	42.2	39.3	42.6	28	30.8
TH17 Transitional Memory	ID.06	NO	100000	low-density colonized	5.6	3.5		5.4	5	4.9	5.8	5.9	4.7	5
TH17 Effectorl Memory	ID.06	NO	100000	low-density colonized	8.2	5.8		6.7	7.8	8.5	7.5	8.4	6.5	7.4
TH17 Terminal Effector	ID.06	NO	100000	low-density colonized	0.1	0.13		0.11	0.1	0.053	0.12	0.091	0.16	0.16
CD4+TH22	ID.06	NO	100000	low-density colonized	23.4	16.6		17	17.4	20.7	17.5	20.2	15.3	16.2
TH22 Central Memory	ID.06	NO	100000	low-density colonized	8.9	6.5		6.5	7.1	7.8	6.6	8.2	5.4	5
TH22 Transitional Memory	ID.06	NO	100000	low-density colonized	3.7	2.8		2.5	2.3	3.2	2.5	3	2.4	2.2
TH22 Effector Memory	ID.06	NO	100000	low-density colonized	10.5	7.1		7.8	7.9	9.7	8.1	8.9	7.2	8.8
TH22 Terminal Effector	ID.06	NO	100000	low-density colonized	0.26	0.28		0.16	0.1	0.089	0.24	0.16	0.22	0.28
CD4+Th1/Th17	ID.06	NO	100000	low-density colonized	45.5	28.4		36.8	38.6	48.7	35.2	36.7	25.3	28.5
TH1/TH17 Central Memory	ID.06	NO	100000	low-density colonized	19.1	14		15.9	16.6	20.2	13.9	14.1	7.9	10.3
TH1/TH17 Transitional Memory	ID.06	NO	100000	low-density colonized	11.6	7		10.1	9.9	13.1	10.2	9.8	7.2	8.1
TH1/Th17 Effectorl Memory	ID.06	NO	100000	low-density colonized	14.5	7.3		10.4	11.9	15.3	11	12.5	10.2	9.8
TH1/TH17 Terminal Effector	ID.06	NO	100000	low-density colonized	0.28	0.13		0.37	0.12	0.2	0.17	0.24	0.14	0.22
CD183+ CD194+ CD196+ CCR10+	ID.06	NO	100000	low-density colonized	11.4	7.1		8.4	10.8	12.4	9.9	9.8	8.2	9
CM CD183+ CD194+ CD196+ CCR10+	ID.06	NO	100000	low-density colonized	4.9	2.8		3.8	4.7	5.4	4	4.1	2.9	4
TM CD183+ CD194+ CD196+ CCR10+	ID.06	NO	100000	low-density colonized	3.2	2		2.5	3.4	3.9	3	2.7	2.5	2.5
EM CD183+ CD194+ CD196+ CCR10+	ID.06	NO	100000	low-density colonized	3.2	2.2		2	2.7	3	2.9	2.9	2.8	2.5
TE CD183+ CD194+ CD196+ CCR10+	ID.06	NO	100000	low-density colonized	0.034	0.03		0.053	0.034	0.035	0.017	0.11	0.04	0.059
CD183+ CD194+ CD196+ CCR10-	ID.06	NO	100000	low-density colonized	62.8	42		56.6	67	60.2	58.6	67.3	47.4	39.7
CM CD183+ CD194+ CD196+ CCR10-	ID.06	NO	100000	low-density colonized	39.2	26.5		33.9	41.9	35.5	35.2	40.4	29.4	23.2
TM CD183+ CD194+ CD196+ CCR10-	ID.06	NO	100000	low-density colonized	11.2	7.6		11.1	11.6	11.8	11.5	12.8	8.5	8
EM CD183+ CD194+ CD196+ CCR10-	ID.06	NO	100000	low-density colonized	12.3	7.8		11.4	13.3	12.8	11.8	14	9.4	8.4
TE CD183+ CD194+ CD196+ CCR10-	ID.06	NO	100000	low-density colonized	0.1	0.1		0.13	0.13	0.11	0.14	0.13	0.08	0.059
CD183+ CD194+ CD196- CCR10+	ID.06	NO	100000	low-density colonized	15.2	12.4		11.9	14.1	17.1	11.5	12.9	10.5	11.4
CM CD183+ CD194+ CD196- CCR10+	ID.06	NO	100000	low-density colonized	10.5	8.8		8.4	10.2	11.8	8.1	8.9	7.1	7.3
TM CD183+ CD194+ CD196- CCR10+	ID.06	NO	100000	low-density colonized	2.1	1.8		1.8	1.7	2.6	1.4	1.8	1.6	2.3
EM CD183+ CD194+ CD196- CCR10+	ID.06	NO	100000	low-density colonized	2.5	1.6		1.4	2.2	2.5	1.8	2.1	1.7	1.6
TE CD183+ CD194+ CD196- CCR10+	ID.06	NO	100000	low-density colonized	0.052	0.15		0.29	0.084	0.14	0.17	0.055	0.06	0.098
CD183+ CD194+ CD196- CCR10-	ID.06	NO	100000	low-density colonized	73	65		64.7	73.1	68.9	68	75.9	53.5	45.9
CM CD183+ CD194+ CD196- CCR10-	ID.06	NO	100000	low-density colonized	50.5	45.8		44.8	49.4	45.1	45.5	53.1	36.8	30
TM CD183+ CD194+ CD196- CCR10-	ID.06	NO	100000	low-density colonized	12.3	10.4		11.5	12.6	12.8	12.3	12.8	8.6	8.2
EM CD183+ CD194+ CD196- CCR10-	ID.06	NO	100000	low-density colonized	10.2	8.7		8.2	11.2	10.8	10	9.8	8	7.4
TE CD183+ CD194+ CD196- CCR10-	ID.06	NO	100000	low-density colonized	0.1	0.09		0.16	0.051	0.12	0.21	0.11	0.1	0.24
CD183+ CD194- CD196+ CCR10+	ID.06	NO	100000	low-density colonized	0.4	0.075		0.16	0.13	0.12	0.15	0.055	0.2	0.2
CD183+ CD194- CD196- CCR10+	ID.06	NO	100000	low-density colonized	0.33	0.09		0.19	0.42	0.46	0.22	0.22	0.24	0.14
CD183- CD194- CD196+ CCR10-	ID.06	NO	100000	low-density colonized	4.9	3.4		4	6.1	6	4.5	2.6	2.3	2.9
CM CD183- CD194- CD196+ CCR10-	ID.06	NO	100000	low-density colonized	3.5	2.6		2.2	4.1	4.3	3.2	1.4	1.2	2.1
TM CD183- CD194- CD196+ CCR10-	ID.06	NO	100000	low-density colonized	0.67	0.43		0.71	0.94	0.66	0.55	0.59	0.46	0.33
EM CD183- CD194- CD196+ CCR10-	ID.06	NO	100000	low-density colonized	0.64	0.39		0.79	0.98	0.96	0.71	0.51	0.54	0.49
TE CD183- CD194- CD196+ CCR10-	ID.06	NO	100000	low-density colonized	0.16	0.015		0.24	0.067	0.089	0.052	0.055	0.12	0.059
CD183- CD194+ CD196- CCR10+	ID.06	NO	100000	low-density colonized	4.1	2.7		2.7	5	4.4	3	3.3	2.8	3.8
CM CD183- CD194+ CD196- CCR10+	ID.06	NO	100000	low-density colonized	3	2.1		2	3.7	3.1	2.1	2.4	1.8	2.8
TM CD183- CD194+ CD196- CCR10+	ID.06	NO	100000	low-density colonized	0.069	0.015		0.11	0.067	0.018	0.017	0.073	0.1	0.039
EM CD183- CD194+ CD196- CCR10+	ID.06	NO	100000	low-density colonized	0.98	0.54		0.56	1.1	1.2	0.77	0.8	0.86	0.88
TE CD183- CD194+ CD196- CCR10+	ID.06	NO	100000	low-density colonized	0.034	0.045		0.026	0.034	0.035	0.069	0.018	0.08	0.12
TD CD183-CD194-CD196-CCR10-CD185-	ID.06	NO	100000	low-density colonized	10.5	10.7		9	11.6	12.2	10.1	10.4	6.1	7.1
T lymphocytes	ID.07	YES	100000	low-density colonized	2427	2527	2151	2372	1943	2732	2500	1746	2125
CD4+ T lymphocytes	ID.07	YES	100000	low-density colonized	1588	1622	1379	1546	1277	1847	1665	1101	1326
CD4+TFH	ID.07	YES	100000	low-density colonized	91.8	96.8	76.2	91.3	72.1	129	85.6	73.9	63.3
TFH Treg	ID.07	YES	100000	low-density colonized	3.3	4.5	3.3	3.7	2.9	8.3	4.4	3.7	2.8
TFH Naive	ID.07	YES	100000	low-density colonized	8.5	6.1	5.8	10.3	4.8	10.4	5.3	3.9	2.9
Th1 Like (CD183+ CD194- CD196- CCR10-)	ID.07	YES	100000	low-density colonized	9.5	10.9	8.1	11	7.5	19	11.3	7.8	7.4
Th2 Like (CD183- CD194+ CD196- CCR10-)	ID.07	YES	100000	low-density colonized	20.2	20.8	17.2	16.7	14.7	19.6	17	14.2	13.4
Th17 Like (CD183- CD194+ CD196+ CCR10-)	ID.07	YES	100000	low-density colonized	19.9	21.9	16.4	18.6	15.4	26.3	18.4	18.6	14.3
Th1/Th17 Like (CD183+ CD194- CD196+ CCR10-)	ID.07	YES	100000	low-density colonized	1.5	1.6	1.1	1.6	1	3.4	1.4	0.97	1.2
TFH CD183+ CD194+ CD196- CCR10-	ID.07	YES	100000	low-density colonized	16.7	18.1	13.6	13.4	14.5	20.1	14.1	12.9	10.8
TFH CD183+ CD194+ CD196+ CCR10-	ID.07	YES	100000	low-density colonized	6.2	6.7	6	7.2	6	8.9	6.8	6.3	4.7
TFH CD183- CD194- CD196+ CCR10-	ID.07	YES	100000	low-density colonized	2.7	2	1.9	3.6	2.3	5.8	2.8	2.5	2.2
TFH CD183- CD194- CD196- CCR10-	ID.07	YES	100000	low-density colonized	2.9	4	2.4	4.6	2.7	6.9	3.5	2.8	3.2
CD4+Tregs	ID.07	YES	100000	low-density colonized	148	153	141	151	129	164	163	102	132
Treg Th1 Like	ID.07	YES	100000	low-density colonized	6	4.7	6.2	6.7	6.4	9.5	9.1	5	4.9
Treg Th2 Like	ID.07	YES	100000	low-density colonized	10.5	11.3	11.1	9.8	9.7	13.7	9.4	9	10.8
Treg Th17 Like	ID.07	YES	100000	low-density colonized	16.2	20	17.2	16.9	14.3	21.3	18.9	15	14.9
Treg Th22 Like	ID.07	YES	100000	low-density colonized	14	14.6	12.5	15.6	9.9	9	8.4	8.6	9.9
Treg Naive	ID.07	YES	100000	low-density colonized	71.1	72	64.7	72.1	61.1	81	86	42.8	64.1
Treg CD183+ CD194+ CD196- CCR10+	ID.07	YES	100000	low-density colonized	1.6	1.5	1.2	1.6	1.6	1.1	0.93	1.3	1
Treg CD183+ CD194+ CD196- CCR10-	ID.07	YES	100000	low-density colonized	12.5	13.7	12	12	11.4	12	14	8.1	12.6
Treg CD183+ CD194+ CD196+ CCR10-	ID.07	YES	100000	low-density colonized	10.1	8.8	9.1	10.1	8.1	11.2	10.7	6.6	8.4
Treg CD183+ CD194+ CD196+ CCR10+	ID.07	YES	100000	low-density colonized	2.3	2.2	1.9	2.5	1.6	1.5	1.8	2	1.6
Treg CD183- CD194+ CD196- CCR10+	ID.07	YES	100000	low-density colonized	2.5	2.1	3.4	2.4	2.5	2.2	1.9	3	1.9
CD4+ Naive	ID.07	YES	100000	low-density colonized	809	658	658	849	615	1096	954	560	587
CD4+TH1	ID.07	YES	100000	low-density colonized	37.2	42.7	35.7	47.7	35.8	61.7	54.7	37.6	35.5
TH1 Central Memory	ID.07	YES	100000	low-density colonized	28.6	31.7	28.1	35.9	27.7	49	42.7	29	26.6
TH1 Transitional Memory	ID.07	YES	100000	low-density colonized	8.4	10.5	7.4	11.4	7.6	12	11.3	8.3	8.5
TH1 Effector Memory	ID.07	YES	100000	low-density colonized	0.21	0.46	0.2	0.38	0.43	0.68	0.71	0.34	0.42
TH1 Terminal Effector	ID.07	YES	100000	low-density colonized	0	0.024	0.02	0	0.019	0.018	0	0.021	0.019
CD4+TH2	ID.07	YES	100000	low-density colonized	310	459	305	244	263	191	190	162	325
TH2 Central Memory	ID.07	YES	100000	low-density colonized	306	457	302	241	261	187	187	160	322
TH2 Transitional Memory	ID.07	YES	100000	low-density colonized	1.5	0.97	1.2	1.5	1.2	1.3	0.97	1.1	1.6
TH2 Effector Memory	ID.07	YES	100000	low-density colonized	2.1	1.6	1.6	1.7	1.6	2.2	1.8	1.4	1.4
TH2 Terminal Effector	ID.07	YES	100000	low-density colonized	0	0	0	0	0.019	0	0	0	0
CD4+TH17	ID.07	YES	100000	low-density colonized	31.6	35.8	25.2	24.6	27	36.2	38.1	28.6	33.2
TH17 Central Memory	ID.07	YES	100000	low-density colonized	24.2	28.6	19.4	18.5	20.6	26.8	29.4	20.6	24.4
TH17 Transitional Memory	ID.07	YES	100000	low-density colonized	3.5	3.4	2.6	3.4	3	4.3	3.8	4	4.3
TH17 Effectorl Memory	ID.07	YES	100000	low-density colonized	3.8	3.8	3.2	2.7	3.4	5	4.9	3.9	4.4
TH17 Terminal Effector	ID.07	YES	100000	low-density colonized	0.062	0.024	0.06	0.049	0.038	0.14	0.11	0.15	0.15
CD4+TH22	ID.07	YES	100000	low-density colonized	16	13.9	12.2	11.3	13.3	13.2	19.1	12.5	13.4
TH22 Central Memory	ID.07	YES	100000	low-density colonized	6.5	6.4	5.2	4.7	5.2	5.1	7	4.5	4.2
TH22 Transitional Memory	ID.07	YES	100000	low-density colonized	4.5	3.5	3.2	2.7	3.6	3.2	4.9	3.5	3.8
TH22 Effector Memory	ID.07	YES	100000	low-density colonized	5	4	3.6	3.8	4.4	4.7	7	4.4	5.1
TH22 Terminal Effector	ID.07	YES	100000	low-density colonized	0.12	0.073	0.16	0.082	0.094	0.21	0.13	0.11	0.32
CD4+Th1/Th17	ID.07	YES	100000	low-density colonized	20.7	18.3	14.6	20.8	13.3	26.1	23.7	17.7	15.7
TH1/TH17 Central Memory	ID.07	YES	100000	low-density colonized	10.6	9.2	8.2	10	7.4	14.7	13	9.2	8
TH1/TH17 Transitional Memory	ID.07	YES	100000	low-density colonized	8.3	7.7	5.2	8.8	4.9	9.4	8.8	6.7	6.4
TH1/Th17 Effectorl Memory	ID.07	YES	100000	low-density colonized	1.6	1.4	1.2	2	1	1.9	1.8	1.7	1.2
TH1/TH17 Terminal Effector	ID.07	YES	100000	low-density colonized	0.15	0.073	0.04	0.033	0.057	0.054	0.019	0.13	0.038
CD183+ CD194+ CD196+ CCR10+	ID.07	YES	100000	low-density colonized	8.2	9.1	7.6	7.8	7.1	10.1	10.6	7	7.8
CM CD183+ CD194+ CD196+ CCR10+	ID.07	YES	100000	low-density colonized	2.8	3.7	2.8	2.6	2.7	4.4	4.6	2.7	2.6
TM CD183+ CD194+ CD196+ CCR10+	ID.07	YES	100000	low-density colonized	3	3.4	3.1	3.2	2.7	3.2	3.7	2.6	3
EM CD183+ CD194+ CD196+ CCR10+	ID.07	YES	100000	low-density colonized	2.3	2	1.7	1.9	1.7	2.4	2.2	1.7	2.2
TE CD183+ CD194+ CD196+ CCR10+	ID.07	YES	100000	low-density colonized	0.1	0	0.1	0.065	0.057	0.071	0.093	0.063	0.038
CD183+ CD194+ CD196+ CCR10-	ID.07	YES	100000	low-density colonized	40.5	47.3	32.4	30.6	35.2	41	44.6	36.1	36.8
CM CD183+ CD194+ CD196+ CCR10-	ID.07	YES	100000	low-density colonized	27.2	33.8	23	20.4	24.1	28.5	30.3	23.7	25.1
TM CD183+ CD194+ CD196+ CCR10-	ID.07	YES	100000	low-density colonized	8.3	8.5	5.6	6.4	6.3	6.9	8.1	7.1	6.8
EM CD183+ CD194+ CD196+ CCR10-	ID.07	YES	100000	low-density colonized	4.9	4.9	3.7	3.7	4.7	5.5	6.1	5.1	4.9
TE CD183+ CD194+ CD196+ CCR10-	ID.07	YES	100000	low-density colonized	0.17	0	0.04	0.065	0.094	0.089	0.056	0.15	0.057
CD183+ CD194+ CD196- CCR10+	ID.07	YES	100000	low-density colonized	5.9	5.8	4.5	5.7	3.9	5.2	5.1	4.2	6
CM CD183+ CD194+ CD196- CCR10+	ID.07	YES	100000	low-density colonized	4.3	4	2.8	3.7	2.3	3.8	3.2	2.7	3.7
TM CD183+ CD194+ CD196- CCR10+	ID.07	YES	100000	low-density colonized	1.1	0.82	0.94	1.2	0.96	0.84	1.2	0.93	1.5
EM CD183+ CD194+ CD196- CCR10+	ID.07	YES	100000	low-density colonized	0.52	0.92	0.7	0.74	0.64	0.54	0.73	0.55	0.85
TE CD183+ CD194+ CD196- CCR10+	ID.07	YES	100000	low-density colonized	0.021	0	0	0	0	0.018	0	0.021	0
CD183+ CD194+ CD196- CCR10-	ID.07	YES	100000	low-density colonized	57.2	71.6	55.7	49.9	53.7	60.3	63.6	49.8	59.8
CM CD183+ CD194+ CD196- CCR10-	ID.07	YES	100000	low-density colonized	44.8	58.6	43.8	39.3	42.7	48.3	50.4	39.2	47.4
TM CD183+ CD194+ CD196- CCR10-	ID.07	YES	100000	low-density colonized	9.7	10.4	9.1	8	8.5	9.2	10.2	8.3	10.3
EM CD183+ CD194+ CD196- CCR10-	ID.07	YES	100000	low-density colonized	2.6	2.6	2.8	2.6	2.5	2.8	3.1	2.1	2.2
TE CD183+ CD194+ CD196- CCR10-	ID.07	YES	100000	low-density colonized	0	0	0	0	0.038	0.036	0	0.042	0.038
CD183+ CD194- CD196+ CCR10+	ID.07	YES	100000	low-density colonized	0	0.048	0.02	0.049	0.094	0	0.037	0	0.019
CD183+ CD194- CD196- CCR10+	ID.07	YES	100000	low-density colonized	0.021	0.097	0.02	0.082	0	0.11	0.037	0.085	0.076
CD183- CD194- CD196+ CCR10-	ID.07	YES	100000	low-density colonized	2.5	2.2	1.8	2.9	1.4	3.5	4.3	2.4	3
CM CD183- CD194- CD196+ CCR10-	ID.07	YES	100000	low-density colonized	2	1.5	1.3	2	0.96	2.8	3.3	1.9	2
TM CD183- CD194- CD196+ CCR10-	ID.07	YES	100000	low-density colonized	0.17	0.15	0.16	0.082	0.038	0.13	0.15	0.042	0.19
EM CD183- CD194- CD196+ CCR10-	ID.07	YES	100000	low-density colonized	0.21	0.51	0.28	0.52	0.21	0.39	0.52	0.27	0.63
TE CD183- CD194- CD196+ CCR10-	ID.07	YES	100000	low-density colonized	0.17	0.073	0.08	0.21	0.19	0.14	0.37	0.17	0.19
CD183- CD194+ CD196- CCR10+	ID.07	YES	100000	low-density colonized	6.4	5.2	4.4	3.9	4.4	4.1	5.8	3.9	4.7
CM CD183- CD194+ CD196- CCR10+	ID.07	YES	100000	low-density colonized	5.5	4.3	3.7	3.2	3.5	3.2	4.8	3.2	3.3
TM CD183- CD194+ CD196- CCR10+	ID.07	YES	100000	low-density colonized	0.042	0.048	0.12	0.082	0.038	0.018	0.093	0.085	0.057
EM CD183- CD194+ CD196- CCR10+	ID.07	YES	100000	low-density colonized	0.81	0.82	0.64	0.61	0.81	0.82	0.88	0.53	1.3
TE CD183- CD194+ CD196- CCR10+	ID.07	YES	100000	low-density colonized	0	0	0	0	0.038	0	0.037	0.021	0.019
TD CD183-CD194-CD196-CCR10-CD185-	ID.07	YES	100000	low-density colonized	2.5	3.6	3.7	5.1	2.5	4.8	3.6	2.8	3.6
T lymphocytes	ID.13	YES	100000	high-density colonized	1432	1568	1381	1344	1280	1299	1277	1257	894	1070
CD4+ T lymphocytes	ID.13	YES	100000	high-density colonized	998	1059	950	927	874	884	869	857	606	708
CD4+TFH	ID.13	YES	100000	high-density colonized	86.6	83.5	82.8	81.5	74.8	70.3	75.6	60.8	53.8	59.2
TFH Treg	ID.13	YES	100000	high-density colonized
TFH Naive	ID.13	YES	100000	high-density colonized
Th1 Like (CD183+ CD194- CD196- CCR10-)	ID.13	YES	100000	high-density colonized
Th2 Like (CD183- CD194+ CD196- CCR10-)	ID.13	YES	100000	high-density colonized
Th17 Like (CD183- CD194+ CD196+ CCR10-)	ID.13	YES	100000	high-density colonized
Th1/Th17 Like (CD183+ CD194- CD196+ CCR10-)	ID.13	YES	100000	high-density colonized
TFH CD183+ CD194+ CD196- CCR10-	ID.13	YES	100000	high-density colonized
TFH CD183+ CD194+ CD196+ CCR10-	ID.13	YES	100000	high-density colonized
TFH CD183- CD194- CD196+ CCR10-	ID.13	YES	100000	high-density colonized
TFH CD183- CD194- CD196- CCR10-	ID.13	YES	100000	high-density colonized
CD4+Tregs	ID.13	YES	100000	high-density colonized	75.4	66.3	65.4	58.6	66.2	67.5	63.4	55.2	46.7	53.4
Treg Th1 Like	ID.13	YES	100000	high-density colonized
Treg Th2 Like	ID.13	YES	100000	high-density colonized
Treg Th17 Like	ID.13	YES	100000	high-density colonized
Treg Th22 Like	ID.13	YES	100000	high-density colonized
Treg Naive	ID.13	YES	100000	high-density colonized
Treg CD183+ CD194+ CD196- CCR10+	ID.13	YES	100000	high-density colonized
Treg CD183+ CD194+ CD196- CCR10-	ID.13	YES	100000	high-density colonized
Treg CD183+ CD194+ CD196+ CCR10-	ID.13	YES	100000	high-density colonized
Treg CD183+ CD194+ CD196+ CCR10+	ID.13	YES	100000	high-density colonized
Treg CD183- CD194+ CD196- CCR10+	ID.13	YES	100000	high-density colonized
CD4+ Naive	ID.13	YES	100000	high-density colonized
CD4+TH1	ID.13	YES	100000	high-density colonized
TH1 Central Memory	ID.13	YES	100000	high-density colonized
TH1 Transitional Memory	ID.13	YES	100000	high-density colonized
TH1 Effector Memory	ID.13	YES	100000	high-density colonized
TH1 Terminal Effector	ID.13	YES	100000	high-density colonized
CD4+TH2	ID.13	YES	100000	high-density colonized
TH2 Central Memory	ID.13	YES	100000	high-density colonized
TH2 Transitional Memory	ID.13	YES	100000	high-density colonized
TH2 Effector Memory	ID.13	YES	100000	high-density colonized
TH2 Terminal Effector	ID.13	YES	100000	high-density colonized
CD4+TH17	ID.13	YES	100000	high-density colonized
TH17 Central Memory	ID.13	YES	100000	high-density colonized
TH17 Transitional Memory	ID.13	YES	100000	high-density colonized
TH17 Effectorl Memory	ID.13	YES	100000	high-density colonized
TH17 Terminal Effector	ID.13	YES	100000	high-density colonized
CD4+TH22	ID.13	YES	100000	high-density colonized
TH22 Central Memory	ID.13	YES	100000	high-density colonized
TH22 Transitional Memory	ID.13	YES	100000	high-density colonized
TH22 Effector Memory	ID.13	YES	100000	high-density colonized
TH22 Terminal Effector	ID.13	YES	100000	high-density colonized
CD4+Th1/Th17	ID.13	YES	100000	high-density colonized
TH1/TH17 Central Memory	ID.13	YES	100000	high-density colonized
TH1/TH17 Transitional Memory	ID.13	YES	100000	high-density colonized
TH1/Th17 Effectorl Memory	ID.13	YES	100000	high-density colonized
TH1/TH17 Terminal Effector	ID.13	YES	100000	high-density colonized
CD183+ CD194+ CD196+ CCR10+	ID.13	YES	100000	high-density colonized
CM CD183+ CD194+ CD196+ CCR10+	ID.13	YES	100000	high-density colonized
TM CD183+ CD194+ CD196+ CCR10+	ID.13	YES	100000	high-density colonized
EM CD183+ CD194+ CD196+ CCR10+	ID.13	YES	100000	high-density colonized
TE CD183+ CD194+ CD196+ CCR10+	ID.13	YES	100000	high-density colonized
CD183+ CD194+ CD196+ CCR10-	ID.13	YES	100000	high-density colonized
CM CD183+ CD194+ CD196+ CCR10-	ID.13	YES	100000	high-density colonized
TM CD183+ CD194+ CD196+ CCR10-	ID.13	YES	100000	high-density colonized
EM CD183+ CD194+ CD196+ CCR10-	ID.13	YES	100000	high-density colonized
TE CD183+ CD194+ CD196+ CCR10-	ID.13	YES	100000	high-density colonized
CD183+ CD194+ CD196- CCR10+	ID.13	YES	100000	high-density colonized
CM CD183+ CD194+ CD196- CCR10+	ID.13	YES	100000	high-density colonized
TM CD183+ CD194+ CD196- CCR10+	ID.13	YES	100000	high-density colonized
EM CD183+ CD194+ CD196- CCR10+	ID.13	YES	100000	high-density colonized
TE CD183+ CD194+ CD196- CCR10+	ID.13	YES	100000	high-density colonized
CD183+ CD194+ CD196- CCR10-	ID.13	YES	100000	high-density colonized
CM CD183+ CD194+ CD196- CCR10-	ID.13	YES	100000	high-density colonized
TM CD183+ CD194+ CD196- CCR10-	ID.13	YES	100000	high-density colonized
EM CD183+ CD194+ CD196- CCR10-	ID.13	YES	100000	high-density colonized
TE CD183+ CD194+ CD196- CCR10-	ID.13	YES	100000	high-density colonized
CD183+ CD194- CD196+ CCR10+	ID.13	YES	100000	high-density colonized
CD183+ CD194- CD196- CCR10+	ID.13	YES	100000	high-density colonized
CD183- CD194- CD196+ CCR10-	ID.13	YES	100000	high-density colonized
CM CD183- CD194- CD196+ CCR10-	ID.13	YES	100000	high-density colonized
TM CD183- CD194- CD196+ CCR10-	ID.13	YES	100000	high-density colonized
EM CD183- CD194- CD196+ CCR10-	ID.13	YES	100000	high-density colonized
TE CD183- CD194- CD196+ CCR10-	ID.13	YES	100000	high-density colonized
CD183- CD194+ CD196- CCR10+	ID.13	YES	100000	high-density colonized
CM CD183- CD194+ CD196- CCR10+	ID.13	YES	100000	high-density colonized
TM CD183- CD194+ CD196- CCR10+	ID.13	YES	100000	high-density colonized
EM CD183- CD194+ CD196- CCR10+	ID.13	YES	100000	high-density colonized
TE CD183- CD194+ CD196- CCR10+	ID.13	YES	100000	high-density colonized
TD CD183-CD194-CD196-CCR10-CD185-	ID.13	YES	100000	high-density colonized
T lymphocytes	ID.14	YES	100000	high-density colonized	1725	1724	1528	1998	1771	1924	1758	1930	1193	1566
CD4+ T lymphocytes	ID.14	YES	100000	high-density colonized	792	824	749	922	834	840	844	920	607	753
CD4+TFH	ID.14	YES	100000	high-density colonized	84.2	82.6	86.2	93.7	96.3	84.7	85.8	95.5	75	86.1
TFH Treg	ID.14	YES	100000	high-density colonized	8.3	5		5.4	8.8	6.3	5.9	7.3	5	9
TFH Naive	ID.14	YES	100000	high-density colonized	9.4	7.4		8.8	10.2	8.6	5.7	8.7	5.8	5.5
Th1 Like (CD183+ CD194- CD196- CCR10-)	ID.14	YES	100000	high-density colonized	13.4	8.9		10.4	16.9	14.6	11.5	14.7	10.1	8.8
Th2 Like (CD183- CD194+ CD196- CCR10-)	ID.14	YES	100000	high-density colonized	10.1	13.6		17	12.2	9.2	13.1	13.2	11.9	13.8
Th17 Like (CD183- CD194+ CD196+ CCR10-)	ID.14	YES	100000	high-density colonized	14.2	16.1		17.2	17.4	14.9	16.5	19.1	14	17.1
Th1/Th17 Like (CD183+ CD194- CD196+ CCR10-)	ID.14	YES	100000	high-density colonized	2	1.4		2	2.2	2.1	1.2	2.4	1.5	1.3
TFH CD183+ CD194+ CD196- CCR10-	ID.14	YES	100000	high-density colonized	10.1	14.8		16.2	11.1	9.6	14	13.1	12	15.2
TFH CD183+ CD194+ CD196+ CCR10-	ID.14	YES	100000	high-density colonized	3.1	3.5		4.7	4.2	3	3.4	3.6	3.2	3.8
TFH CD183- CD194- CD196+ CCR10-	ID.14	YES	100000	high-density colonized	5.6	4.2		5	5.2	5.9	4.3	5.7	4.9	3.7
TFH CD183- CD194- CD196- CCR10-	ID.14	YES	100000	high-density colonized	7.4	7.4		6.9	7.7	9.6	9.6	7.4	6.5	7.8
CD4+Tregs	ID.14	YES	100000	high-density colonized	55.4	62.9		68	59.1	55	64.4	69.4	43.8	59.5
Treg Th1 Like	ID.14	YES	100000	high-density colonized	3	2.8		4.4	3	2.9	3.9	4.1	2.4	3
Treg Th2 Like	ID.14	YES	100000	high-density colonized	5.3	5.1		5.9	5.9	5.4	5.6	6.1	5.3	4.6
Treg Th17 Like	ID.14	YES	100000	high-density colonized	4.5	6		7.1	5.9	6.1	6.1	5.5	5.1	5.3
Treg Th22 Like	ID.14	YES	100000	high-density colonized	6	6.5		6	5.5	5.3	5.5	6.2	5.2	5.9
Treg Naive	ID.14	YES	100000	high-density colonized	25.3	28.3		29.9	25.7	23.7	30.4	33.3	16.3	26.7
Treg CD183+ CD194+ CD196- CCR10+	ID.14	YES	100000	high-density colonized	0.87	0.9		1.2	1.1	0.76	0.91	1.1	0.93	1.2
Treg CD183+ CD194+ CD196- CCR10-	ID.14	YES	100000	high-density colonized	3.3	4.1		3.7	4.1	3.6	3.4	4	2.7	3.7
Treg CD183+ CD194+ CD196+ CCR10-	ID.14	YES	100000	high-density colonized	2.8	3.4		3.4	3.2	2.7	3	3	2	3.6
Treg CD183+ CD194+ CD196+ CCR10+	ID.14	YES	100000	high-density colonized	1.1	0.8		0.79	0.83	1	0.82	0.9	0.65	0.85
Treg CD183- CD194+ CD196- CCR10+	ID.14	YES	100000	high-density colonized	1.3	1.2		1.2	0.97	0.94	1.4	1.7	1.2	1.3
CD4+ Naive	ID.14	YES	100000	high-density colonized	315	327		372	320	305	339	367	235	303
CD4+TH1	ID.14	YES	100000	high-density colonized	182	190		229	205	249	186	226	136	180
TH1 Central Memory	ID.14	YES	100000	high-density colonized	31	37		45.1	38.6	38.1	38.5	44.8	30.1	32.8
TH1 Transitional Memory	ID.14	YES	100000	high-density colonized	10.9	11.5		14.2	12.8	12.8	13.2	16.2	10.7	12.1
TH1 Effector Memory	ID.14	YES	100000	high-density colonized	62.6	60.3		74.8	73.5	93.2	62.1	77.2	43.6	58.2
TH1 Terminal Effector	ID.14	YES	100000	high-density colonized	77.8	80.8		94.7	80.1	105	71.8	88.2	51.3	76.8
CD4+TH2	ID.14	YES	100000	high-density colonized	18	22.7		24	22.1	21.8	24.7	24	18.3	18.1
TH2 Central Memory	ID.14	YES	100000	high-density colonized	14.9	19.1		20.2	18.2	18.4	20.3	20.1	16.3	15.6
TH2 Transitional Memory	ID.14	YES	100000	high-density colonized	0.62	0.7		0.69	0.46	0.64	0.67	0.65	0.33	0.79
TH2 Effector Memory	ID.14	YES	100000	high-density colonized	2.2	2.3		2.4	3.2	2.6	3.3	3.1	1.6	1.7
TH2 Terminal Effector	ID.14	YES	100000	high-density colonized	0.38	0.62		0.65	0.31	0.25	0.47	0.21	0.07	0.08
CD4+TH17	ID.14	YES	100000	high-density colonized	12.2	16.1		16.3	14.4	13.8	16.2	16.5	11.1	13.9
TH17 Central Memory	ID.14	YES	100000	high-density colonized	7.3	9.9		9.9	9.1	8.8	9.8	9.2	6.9	8
TH17 Transitional Memory	ID.14	YES	100000	high-density colonized	3.1	3.9		3.9	3.2	3.3	4.1	4.5	2.6	4
TH17 Effectorl Memory	ID.14	YES	100000	high-density colonized	1.7	2.2		2.4	2.1	1.7	2.3	2.8	1.6	1.9
TH17 Terminal Effector	ID.14	YES	100000	high-density colonized	0.015	0.067		0	0.017	0.017	0.03	0	0.018	0.032
CD4+TH22	ID.14	YES	100000	high-density colonized	5.1	5.1		5.1	4.5	4.3	6.2	6.2	3.8	4.7
TH22 Central Memory	ID.14	YES	100000	high-density colonized	0.99	1		1.2	1.2	1.1	1.1	1.3	0.67	1
TH22 Transitional Memory	ID.14	YES	100000	high-density colonized	1.8	1.4		1.2	1.3	1.3	1.8	2	1.3	1.5
TH22 Effector Memory	ID.14	YES	100000	high-density colonized	2.2	2.3		2.5	1.8	1.7	3	2.7	1.7	2
TH22 Terminal Effector	ID.14	YES	100000	high-density colonized	0.12	0.28		0.26	0.2	0.1	0.24	0.16	0.14	0.16
CD4+Th1/Th17	ID.14	YES	100000	high-density colonized	28.9	27.2		35.8	35	34.6	37.4	39.6	27.4	30.2
TH1/TH17 Central Memory	ID.14	YES	100000	high-density colonized	12.4	13.3		16.2	15.8	15.1	16.6	15.9	11.3	12.2
TH1/TH17 Transitional Memory	ID.14	YES	100000	high-density colonized	12.7	10.7		15	14.5	14.7	16.4	17.6	12.3	13.4
TH1/Th17 Effectorl Memory	ID.14	YES	100000	high-density colonized	3.8	3		4.5	4.6	4.8	4.3	5.9	3.7	4.5
TH1/TH17 Terminal Effector	ID.14	YES	100000	high-density colonized	0.061	0.17		0.16	0.1	0.084	0.076	0.18	0.053	0.096
CD183+ CD194+ CD196+ CCR10+	ID.14	YES	100000	high-density colonized	4.4	4.1		5.5	4	3.4	4.3	3.6	2.9	4.2
CM CD183+ CD194+ CD196+ CCR10+	ID.14	YES	100000	high-density colonized	1.4	1.5		1.9	1.4	0.93	1.2	0.86	0.82	1.2
TM CD183+ CD194+ CD196+ CCR10+	ID.14	YES	100000	high-density colonized	1.7	1.4		1.8	1.3	1.5	1.5	1.3	1	1.9
EM CD183+ CD194+ CD196+ CCR10+	ID.14	YES	100000	high-density colonized	1.2	1.2		1.7	1.3	1	1.6	1.3	1	1.1
TE CD183+ CD194+ CD196+ CCR10+	ID.14	YES	100000	high-density colonized	0.046	0.05		0.059	0.034	0.017	0.03	0.016	0.018	0.032
CD183+ CD194+ CD196+ CCR10-	ID.14	YES	100000	high-density colonized	10.5	13.9		17.6	16.4	11.8	14	14.4	11.6	10.1
CM CD183+ CD194+ CD196+ CCR10-	ID.14	YES	100000	high-density colonized	4.8	7		8.9	8.3	6	7	6.7	5.9	5.3
TM CD183+ CD194+ CD196+ CCR10-	ID.14	YES	100000	high-density colonized	3.1	4.4		5	5	3.6	4	4.5	3.5	2.9
EM CD183+ CD194+ CD196+ CCR10-	ID.14	YES	100000	high-density colonized	2.5	2.4		3.6	3.1	2.2	3	3.2	2.1	1.8
TE CD183+ CD194+ CD196+ CCR10-	ID.14	YES	100000	high-density colonized	0.061	0.033		0.059	0	0	0.015	0.032	0	0.032
CD183+ CD194+ CD196- CCR10+	ID.14	YES	100000	high-density colonized	4	3.9		2.6	4.6	3.8	3.5	4.2	2.5	4.4
CM CD183+ CD194+ CD196- CCR10+	ID.14	YES	100000	high-density colonized	2.6	2.2		1.6	2.8	2.6	2.1	2.6	1.5	2.9
TM CD183+ CD194+ CD196- CCR10+	ID.14	YES	100000	high-density colonized	0.73	0.85		0.35	0.83	0.57	0.64	0.87	0.42	0.8
EM CD183+ CD194+ CD196- CCR10+	ID.14	YES	100000	high-density colonized	0.58	0.8		0.59	1	0.64	0.7	0.69	0.54	0.67
TE CD183+ CD194+ CD196- CCR10+	ID.14	YES	100000	high-density colonized	0.03	0.017		0.02	0	0	0.03	0.032	0.018	0.016
CD183+ CD194+ CD196- CCR10-	ID.14	YES	100000	high-density colonized	24	24.9		23.5	27.9	20.2	26.3	28.3	20.8	21.4
CM CD183+ CD194+ CD196- CCR10-	ID.14	YES	100000	high-density colonized	13.3	14.5		13.4	15.5	11.7	15.2	16.4	12.6	12.3
TM CD183+ CD194+ CD196- CCR10-	ID.14	YES	100000	high-density colonized	5.8	6		5.8	8	4.8	6.7	7.1	5.4	5.5
EM CD183+ CD194+ CD196- CCR10-	ID.14	YES	100000	high-density colonized	4	3.6		3.3	4	3.4	3.8	4.5	2.6	3.2
TE CD183+ CD194+ CD196- CCR10-	ID.14	YES	100000	high-density colonized	0.87	0.88		0.88	0.49	0.27	0.56	0.44	0.18	0.42
CD183+ CD194- CD196+ CCR10+	ID.14	YES	100000	high-density colonized	0.11	0.083		0.02	0.14	0.2	0.15	0.18	0.18	0.3
CD183+ CD194- CD196- CCR10+	ID.14	YES	100000	high-density colonized	0.47	0.27		0.51	0.27	0.52	0.15	0.44	0.39	0.13
CD183- CD194- CD196+ CCR10-	ID.14	YES	100000	high-density colonized	3.7	5		6.7	1.7	5.7	6	4.8	3.8	3.3
CM CD183- CD194- CD196+ CCR10-	ID.14	YES	100000	high-density colonized	2.1	3.2		3.8	1.4	3.7	3.7	2.9	2.4	2
TM CD183- CD194- CD196+ CCR10-	ID.14	YES	100000	high-density colonized	1.1	1.2		1.8	0.068	1.2	1.3	1.2	0.91	0.88
EM CD183- CD194- CD196+ CCR10-	ID.14	YES	100000	high-density colonized	0.47	0.52		0.8	0.19	0.78	1	0.63	0.46	0.45
TE CD183- CD194- CD196+ CCR10-	ID.14	YES	100000	high-density colonized	0.03	0.05		0.22	0	0.034	0.03	0.032	0	0.032
CD183- CD194+ CD196- CCR10+	ID.14	YES	100000	high-density colonized	1.6	1.8		1.7	4.5	2	1.6	2.1	1.3	2.3
CM CD183- CD194+ CD196- CCR10+	ID.14	YES	100000	high-density colonized	1.2	1.1		1.1	2.7	1.7	1.2	1.5	0.96	1.7
TM CD183- CD194+ CD196- CCR10+	ID.14	YES	100000	high-density colonized	0.12	0.083		0.22	1	0.1	0.046	0.15	0.088	0.18
EM CD183- CD194+ CD196- CCR10+	ID.14	YES	100000	high-density colonized	0.27	0.5		0.43	0.65	0.24	0.37	0.4	0.25	0.43
TE CD183- CD194+ CD196- CCR10+	ID.14	YES	100000	high-density colonized	0.015	0.067		0.02	0.085	0.017	0.03	0.048	0.018	0.032
TD CD183-CD194-CD196-CCR10-CD185-	ID.14	YES	100000	high-density colonized	41.5	36.6		20.2	18	24.2	28.2	16.8	13.7	10.4
T lymphocytes	ID.08	NO	100000	low-density colonized	3172	2182	2439	2331	2174	2027	2249	1830	1570	1808
CD4+ T lymphocytes	ID.08	NO	100000	low-density colonized	1544	977	1118	1010	956	931	990	876	784	814
CD4+TFH	ID.08	NO	100000	low-density colonized	284	161	199	171	168	153	178	142	143	137
TFH Treg	ID.08	NO	100000	low-density colonized	18	8.9	10.3	10.1	11.4	9.9	11.8	8.2	9.2	8
TFH Naive	ID.08	NO	100000	low-density colonized	32.1	13.4	19.2	16	18.7	12.1	14.3	11.4	12.6	11.1
Th1 Like (CD183+ CD194- CD196- CCR10-)	ID.08	NO	100000	low-density colonized	44.3	23.4	29.1	29.3	26.3	24.1	28	22	18.7	20.7
Th2 Like (CD183- CD194+ CD196- CCR10-)	ID.08	NO	100000	low-density colonized	33.7	20.2	30.4	20.3	20.2	20.1	19.7	17.3	22.2	18.9
Th17 Like (CD183- CD194+ CD196+ CCR10-)	ID.08	NO	100000	low-density colonized	51.2	29	39.7	33.8	31.3	28.3	34	27.1	30.1	26.7
Th1/Th17 Like (CD183+ CD194- CD196+ CCR10-)	ID.08	NO	100000	low-density colonized	9.1	5.6	4.6	6.4	4.7	4.4	6.9	5.4	3.1	5.5
TFH CD183+ CD194+ CD196- CCR10-	ID.08	NO	100000	low-density colonized	31.7	17.6	23.9	15.8	18	16	17.4	16.1	18.9	14
TFH CD183+ CD194+ CD196+ CCR10-	ID.08	NO	100000	low-density colonized	18.4	10.9	12.4	9.7	10.7	9.2	10.7	9	8	7.8
TFH CD183- CD194- CD196+ CCR10-	ID.08	NO	100000	low-density colonized	20.2	15.1	12.3	11.8	10.5	11.9	13.9	11	8.3	11.5
TFH CD183- CD194- CD196- CCR10-	ID.08	NO	100000	low-density colonized	25	16.7	16.6	18.1	15.1	16.8	20.5	13.9	12	12.3
CD4+Tregs	ID.08	NO	100000	low-density colonized	119	104	110	112	102	85.2	76.2	66.1	58	58.1
Treg Th1 Like	ID.08	NO	100000	low-density colonized	7.5	5.4	5.9	5.7	5.4	4.9	4.1	3.9	2.7	3.7
Treg Th2 Like	ID.08	NO	100000	low-density colonized	12.9	12.8	14.4	13.7	13.3	9.3	7.8	6.2	6.4	5.4
Treg Th17 Like	ID.08	NO	100000	low-density colonized	17.6	17.1	19.5	19.1	16.9	13.7	13.2	10.7	10.1	9.2
Treg Th22 Like	ID.08	NO	100000	low-density colonized	16.9	16.2	15.3	17	14.7	10.9	9.5	9.2	8.6	8.5
Treg Naive	ID.08	NO	100000	low-density colonized	37.1	27.9	29.5	28.8	27.6	26.3	22.4	20	15.8	17.4
Treg CD183+ CD194+ CD196- CCR10+	ID.08	NO	100000	low-density colonized	0.64	1	0.67	1.1	1.1	0.54	0.34	0.31	0.48	0.38
Treg CD183+ CD194+ CD196- CCR10-	ID.08	NO	100000	low-density colonized	5.1	4.4	4.7	5.3	4.7	3.6	3.5	2.9	3.5	2.2
Treg CD183+ CD194+ CD196+ CCR10-	ID.08	NO	100000	low-density colonized	12	8.9	10	9.8	8.5	8	8.4	6.4	6.1	6.5
Treg CD183+ CD194+ CD196+ CCR10+	ID.08	NO	100000	low-density colonized	1.6	2	1.1	2	1.5	1	1.1	0.68	0.83	0.87
Treg CD183- CD194+ CD196- CCR10+	ID.08	NO	100000	low-density colonized	1.9	2.1	1.8	2.4	1.7	1.5	0.99	1.2	0.92	1.1
CD4+ Naive	ID.08	NO	100000	low-density colonized	732	423	470	418	408	397	450	367	345	362
CD4+TH1	ID.08	NO	100000	low-density colonized	127	82.5	103	100	82.5	84.6	86.6	78.5	65.2	81
TH1 Central Memory	ID.08	NO	100000	low-density colonized	77.1	46.3	59.1	54.9	45.4	48.2	45.8	44.9	37.4	44.3
TH1 Transitional Memory	ID.08	NO	100000	low-density colonized	22.9	15.4	19.5	21.7	16.1	18.2	17	18.4	12.3	16
TH1 Effector Memory	ID.08	NO	100000	low-density colonized	16.4	12.9	15.5	14.9	14	12.3	14.5	10.1	9.2	13.7
TH1 Terminal Effector	ID.08	NO	100000	low-density colonized	10.7	7.9	8.7	8.4	7	5.9	9.3	5.1	6.2	7
CD4+TH2	ID.08	NO	100000	low-density colonized	48.8	38.4	43.7	34.9	30.5	34.9	33.8	37.9	33.2	36
TH2 Central Memory	ID.08	NO	100000	low-density colonized	41.8	34.2	38.1	29.7	27.3	31.1	30.1	32.5	30	32.9
TH2 Transitional Memory	ID.08	NO	100000	low-density colonized	1.4	0.83	0.71	1.2	0.66	0.83	0.49	1.2	0.83	1
TH2 Effector Memory	ID.08	NO	100000	low-density colonized	5.6	3.4	4.8	4.1	2.5	2.9	3.2	4.2	2.4	2.1
TH2 Terminal Effector	ID.08	NO	100000	low-density colonized	0.094	0.033	0.052	0.029	0.034	0.017	0.088	0.037	0.039	0.07
CD4+TH17	ID.08	NO	100000	low-density colonized	39.1	27.8	34.6	28.2	25.7	28	28.1	33	26.5	27.3
TH17 Central Memory	ID.08	NO	100000	low-density colonized	27.3	19.8	24.8	19.4	18.5	18.2	18.1	22.2	17.1	18.5
TH17 Transitional Memory	ID.08	NO	100000	low-density colonized	7.2	4.5	5.9	5.5	4.4	5.6	5.8	6.6	5.5	5.4
TH17 Effectorl Memory	ID.08	NO	100000	low-density colonized	4.5	3.5	3.9	3.3	2.8	4.2	4.2	4.2	3.9	3.4
TH17 Terminal Effector	ID.08	NO	100000	low-density colonized	0.056	0.017	0.017	0	0.017	0.017	0.088	0.037	0.019	0.035
CD4+TH22	ID.08	NO	100000	low-density colonized	10.7	5.2	7.9	4.8	5.5	7.9	6.6	10.1	6.3	7.3
TH22 Central Memory	ID.08	NO	100000	low-density colonized	3	1.6	2.3	1.5	1.8	2.1	1.6	2.3	1.5	1.6
TH22 Transitional Memory	ID.08	NO	100000	low-density colonized	4.3	2	3.2	1.9	2.2	3.7	2.6	4.4	2.5	3.3
TH22 Effector Memory	ID.08	NO	100000	low-density colonized	3.2	1.4	2.2	1.3	1.3	2.1	2.3	3.4	2.1	2.3
TH22 Terminal Effector	ID.08	NO	100000	low-density colonized	0.056	0.083	0.1	0.088	0.17	0.051	0.071	0.055	0.12	0.087
CD4+Th1/Th17	ID.08	NO	100000	low-density colonized	44.4	32.3	44.1	48.8	41.4	40.2	42.2	35.3	26.9	28.2
TH1/TH17 Central Memory	ID.08	NO	100000	low-density colonized	18.9	13.4	17.2	18.3	17.2	15	15.7	12.7	10.6	10.8
TH1/TH17 Transitional Memory	ID.08	NO	100000	low-density colonized	20.1	14.9	20.9	23.7	18.6	19.6	20.1	18.3	12.6	13.3
TH1/Th17 Effectorl Memory	ID.08	NO	100000	low-density colonized	5.3	4	6	6.6	5.6	5.5	6.2	4.2	3.6	3.9
TH1/TH17 Terminal Effector	ID.08	NO	100000	low-density colonized	0.15	0.05	0.069	0.15	0.1	0.1	0.18	0.13	0.096	0.1
CD183+ CD194+ CD196+ CCR10+	ID.08	NO	100000	low-density colonized	7.6	5.6	5.1	4.5	4.6	6.5	5.1	3.2	3.4	4.8
CM CD183+ CD194+ CD196+ CCR10+	ID.08	NO	100000	low-density colonized	2.2	1.9	1.6	1.2	1.4	2.2	1.5	0.95	0.75	1.4
TM CD183+ CD194+ CD196+ CCR10+	ID.08	NO	100000	low-density colonized	3.3	2.4	2	2	2.2	2.6	2.3	1.5	1.6	2.3
EM CD183+ CD194+ CD196+ CCR10+	ID.08	NO	100000	low-density colonized	2	1.3	1.5	1.3	1	1.6	1.3	0.75	1	1
TE CD183+ CD194+ CD196+ CCR10+	ID.08	NO	100000	low-density colonized	0	0.017	0.035	0.015	0.034	0	0.018	0	0.039	0
CD183+ CD194+ CD196+ CCR10-	ID.08	NO	100000	low-density colonized	43.1	26.2	32	25.4	22.1	27.6	26.2	27.8	18.6	19.6
CM CD183+ CD194+ CD196+ CCR10-	ID.08	NO	100000	low-density colonized	22.3	13.5	16.6	12.7	11.1	13.3	13	12.8	9.3	10
TM CD183+ CD194+ CD196+ CCR10-	ID.08	NO	100000	low-density colonized	14.4	8.3	9.9	8.4	7	9.5	8.5	10.2	6.3	6.3
EM CD183+ CD194+ CD196+ CCR10-	ID.08	NO	100000	low-density colonized	6.4	4.3	5.5	4.4	4	4.7	4.7	4.8	2.9	3.2
TE CD183+ CD194+ CD196+ CCR10-	ID.08	NO	100000	low-density colonized	0.038	0.017	0.052	0	0.034	0.051	0.018	0	0	0.035
CD183+ CD194+ CD196- CCR10+	ID.08	NO	100000	low-density colonized	4.7	3.4	3.2	2.8	3	3.2	3.2	3.6	2.9	2.9
CM CD183+ CD194+ CD196- CCR10+	ID.08	NO	100000	low-density colonized	2.8	2.3	1.7	1.6	1.8	2	2.1	2	1.5	1.7
TM CD183+ CD194+ CD196- CCR10+	ID.08	NO	100000	low-density colonized	0.98	0.61	0.73	0.75	0.68	0.72	0.62	0.81	0.71	0.65
EM CD183+ CD194+ CD196- CCR10+	ID.08	NO	100000	low-density colonized	0.92	0.5	0.73	0.47	0.44	0.51	0.53	0.82	0.67	0.52
TE CD183+ CD194+ CD196- CCR10+	ID.08	NO	100000	low-density colonized	0.038	0	0	0.044	0.051	0	0	0	0	0.017
CD183+ CD194+ CD196- CCR10-	ID.08	NO	100000	low-density colonized	51.2	35.4	35.4	31.7	34.5	34.8	30.8	39.7	30.7	24.9
CM CD183+ CD194+ CD196- CCR10-	ID.08	NO	100000	low-density colonized	31.7	22.4	22.8	18.4	21.7	20.1	19.5	23.6	19.2	15.4
TM CD183+ CD194+ CD196- CCR10-	ID.08	NO	100000	low-density colonized	12.5	8.7	8.4	9.1	8.7	10.1	7.3	10.8	7.8	6.7
EM CD183+ CD194+ CD196- CCR10-	ID.08	NO	100000	low-density colonized	6.8	4.2	4.2	4.1	4.1	4.5	4.1	5.1	3.7	2.7
TE CD183+ CD194+ CD196- CCR10-	ID.08	NO	100000	low-density colonized	0.15	0.05	0.086	0.059	0.051	0.034	0.035	0.22	0.039	0.035
CD183+ CD194- CD196+ CCR10+	ID.08	NO	100000	low-density colonized	0.11	0.22	0.21	0.34	0.22	0.32	0.39	1	0.56	0.35
CD183+ CD194- CD196- CCR10+	ID.08	NO	100000	low-density colonized	0.28	0.27	0.12	0.19	0.12	0.12	0.14	0.26	0.15	0.23
CD183- CD194- CD196+ CCR10-	ID.08	NO	100000	low-density colonized	9.5	8.4	9.4	9	8.5	8.1	7.3	8.2	5.6	7
CM CD183- CD194- CD196+ CCR10-	ID.08	NO	100000	low-density colonized	6.7	5.5	5.6	5.8	5.5	4.8	4.9	4.7	3.5	4.9
TM CD183- CD194- CD196+ CCR10-	ID.08	NO	100000	low-density colonized	1.9	2.1	2.8	2.2	2.2	2.3	1.6	2.5	1.6	1.5
EM CD183- CD194- CD196+ CCR10-	ID.08	NO	100000	low-density colonized	0.88	0.65	0.83	0.85	0.81	0.94	0.71	0.9	0.42	0.54
TE CD183- CD194- CD196+ CCR10-	ID.08	NO	100000	low-density colonized	0.019	0.05	0.1	0.1	0.051	0.13	0.088	0.055	0.019	0.07
CD183- CD194+ CD196- CCR10+	ID.08	NO	100000	low-density colonized	3.7	2	3.5	2.4	2.5	2.8	2.2	2.9	2.5	2.4
CM CD183- CD194+ CD196- CCR10+	ID.08	NO	100000	low-density colonized	2.9	1.7	3	2.1	2.2	2.3	1.6	2.2	2	1.9
TM CD183- CD194+ CD196- CCR10+	ID.08	NO	100000	low-density colonized	0.23	0.017	0.086	0.015	0.051	0.084	0.12	0.16	0.096	0.3
EM CD183- CD194+ CD196- CCR10+	ID.08	NO	100000	low-density colonized	0.47	0.2	0.4	0.25	0.19	0.34	0.39	0.46	0.35	0.23
TE CD183- CD194+ CD196- CCR10+	ID.08	NO	100000	low-density colonized	0.094	0.017	0.017	0.044	0.017	0.051	0.035	0.073	0.058	0.017
TD CD183-CD194-CD196-CCR10-CD185-	ID.08	NO	100000	low-density colonized	17.3	21.1	17.2	14.8	16.8	16.2	14.1	18.8	14.5	14.3
T lymphocytes	ID.15	YES	100000	high-density colonized	1017	1348	1280	1231	1252	1387	1502	1418		976
CD4+ T lymphocytes	ID.15	YES	100000	high-density colonized	603	800	770	756	757	857	942	869		604
CD4+TFH	ID.15	YES	100000	high-density colonized	97.8	130	130	118	119	135	142	142		108
TFH Treg	ID.15	YES	100000	high-density colonized	6.4	6.9		4.9	7.3	7.2	5.9	8.3		6.5
TFH Naive	ID.15	YES	100000	high-density colonized	6	7.4		5.9	5	7.2	7.5	6.7		5.2
Th1 Like (CD183+ CD194- CD196- CCR10-)	ID.15	YES	100000	high-density colonized	17.7	19.2		17.9	21.3	21	25.7	27.1		17.9
Th2 Like (CD183- CD194+ CD196- CCR10-)	ID.15	YES	100000	high-density colonized	9.2	14.1		13.4	12.3	13.9	15.4	12		12.7
Th17 Like (CD183- CD194+ CD196+ CCR10-)	ID.15	YES	100000	high-density colonized	16.9	24.8		21.5	20.9	24.8	24.9	22.4		20.6
Th1/Th17 Like (CD183+ CD194- CD196+ CCR10-)	ID.15	YES	100000	high-density colonized	5.8	9.2		7.8	7.5	8.9	8.2	10.4		6.1
TFH CD183+ CD194+ CD196- CCR10-	ID.15	YES	100000	high-density colonized	10	15.3		14.2	12.1	14.8	13.8	13		10.8
TFH CD183+ CD194+ CD196+ CCR10-	ID.15	YES	100000	high-density colonized	6.9	11.7		9.8	9.4	11.8	11.3	10.1		9
TFH CD183- CD194- CD196+ CCR10-	ID.15	YES	100000	high-density colonized	10.3	12.8		13.1	12.4	13.7	14.3	17.9		10.6
TFH CD183- CD194- CD196- CCR10-	ID.15	YES	100000	high-density colonized	8	8.1		8.9	10.5	11	14.7	13.9		7.6
CD4+Tregs	ID.15	YES	100000	high-density colonized	63.7	79.7		66.9	76.7	83.6	99.6	88.5		66
Treg Th1 Like	ID.15	YES	100000	high-density colonized	3	4.7		4	4.9	5.3	6.7	7		4.2
Treg Th2 Like	ID.15	YES	100000	high-density colonized	6.5	7.5		6.1	6.8	7.9	9.7	8.1		5.3
Treg Th17 Like	ID.15	YES	100000	high-density colonized	11.4	16.5		13.5	15.9	15.7	17.9	14.6		11.7
Treg Th22 Like	ID.15	YES	100000	high-density colonized	7.3	6.5		6.4	6.5	7.3	7.1	5.9		6.8
Treg Naive	ID.15	YES	100000	high-density colonized	9.2	14.3		11	12.9	15.3	21	18.9		10.3
Treg CD183+ CD194+ CD196- CCR10+	ID.15	YES	100000	high-density colonized	2.3	2.3		1.8	2.2	2.1	2.1	1.9		2.1
Treg CD183+ CD194+ CD196- CCR10-	ID.15	YES	100000	high-density colonized	6.1	7.3		5.6	6.4	7.5	9.3	7.6		6.6
Treg CD183+ CD194+ CD196+ CCR10-	ID.15	YES	100000	high-density colonized	9.5	11.7		10.9	11.8	12.7	13.2	13.3		9.3
Treg CD183+ CD194+ CD196+ CCR10+	ID.15	YES	100000	high-density colonized	4.8	5.1		4.1	4.1	4.6	4.6	4.3		5
Treg CD183- CD194+ CD196- CCR10+	ID.15	YES	100000	high-density colonized	1.8	1.9		1.4	1.6	1.5	1.8	1.9		2.2
CD4+ Naive	ID.15	YES	100000	high-density colonized	198	259		266	249	299	338	299		192
CD4+TH1	ID.15	YES	100000	high-density colonized	47.3	66.2		63	64.6	70.4	84.4	75		50.1
TH1 Central Memory	ID.15	YES	100000	high-density colonized	36.1	50		48.5	48.4	54.5	64.7	56.3		38
TH1 Transitional Memory	ID.15	YES	100000	high-density colonized	9.7	13.9		12.4	13.9	13.2	16.8	16.6		10.6
TH1 Effector Memory	ID.15	YES	100000	high-density colonized	1	1.5		1.3	1.6	1.9	2.2	1.7		1
TH1 Terminal Effector	ID.15	YES	100000	high-density colonized	0.52	0.87		0.78	0.69	0.73	0.66	0.46		0.42
CD4+TH2	ID.15	YES	100000	high-density colonized	34.9	46.8		43.7	41.1	45.2	51.2	46.2		33.3
TH2 Central Memory	ID.15	YES	100000	high-density colonized	31.8	42.8		40.3	37.5	42	47.4	42.6		30.7
TH2 Transitional Memory	ID.15	YES	100000	high-density colonized	0.94	1.3		1	1.1	0.96	1.3	1.2		0.82
TH2 Effector Memory	ID.15	YES	100000	high-density colonized	2.1	2.6		2.2	2.5	2.2	2.4	2.3		1.7
TH2 Terminal Effector	ID.15	YES	100000	high-density colonized	0.047	0.091		0.12	0.074	0.093	0.03	0.08		0.034
CD4+TH17	ID.15	YES	100000	high-density colonized	28.8	40.1		39	37	43	41.4	37.1		29
TH17 Central Memory	ID.15	YES	100000	high-density colonized	20.8	29.1		28.4	26.1	31.1	29.8	26.8		21
TH17 Transitional Memory	ID.15	YES	100000	high-density colonized	5.1	6.8		6.6	7.1	7.5	7	6.5		5.2
TH17 Effectorl Memory	ID.15	YES	100000	high-density colonized	2.9	4.1		3.9	3.7	4.3	4.6	3.8		2.8
TH17 Terminal Effector	ID.15	YES	100000	high-density colonized	0.063	0.073		0.13	0.088	0.077	0.089	0.048		0.017
CD4+TH22	ID.15	YES	100000	high-density colonized	5.9	7		6.4	6.8	7.6	5.9	6.4		6.3
TH22 Central Memory	ID.15	YES	100000	high-density colonized	2.1	2.7		2.2	2.5	2.8	2.1	2.3		2
TH22 Transitional Memory	ID.15	YES	100000	high-density colonized	1.8	2.1		2.1	2	2.4	1.9	2		2.3
TH22 Effector Memory	ID.15	YES	100000	high-density colonized	1.8	2.1		2.2	2.2	2.3	1.9	2		1.9
TH22 Terminal Effector	ID.15	YES	100000	high-density colonized	0.13	0.091		0.017	0.088	0.062	0.03	0.096		0.017
CD4+Th1/Th17	ID.15	YES	100000	high-density colonized	35.2	52.5		43.1	49.8	53.6	58	56.5		34.3
TH1/TH17 Central Memory	ID.15	YES	100000	high-density colonized	15.2	21.3		18.6	19.1	23.5	23.5	22.1		13.5
TH1/TH17 Transitional Memory	ID.15	YES	100000	high-density colonized	13.8	21.9		17.4	22.6	21.9	25.2	25.2		15
TH1/Th17 Effectorl Memory	ID.15	YES	100000	high-density colonized	5.6	8.7		6.8	7.8	7.7	8.8	8.8		5.5
TH1/TH17 Terminal Effector	ID.15	YES	100000	high-density colonized	0.5	0.65		0.42	0.35	0.45	0.4	0.46		0.27
CD183+ CD194+ CD196+ CCR10+	ID.15	YES	100000	high-density colonized	10.1	12.8		11.4	11	12.4	10.8	9.8		10.4
CM CD183+ CD194+ CD196+ CCR10+	ID.15	YES	100000	high-density colonized	2.8	3.5		3.1	2.6	3.4	2.8	2.6		2.2
TM CD183+ CD194+ CD196+ CCR10+	ID.15	YES	100000	high-density colonized	4.3	5.7		4.7	5.2	5.3	5.1	4.5		5
EM CD183+ CD194+ CD196+ CCR10+	ID.15	YES	100000	high-density colonized	2.9	3.6		3.4	3.2	3.6	2.9	2.6		3.2
TE CD183+ CD194+ CD196+ CCR10+	ID.15	YES	100000	high-density colonized	0.063	0.036		0.067	0.029	0.046	0.059	0.064		0.034
CD183+ CD194+ CD196+ CCR10-	ID.15	YES	100000	high-density colonized	26.6	41.2		36.4	38	40.5	40.1	40		27.6
CM CD183+ CD194+ CD196+ CCR10-	ID.15	YES	100000	high-density colonized	15.9	22.3		21.1	21.7	24.1	22.5	22.5		14.8
TM CD183+ CD194+ CD196+ CCR10-	ID.15	YES	100000	high-density colonized	7.2	12.6		9.9	10.8	10.7	11.7	11.3		8.6
EM CD183+ CD194+ CD196+ CCR10-	ID.15	YES	100000	high-density colonized	3.6	6		5.2	5.5	5.5	5.8	6.1		4.1
TE CD183+ CD194+ CD196+ CCR10-	ID.15	YES	100000	high-density colonized	0.047	0.27		0.13	0.074	0.11	0.059	0.08		0.05
CD183+ CD194+ CD196- CCR10+	ID.15	YES	100000	high-density colonized	5.1	5.2		5.6	6.5	6.2	6.3	5.1		6.7
CM CD183+ CD194+ CD196- CCR10+	ID.15	YES	100000	high-density colonized	3.2	3.3		3.3	3.7	4.1	3.8	3.2		3.6
TM CD183+ CD194+ CD196- CCR10+	ID.15	YES	100000	high-density colonized	0.88	0.98		1.2	1.3	0.91	1.3	0.93		1.5
EM CD183+ CD194+ CD196- CCR10+	ID.15	YES	100000	high-density colonized	0.95	0.85		1.1	1.5	1.2	1.2	1		1.5
TE CD183+ CD194+ CD196- CCR10+	ID.15	YES	100000	high-density colonized	0.047	0.054		0.083	0.029	0.046	0.044	0.016		0.067
CD183+ CD194+ CD196- CCR10-	ID.15	YES	100000	high-density colonized	31.9	37.5		33.3	34.8	35.8	36.9	39.6		23.8
CM CD183+ CD194+ CD196- CCR10-	ID.15	YES	100000	high-density colonized	23.3	28.3		25.3	25.5	26.3	27.3	29.9		17.3
TM CD183+ CD194+ CD196- CCR10-	ID.15	YES	100000	high-density colonized	4.6	5.7		4.5	5.5	5.2	5.6	5.3		4
EM CD183+ CD194+ CD196- CCR10-	ID.15	YES	100000	high-density colonized	3.7	3.4		3.3	3.9	4.2	4	4.1		2.4
TE CD183+ CD194+ CD196- CCR10-	ID.15	YES	100000	high-density colonized	0.19	0.13		0.12	0.044	0.093	0.1	0.24		0.067
CD183+ CD194- CD196+ CCR10+	ID.15	YES	100000	high-density colonized	0.063	0.073		0.23	0.16	0.19	0.21	0.18		0.067
CD183+ CD194- CD196- CCR10+	ID.15	YES	100000	high-density colonized	0.13	0.24		0.4	0.28	0.2	0.3	0.29		0.25
CD183- CD194- CD196+ CCR10-	ID.15	YES	100000	high-density colonized	5.9	8.7		8.7	7	9.3	10.5	10		5.5
CM CD183- CD194- CD196+ CCR10-	ID.15	YES	100000	high-density colonized
CM CD183- CD194- CD196+ CCR10-	ID.15	YES	100000	high-density colonized
CM CD183- CD194- CD196+ CCR10-	ID.15	YES	100000	high-density colonized
CM CD183- CD194- CD196+ CCR10-	ID.15	YES	100000	high-density colonized
CD183- CD194+ CD196- CCR10+	ID.15	YES	100000	high-density colonized	4.1	4.9		5.8	6.6	6.9	5.5	5.2		4.9
CM CD183- CD194+ CD196- CCR10+	ID.15	YES	100000	high-density colonized	3.3	4.1		4.9	5.4	5.6	4.5	4.2		3.9
TM CD183- CD194+ CD196- CCR10+	ID.15	YES	100000	high-density colonized	0.23	0.18		0.12	0.32	0.28	0.21	0.19		0.17
EM CD183- CD194+ CD196- CCR10+	ID.15	YES	100000	high-density colonized	0.56	0.6		0.8	0.94	1	0.78	0.75		0.75
TE CD183- CD194+ CD196- CCR10+	ID.15	YES	100000	high-density colonized	0	0.036		0.05	0.015	0	0.059	0.032		0.017
TD CD183-CD194-CD196-CCR10-CD185-	ID.15	YES	100000	high-density colonized	7.5	8.4		7.6	8.1	8.6	11	7.9		6.5
T lymphocytes	ID.05	NO	100000	colonization-protected	1489	1610	2150	1897	1620	1472	1781	1699	1272	1126
CD4+ T lymphocytes	ID.05	NO	100000	colonization-protected	1079	1149	1573	1388	1176	1044	1304	1221	886	821
CD4+TFH	ID.05	NO	100000	colonization-protected	94.4	110	153	121	105	92.8	117	110	85.1	76.7
TFH Treg	ID.05	NO	100000	colonization-protected
TFH Naive	ID.05	NO	100000	colonization-protected
Th1 Like (CD183+ CD194- CD196- CCR10-)	ID.05	NO	100000	colonization-protected
Th2 Like (CD183- CD194+ CD196- CCR10-)	ID.05	NO	100000	colonization-protected
Th17 Like (CD183- CD194+ CD196+ CCR10-)	ID.05	NO	100000	colonization-protected
Th1/Th17 Like (CD183+ CD194- CD196+ CCR10-)	ID.05	NO	100000	colonization-protected
TFH CD183+ CD194+ CD196- CCR10-	ID.05	NO	100000	colonization-protected
TFH CD183+ CD194+ CD196+ CCR10-	ID.05	NO	100000	colonization-protected
TFH CD183- CD194- CD196+ CCR10-	ID.05	NO	100000	colonization-protected
TFH CD183- CD194- CD196- CCR10-	ID.05	NO	100000	colonization-protected
CD4+Tregs	ID.05	NO	100000	colonization-protected	82.9	103		120	88.5	87.6	114	90.2	74.6	77.1
Treg Th1 Like	ID.05	NO	100000	colonization-protected
Treg Th2 Like	ID.05	NO	100000	colonization-protected
Treg Th17 Like	ID.05	NO	100000	colonization-protected
Treg Th22 Like	ID.05	NO	100000	colonization-protected
Treg Naive	ID.05	NO	100000	colonization-protected
Treg CD183+ CD194+ CD196- CCR10+	ID.05	NO	100000	colonization-protected
Treg CD183+ CD194+ CD196- CCR10-	ID.05	NO	100000	colonization-protected
Treg CD183+ CD194+ CD196+ CCR10-	ID.05	NO	100000	colonization-protected
Treg CD183+ CD194+ CD196+ CCR10+	ID.05	NO	100000	colonization-protected
Treg CD183- CD194+ CD196- CCR10+	ID.05	NO	100000	colonization-protected
CD4+ Naive	ID.05	NO	100000	colonization-protected
CD4+TH1	ID.05	NO	100000	colonization-protected
TH1 Central Memory	ID.05	NO	100000	colonization-protected
TH1 Transitional Memory	ID.05	NO	100000	colonization-protected
TH1 Effector Memory	ID.05	NO	100000	colonization-protected
TH1 Terminal Effector	ID.05	NO	100000	colonization-protected
CD4+TH2	ID.05	NO	100000	colonization-protected
TH2 Central Memory	ID.05	NO	100000	colonization-protected
TH2 Transitional Memory	ID.05	NO	100000	colonization-protected
TH2 Effector Memory	ID.05	NO	100000	colonization-protected
TH2 Terminal Effector	ID.05	NO	100000	colonization-protected
CD4+TH17	ID.05	NO	100000	colonization-protected
TH17 Central Memory	ID.05	NO	100000	colonization-protected
TH17 Transitional Memory	ID.05	NO	100000	colonization-protected
TH17 Effectorl Memory	ID.05	NO	100000	colonization-protected
TH17 Terminal Effector	ID.05	NO	100000	colonization-protected
CD4+TH22	ID.05	NO	100000	colonization-protected
TH22 Central Memory	ID.05	NO	100000	colonization-protected
TH22 Transitional Memory	ID.05	NO	100000	colonization-protected
TH22 Effector Memory	ID.05	NO	100000	colonization-protected
TH22 Terminal Effector	ID.05	NO	100000	colonization-protected
CD4+Th1/Th17	ID.05	NO	100000	colonization-protected
TH1/TH17 Central Memory	ID.05	NO	100000	colonization-protected
TH1/TH17 Transitional Memory	ID.05	NO	100000	colonization-protected
TH1/Th17 Effectorl Memory	ID.05	NO	100000	colonization-protected
TH1/TH17 Terminal Effector	ID.05	NO	100000	colonization-protected
CD183+ CD194+ CD196+ CCR10+	ID.05	NO	100000	colonization-protected
CM CD183+ CD194+ CD196+ CCR10+	ID.05	NO	100000	colonization-protected
TM CD183+ CD194+ CD196+ CCR10+	ID.05	NO	100000	colonization-protected
EM CD183+ CD194+ CD196+ CCR10+	ID.05	NO	100000	colonization-protected
TE CD183+ CD194+ CD196+ CCR10+	ID.05	NO	100000	colonization-protected
CD183+ CD194+ CD196+ CCR10-	ID.05	NO	100000	colonization-protected
CM CD183+ CD194+ CD196+ CCR10-	ID.05	NO	100000	colonization-protected
TM CD183+ CD194+ CD196+ CCR10-	ID.05	NO	100000	colonization-protected
EM CD183+ CD194+ CD196+ CCR10-	ID.05	NO	100000	colonization-protected
TE CD183+ CD194+ CD196+ CCR10-	ID.05	NO	100000	colonization-protected
CD183+ CD194+ CD196- CCR10+	ID.05	NO	100000	colonization-protected
CM CD183+ CD194+ CD196- CCR10+	ID.05	NO	100000	colonization-protected
TM CD183+ CD194+ CD196- CCR10+	ID.05	NO	100000	colonization-protected
EM CD183+ CD194+ CD196- CCR10+	ID.05	NO	100000	colonization-protected
TE CD183+ CD194+ CD196- CCR10+	ID.05	NO	100000	colonization-protected
CD183+ CD194+ CD196- CCR10-	ID.05	NO	100000	colonization-protected
CM CD183+ CD194+ CD196- CCR10-	ID.05	NO	100000	colonization-protected
TM CD183+ CD194+ CD196- CCR10-	ID.05	NO	100000	colonization-protected
EM CD183+ CD194+ CD196- CCR10-	ID.05	NO	100000	colonization-protected
TE CD183+ CD194+ CD196- CCR10-	ID.05	NO	100000	colonization-protected
CD183+ CD194- CD196+ CCR10+	ID.05	NO	100000	colonization-protected
CD183+ CD194- CD196- CCR10+	ID.05	NO	100000	colonization-protected
CD183- CD194- CD196+ CCR10-	ID.05	NO	100000	colonization-protected
CM CD183- CD194- CD196+ CCR10-	ID.05	NO	100000	colonization-protected
TM CD183- CD194- CD196+ CCR10-	ID.05	NO	100000	colonization-protected
EM CD183- CD194- CD196+ CCR10-	ID.05	NO	100000	colonization-protected
TE CD183- CD194- CD196+ CCR10-	ID.05	NO	100000	colonization-protected
CD183- CD194+ CD196- CCR10+	ID.05	NO	100000	colonization-protected
CM CD183- CD194+ CD196- CCR10+	ID.05	NO	100000	colonization-protected
TM CD183- CD194+ CD196- CCR10+	ID.05	NO	100000	colonization-protected
EM CD183- CD194+ CD196- CCR10+	ID.05	NO	100000	colonization-protected
TE CD183- CD194+ CD196- CCR10+	ID.05	NO	100000	colonization-protected
TD CD183-CD194-CD196-CCR10-CD185-	ID.05	NO	100000	colonization-protected
T lymphocytes	ID.09	NO	100000	low-density colonized	2032	1773	2582	2179	2121	2541	2128	2403	2260
CD4+ T lymphocytes	ID.09	NO	100000	low-density colonized	850	741	1046	865	891	1072	924	996	916
CD4+TFH	ID.09	NO	100000	low-density colonized	74.6	70.8	105	77.9	78.9	97.5	81.1	92	87.1
TFH Treg	ID.09	NO	100000	low-density colonized	4.8	4.7		4.9	5.7	8.3	5.2	7.1	6.4
TFH Naive	ID.09	NO	100000	low-density colonized	4	3.9		4.4	4.3	4.3	4.5	4.9	4.6
Th1 Like (CD183+ CD194- CD196- CCR10-)	ID.09	NO	100000	low-density colonized	12.3	11		10.1	13	15	15.8	15.9	13.2
Th2 Like (CD183- CD194+ CD196- CCR10-)	ID.09	NO	100000	low-density colonized	7	7.8		8.9	7.7	8.6	8	8.3	8.2
Th17 Like (CD183- CD194+ CD196+ CCR10-)	ID.09	NO	100000	low-density colonized	13.7	15.6		15.6	15.9	19.9	15.6	18	16.6
Th1/Th17 Like (CD183+ CD194- CD196+ CCR10-)	ID.09	NO	100000	low-density colonized	5.6	3.8		4.4	5.4	4.9	5.5	6.1	4.4
TFH CD183+ CD194+ CD196- CCR10-	ID.09	NO	100000	low-density colonized	8.7	8.9		10.8	8	12	6.8	8.6	11
TFH CD183+ CD194+ CD196+ CCR10-	ID.09	NO	100000	low-density colonized	6.6	7.6		7.3	8.6	10.5	7.4	9.2	9.7
TFH CD183- CD194- CD196+ CCR10-	ID.09	NO	100000	low-density colonized	6.1	3.9		5.9	5	7.5	6.6	6.6	6.3
TFH CD183- CD194- CD196- CCR10-	ID.09	NO	100000	low-density colonized	4.9	3.4		4.7	4.6	5.3	5.2	6.5	5.3
CD4+Tregs	ID.09	NO	100000	low-density colonized	64.6	59.4		79.9	72.6	75.1	84.9	74.6	61.9
Treg Th1 Like	ID.09	NO	100000	low-density colonized	4.8	3.8		5.7	5.1	4.4	5.3	4.4	3.6
Treg Th2 Like	ID.09	NO	100000	low-density colonized	3	3.6		5	2.9	3.4	4.9	3.3	3.3
Treg Th17 Like	ID.09	NO	100000	low-density colonized	7.8	8.2		8.1	7.8	9.9	8.3	8.4	7.5
Treg Th22 Like	ID.09	NO	100000	low-density colonized	6.6	5.1		4.5	5.8	5.3	5.8	5.5	4.5
Treg Naive	ID.09	NO	100000	low-density colonized	19.3	15.5		23.3	24.2	24.8	29.5	25.3	17
Treg CD183+ CD194+ CD196- CCR10+	ID.09	NO	100000	low-density colonized	1.6	2.4		2.4	2.1	1.8	2.8	2.2	1.9
Treg CD183+ CD194+ CD196- CCR10-	ID.09	NO	100000	low-density colonized	5.8	5.3		8.9	6.6	6.9	8.3	7.5	6.8
Treg CD183+ CD194+ CD196+ CCR10-	ID.09	NO	100000	low-density colonized	9	9.3		11.5	9.7	10.4	10.6	10.2	9.4
Treg CD183+ CD194+ CD196+ CCR10+	ID.09	NO	100000	low-density colonized	3.3	2.9		4.3	3.9	4.2	3.3	3.4	3.2
Treg CD183- CD194+ CD196- CCR10+	ID.09	NO	100000	low-density colonized	0.81	0.85		0.99	0.68	0.59	0.72	0.76	0.72
CD4+ Naive	ID.09	NO	100000	low-density colonized	377	292		392	387	460	401	446	368
CD4+TH1	ID.09	NO	100000	low-density colonized	93.3	79.8		98.6	96.1	117	96.5	108	115
TH1 Central Memory	ID.09	NO	100000	low-density colonized	57.4	47.4		56.9	56.6	72.7	61.3	64.3	62.6
TH1 Transitional Memory	ID.09	NO	100000	low-density colonized	13.9	12.3		12.7	13.6	16.4	15	16.5	16.9
TH1 Effector Memory	ID.09	NO	100000	low-density colonized	12.3	10.5		14.4	14.2	14.9	11.8	13.9	18.1
TH1 Terminal Effector	ID.09	NO	100000	low-density colonized	9.8	9.6		14.7	11.7	12.7	8.4	13	17.5
CD4+TH2	ID.09	NO	100000	low-density colonized	15	15.8		16.3	15.6	19.6	17.8	19.3	17.3
TH2 Central Memory	ID.09	NO	100000	low-density colonized	11.2	11.6		12.7	11.4	15.2	13.7	15	13.6
TH2 Transitional Memory	ID.09	NO	100000	low-density colonized	0.57	0.49		0.44	0.42	0.63	0.5	0.43	0.26
TH2 Effector Memory	ID.09	NO	100000	low-density colonized	3.1	3.5		2.5	3.7	3.6	3.4	3.7	3.3
TH2 Terminal Effector	ID.09	NO	100000	low-density colonized	0.18	0.25		0.68	0.069	0.16	0.24	0.11	0.16
CD4+TH17	ID.09	NO	100000	low-density colonized	21.3	22		19.1	22.9	30.8	25	25.6	25.3
TH17 Central Memory	ID.09	NO	100000	low-density colonized	16	15.9		15.5	16.7	23	18.7	19.5	18.6
TH17 Transitional Memory	ID.09	NO	100000	low-density colonized	3.4	3.5		2.2	3.6	4.7	3.8	3.6	4
TH17 Effectorl Memory	ID.09	NO	100000	low-density colonized	1.9	2.5		1.4	2.5	3.1	2.4	2.5	2.7
TH17 Terminal Effector	ID.09	NO	100000	low-density colonized	0	0.11		0.034	0.035	0.018	0.06	0.018	0.018
CD4+TH22	ID.09	NO	100000	low-density colonized	2.8	2.9		2.4	3.7	4.3	3.2	3.2	4.4
TH22 Central Memory	ID.09	NO	100000	low-density colonized	0.94	0.93		0.97	1.1	1.3	0.87	1	0.91
TH22 Transitional Memory	ID.09	NO	100000	low-density colonized	0.76	0.97		0.5	1.2	1	1.2	0.81	1.6
TH22 Effector Memory	ID.09	NO	100000	low-density colonized	1.1	0.98		0.85	1.3	2	1.1	1.3	1.7
TH22 Terminal Effector	ID.09	NO	100000	low-density colonized	0.035	0.055		0.068	0.052	0.054	0.075	0.072	0.16
CD4+Th1/Th17	ID.09	NO	100000	low-density colonized	64.3	60.3		50.7	71.7	85.7	65.3	72.2	78.6
TH1/TH17 Central Memory	ID.09	NO	100000	low-density colonized	29.9	28		26.3	32.4	40.1	29.6	34.5	32.9
TH1/TH17 Transitional Memory	ID.09	NO	100000	low-density colonized	25.9	23.7		18.1	29.1	34.7	26.5	28.1	34.1
TH1/Th17 Effectorl Memory	ID.09	NO	100000	low-density colonized	8.3	8.2		6.1	9.9	10.7	9	9.4	11.1
TH1/TH17 Terminal Effector	ID.09	NO	100000	low-density colonized	0.3	0.46		0.2	0.33	0.29	0.18	0.2	0.51
CD183+ CD194+ CD196+ CCR10+	ID.09	NO	100000	low-density colonized	11.2	10		9.5	10.8	14.2	11.5	13	15
CM CD183+ CD194+ CD196+ CCR10+	ID.09	NO	100000	low-density colonized	3.3	2.7		3.7	2.9	3.8	3.2	3.5	4.4
TM CD183+ CD194+ CD196+ CCR10+	ID.09	NO	100000	low-density colonized	3.6	3.2		2.7	3.6	4.9	3.9	4.1	4.5
EM CD183+ CD194+ CD196+ CCR10+	ID.09	NO	100000	low-density colonized	4.2	4.1		3.1	4.3	5.6	4.3	5.4	6.1
TE CD183+ CD194+ CD196+ CCR10+	ID.09	NO	100000	low-density colonized	0.035	0.068		0.034	0.017	0.072	0.03	0.072	0.088
CD183+ CD194+ CD196+ CCR10-	ID.09	NO	100000	low-density colonized	47.3	52.2		41.5	53	75.1	59.6	56.2	56.1
CM CD183+ CD194+ CD196+ CCR10-	ID.09	NO	100000	low-density colonized	26.6	29.6		25.3	30.1	43.4	34.9	33.4	30.6
TM CD183+ CD194+ CD196+ CCR10-	ID.09	NO	100000	low-density colonized	11.4	12.8		9.6	13.1	18.3	14.3	12.5	14.2
EM CD183+ CD194+ CD196+ CCR10-	ID.09	NO	100000	low-density colonized	9.2	9.4		6.5	9.7	13.3	10.3	10.2	11.2
TE CD183+ CD194+ CD196+ CCR10-	ID.09	NO	100000	low-density colonized	0.088	0.27		0.051	0.1	0.11	0.075	0.036	0.07
CD183+ CD194+ CD196- CCR10+	ID.09	NO	100000	low-density colonized	5.9	5.3		4.7	6.4	5.8	6.2	6.1	6.5
CM CD183+ CD194+ CD196- CCR10+	ID.09	NO	100000	low-density colonized	2.9	2.6		2.3	3.2	2.9	3.1	2.8	2.9
TM CD183+ CD194+ CD196- CCR10+	ID.09	NO	100000	low-density colonized	1.2	0.94		0.73	1.3	0.93	1.2	1.2	1.4
EM CD183+ CD194+ CD196- CCR10+	ID.09	NO	100000	low-density colonized	1.8	1.7		1.6	1.9	2	1.8	2.1	2.2
TE CD183+ CD194+ CD196- CCR10+	ID.09	NO	100000	low-density colonized	0	0.027		0.068	0.017	0.036	0.075	0.018	0
CD183+ CD194+ CD196- CCR10-	ID.09	NO	100000	low-density colonized	47.9	47.4		46.1	49.6	55.9	49.4	54.9	53.9
CM CD183+ CD194+ CD196- CCR10-	ID.09	NO	100000	low-density colonized	30.8	30.9		30.4	33.7	36.8	32.9	37.6	33.7
TM CD183+ CD194+ CD196- CCR10-	ID.09	NO	100000	low-density colonized	8.8	7.9		7.2	7	8.7	8.3	8.5	9.8
EM CD183+ CD194+ CD196- CCR10-	ID.09	NO	100000	low-density colonized	8.1	8.3		7.9	8.7	10.2	8	8.5	10.2
TE CD183+ CD194+ CD196- CCR10-	ID.09	NO	100000	low-density colonized	0.26	0.29		0.5	0.087	0.2	0.21	0.25	0.18
CD183+ CD194- CD196+ CCR10+	ID.09	NO	100000	low-density colonized	0.65	0.34		0.41	0.45	0.57	0.3	0.58	0.68
CD183+ CD194- CD196- CCR10+	ID.09	NO	100000	low-density colonized	1.8	1.2		1	1.1	2.1	1.6	1.8	3
CD183- CD194- CD196+ CCR10-	ID.09	NO	100000	low-density colonized	6	4.2		6	6	8.4	5.8	6.7	6.4
CM CD183- CD194- CD196+ CCR10-	ID.09	NO	100000	low-density colonized	4.8	3.2		5.1	5	6.7	4.5	5.1	5.1
TM CD183- CD194- CD196+ CCR10-	ID.09	NO	100000	low-density colonized	0.71	0.52		0.6	0.5	0.88	0.66	0.9	0.7
EM CD183- CD194- CD196+ CCR10-	ID.09	NO	100000	low-density colonized	0.41	0.33		0.27	0.42	0.57	0.51	0.65	0.44
TE CD183- CD194- CD196+ CCR10-	ID.09	NO	100000	low-density colonized	0.088	0.12		0.017	0.12	0.2	0.09	0.054	0.14
CD183- CD194+ CD196- CCR10+	ID.09	NO	100000	low-density colonized	1.8	1.3		1.4	1.8	1.9	1.3	1.6	2
CM CD183- CD194+ CD196- CCR10+	ID.09	NO	100000	low-density colonized	0.92	0.61		0.7	0.94	0.91	0.69	0.81	1.1
TM CD183- CD194+ CD196- CCR10+	ID.09	NO	100000	low-density colonized	0.071	0		0.034	0.035	0.036	0.06	0.054	0.11
EM CD183- CD194+ CD196- CCR10+	ID.09	NO	100000	low-density colonized	0.79	0.71		0.63	0.83	0.97	0.54	0.78	0.77
TE CD183- CD194+ CD196- CCR10+	ID.09	NO	100000	low-density colonized	0.018	0		0.017	0	0.018	0	0	0
TD CD183-CD194-CD196-CCR10-CD185-	ID.09	NO	100000	low-density colonized	13.6	15.9		16.6	12.9	17.4	13.1	14.4	14.4

## Sheet: CD8 and NK- download format
T-and NK cell populations and subsets	participant	seroconversion	Inoculum (CFU)	colonization	day 0	day 1	day 3	day 4	day 7	day 9	day 11	day 14	day 28	day 56
TCRgd T cells naive	ID.01	NO	10000	colonization-protected	9.66	9.05	10.82	10	10.32	11.91	11.62	11.33	7.75	8.68
TCRgd T cells central memory	ID.01	NO	10000	colonization-protected	16.72	16.95	16.93	19	18.34	18.28	16.02	15.91	17.13	10.27
TCRgd T cells transitional memory cyGranzB-	ID.01	NO	10000	colonization-protected	3.24	3.87	3.65	4	3.21	3.48	3.38	2.24	2.78	10.88
TCRgd T cells transitional memory cyGranzB+/CD57-	ID.01	NO	10000	colonization-protected	1.85	1.45	1.21	1.99	2.33	1.21	2.11	1.86	1.7	7.71
TCRgd T cells transitional memory cyGranzB+/CD57+	ID.01	NO	10000	colonization-protected	1.47	1.57	1.28	1.72	2.02	1.54	1.83	1.46	1.61	3.03
TCRgd T cells effector memory CD28+	ID.01	NO	10000	colonization-protected	0.33	0.55	0.31	0.27	0.48	0.64	0.4	0.36	0.42	0.18
TCRgd T cells effector memory CD28-	ID.01	NO	10000	colonization-protected	0.96	0.98	0.78	1.37	1.22	1.13	1.33	0.62	1.34	1.26
TCRgd T cells early effector cyGranzB-	ID.01	NO	10000	colonization-protected	7.69	8.49	7.97	8.64	7.17	8.28	9.89	6.83	6.94	4.74
TCRgd T cells early effector cyGranzB+	ID.01	NO	10000	colonization-protected	27.42	21.72	25.11	38.47	34.18	28.41	30.59	28.24	27.99	27.91
TCRgd T cells terminal effector CD57-	ID.01	NO	10000	colonization-protected	1.69	1.79	1.35	2.66	2.09	1.91	2.77	1.62	1.97	1.57
TCRgd T cells terminal effector CD57+	ID.01	NO	10000	colonization-protected	3.82	3.6	3.2	5.71	4.17	3.87	5.91	4.03	4.69	4.05
CD8+ T cells naive	ID.01	NO	10000	colonization-protected	469.58	428.61	456.19	429.3	430.55	438.17	527.27	462.74	386.92	228.37
CD8+ T cells central memory	ID.01	NO	10000	colonization-protected	33.51	41.37	40.9	36.07	37.94	43.04	44.57	34.17	32.02	60.41
CD8+ T cells transitional memory cyGranzB-	ID.01	NO	10000	colonization-protected	13.99	22.25	17.63	16.98	16.58	20.47	17.56	14.47	14.77	63.64
CD8+ T cells transitional memory cyGranzB+/CD57-	ID.01	NO	10000	colonization-protected	2.91	2.56	1.55	2.57	3.15	1.25	3.32	2.59	2.1	7.91
CD8+ T cells transitional memory cyGranzB+/CD57+	ID.01	NO	10000	colonization-protected	2.35	2.64	2.2	3.69	3.39	2.5	3.42	2.51	2.53	8.52
CD8+ T cells effector memory CD28+	ID.01	NO	10000	colonization-protected	3.47	5.41	4.93	4.73	5.15	5.37	4.76	4.52	4.65	4.27
CD8+ T cells effector memory CD28-/CD57-	ID.01	NO	10000	colonization-protected	0.03	0.19	0.04	0.03	0.19		0.1	0.04	0.06	0.59
CD8+ T cells effector memory CD28-/CD57+	ID.01	NO	10000	colonization-protected	0.28	0.32	0.23	0.45	0.56	0.31	0.52	0.31	0.36	1.79
CD8+ T cells early effector cyGranzB-	ID.01	NO	10000	colonization-protected	96.14	115.23	102.3	93.97	95.17	105.07	99.57	91.37	89.96	20.75
CD8+ T cells early effector cyGranzB+/CD57-	ID.01	NO	10000	colonization-protected	21.04	20.42	16.33	26.19	25.96	19.26	29.56	23.65	20.61	15.99
CD8+ T cells early effector cyGranzB+/CD57+	ID.01	NO	10000	colonization-protected	20.46	16.95	19.55	29.07	24.53	21.4	22.47	18.48	21.63	22.11
CD8+ T cells terminal effector CD57-	ID.01	NO	10000	colonization-protected	2.4	2	2.35	2.36	2.41	2.25	4.18	2.33	2.08	2.79
CD8+ T cells terminal effector CD57+	ID.01	NO	10000	colonization-protected	3.41	2.58	2.73	3.81	3.83	3.07	5.49	3.32	3.93	6.08
NK cells CD56 bright CD57-cyGranzB-	ID.01	NO	10000	colonization-protected	10.57	11.18	14.49	12.99	11.67	14.37	10.13	9.93	11.97	19.69
NK cells CD56 bright CD57-cyGranzB+	ID.01	NO	10000	colonization-protected	8.75	5.96	5.64	5.77	11.45	6.74	10.33	8.69	8.45	5.27
NK cells CD56 dim CD57-cyGranzB-	ID.01	NO	10000	colonization-protected	59.9	64.5	79.9	72.49	70.6	106.61	64.55	77.26	73.3	35.51
NK cells CD56 dim CD57-cyGranzB+	ID.01	NO	10000	colonization-protected	88.48	90.56	102.03	231.77	138.1	128.6	146.74	123.55	145.09	208.3
NK cells CD56 dim CD57+cyGranzB+	ID.01	NO	10000	colonization-protected	35.01	31.47	41.22	77.43	51.43	51.67	54.64	45.46	51.36	73.51
TCRgd T cells naive	ID.02	NO	10000	colonization-protected	7.34	7.48	8.68	8.29	7.42	10.2	5.78	9.56	5.42	2.95
TCRgd T cells central memory	ID.02	NO	10000	colonization-protected	76.79	87.3	95.54	99.44	68.63	109.15	69.14	88.5	57.51	14.55
TCRgd T cells transitional memory cyGranzB-	ID.02	NO	10000	colonization-protected	17.08	19.41	20.1	22.91	16.82	21.92	16.37	26.3	12.06	19.8
TCRgd T cells transitional memory cyGranzB+/CD57-	ID.02	NO	10000	colonization-protected	11.09	7.94	7.95	9.34	9.52	6.37	8.79	6.77	9.14	9.55
TCRgd T cells transitional memory cyGranzB+/CD57+	ID.02	NO	10000	colonization-protected	5.3	4.68	4.13	4.71	5.24	5.09	4.44	4.42	5.53	1.96
TCRgd T cells effector memory CD28+	ID.02	NO	10000	colonization-protected	2.76	3.32	2.95	3.33	2.32	2.45	2.4	3.44	1.78	1.29
TCRgd T cells effector memory CD28-	ID.02	NO	10000	colonization-protected	2.14	1.83	1.36	1.66	1.47	1.61	2.23	3	1.78	2
TCRgd T cells early effector cyGranzB-	ID.02	NO	10000	colonization-protected	3.95	2.87	3.34	3.74	3.72	4.39	3.12	5.05	2.55	2.62
TCRgd T cells early effector cyGranzB+	ID.02	NO	10000	colonization-protected	61.19	38.55	39.02	44.15	50.48	31.37	44.84	29.46	47.3	14.95
TCRgd T cells terminal effector CD57-	ID.02	NO	10000	colonization-protected	2.44	2.04	2.62	3.11	2.13	2.73	3.77	6.98	2.37	1.83
TCRgd T cells terminal effector CD57+	ID.02	NO	10000	colonization-protected	1.58	1.24	0.96	1.22	1.04	1.24	1.07	1.68	1.38	0.99
CD8+ T cells naive	ID.02	NO	10000	colonization-protected	342.52	283.38	342.16	352.11	327.24	355.24	312.17	434.38	233.42	76.03
CD8+ T cells central memory	ID.02	NO	10000	colonization-protected	15.54	15.6	18.95	19.34	18.73	20.33	17.95	17.61	10.92	4.75
CD8+ T cells transitional memory cyGranzB-	ID.02	NO	10000	colonization-protected	65.17	72.2	85.57	91.8	78.01	82.54	77.28	59.29	41.72	25.05
CD8+ T cells transitional memory cyGranzB+/CD57-	ID.02	NO	10000	colonization-protected	2.86	2.09	1.63	2.8	2.78	1.28	2.78	1.74	1.91	1.68
CD8+ T cells transitional memory cyGranzB+/CD57+	ID.02	NO	10000	colonization-protected	2.93	2.3	2.47	2.23	2.39	2.57	2.43	2.3	1.86	0.82
CD8+ T cells effector memory CD28+	ID.02	NO	10000	colonization-protected	7.41	8.53	9.55	9.09	7.25	8.26	7.64	4.37	3.83	3.81
CD8+ T cells effector memory CD28-/CD57-	ID.02	NO	10000	colonization-protected	0.16	0.2	0.12	0.36	0.27	0.23	0.23	0.32	0.16	0.12
CD8+ T cells effector memory CD28-/CD57+	ID.02	NO	10000	colonization-protected	1.61	1.33	1.21	1.45	1.55	1.73	1.52	1.61	0.91	0.54
CD8+ T cells early effector cyGranzB-	ID.02	NO	10000	colonization-protected	11.78	8.62	10.06	10.48	9.74	10.46	8.16	13.8	6.34	3.22
CD8+ T cells early effector cyGranzB+/CD57-	ID.02	NO	10000	colonization-protected	3.62	2.16	2.98	2.76	4.37	2.8	3.63	2.12	2.66	1.46
CD8+ T cells early effector cyGranzB+/CD57+	ID.02	NO	10000	colonization-protected	1.97	2.06	1.69	1.94	1.91	1.96	1.57	1.6	1.32	0.97
CD8+ T cells terminal effector CD57-	ID.02	NO	10000	colonization-protected	1.71	1.12	1.39	1.87	1.38	1.7	1.51	2.54	0.94	0.64
CD8+ T cells terminal effector CD57+	ID.02	NO	10000	colonization-protected	1.22	0.85	1.05	1.03	1.09	1.28	1.18	1.4	0.78	0.84
NK cells CD56 bright CD57-cyGranzB-	ID.02	NO	10000	colonization-protected	6.06	8.9	8.26	11.21	6.84	13.19	6.62	12.63	4.69	4.03
NK cells CD56 bright CD57-cyGranzB+	ID.02	NO	10000	colonization-protected	7.57	3.51	5.57	3.09	4.66	3.1	4.26	2.96	4.05	1.31
NK cells CD56 dim CD57-cyGranzB-	ID.02	NO	10000	colonization-protected	9.08	15.97	20.28	12.12	11.12	46.92	7.95	19.04	10.48	3.27
NK cells CD56 dim CD57-cyGranzB+	ID.02	NO	10000	colonization-protected	45.62	62.76	60.83	68.49	68.34	63.61	55.22	55.18	49.54	40.94
NK cells CD56 dim CD57+cyGranzB+	ID.02	NO	10000	colonization-protected	25.54	44.11	40.92	40.09	46.71	45.54	35.61	48.08	26.54	18.69
TCRgd T cells naive	ID.03	NO	10000	colonization-protected	3.49	3.93	2.67	2.1	1.56	1.94	2.3	1.73	1.25	1.1
TCRgd T cells central memory	ID.03	NO	10000	colonization-protected	4.57	6.79	6.39	5.73	2.76	3.87	4.29	3.17	3.75	3.79
TCRgd T cells transitional memory cyGranzB-	ID.03	NO	10000	colonization-protected	4.75	5.84	6.1	5.05	2.56	3.89	4.04	2.85	3.59	1.95
TCRgd T cells transitional memory cyGranzB+/CD57-	ID.03	NO	10000	colonization-protected	9.81	9.65	9.91	7.71	6.18	4.89	7.6	6.78	5.97	2.98
TCRgd T cells transitional memory cyGranzB+/CD57+	ID.03	NO	10000	colonization-protected	2.53	1.65	2.19	1.98	1.17	0.97	0.95	1.41	1.49	0.69
TCRgd T cells effector memory CD28+	ID.03	NO	10000	colonization-protected	0.56	1.03	1.17	0.89	0.32	0.41	0.75	0.45	0.45	0.27
TCRgd T cells effector memory CD28-	ID.03	NO	10000	colonization-protected	2.65	2.32	2.32	2.19	1.34	1.19	2.63	1.52	1.28	0.58
TCRgd T cells early effector cyGranzB-	ID.03	NO	10000	colonization-protected	1.67	1.85	1.5	1.51	0.91	1.01	1.52	0.95	0.89	0.72
TCRgd T cells early effector cyGranzB+	ID.03	NO	10000	colonization-protected	5.74	6.11	6.65	4.86	4.57	3.15	4.82	5.08	3.4	1.63
TCRgd T cells terminal effector CD57-	ID.03	NO	10000	colonization-protected	2.01	2.9	2.28	1.83	1.44	1.21	2.08	1.27	1.23	0.53
TCRgd T cells terminal effector CD57+	ID.03	NO	10000	colonization-protected	3.49	5	3.75	4.16	2.73	2.34	2.45	2.69	2.9	1.37
CD8+ T cells naive	ID.03	NO	10000	colonization-protected	507.71	654.38	490.26	424.38	291.34	269.43	392.11	352.51	218.91	247.3
CD8+ T cells central memory	ID.03	NO	10000	colonization-protected	21.69	25.93	20.19	18.5	11.53	10.78	18.85	12.46	10.28	29.23
CD8+ T cells transitional memory cyGranzB-	ID.03	NO	10000	colonization-protected	12.74	22.27	14.81	15.4	8.97	7.86	15.25	9.54	6.62	38.12
CD8+ T cells transitional memory cyGranzB+/CD57-	ID.03	NO	10000	colonization-protected	2.07	3.76	2.38	2.25	1.79	0.97	2.72	2.17	1.25	4.45
CD8+ T cells transitional memory cyGranzB+/CD57+	ID.03	NO	10000	colonization-protected	2.84	4.69	3.36	2.76	2.15	1.38	3.31	2.09	1.84	3.42
CD8+ T cells effector memory CD28+	ID.03	NO	10000	colonization-protected	4.32	8.76	4.96	4.72	3.22	3.09	4.99	3.74	2.6	2.24
CD8+ T cells effector memory CD28-/CD57-	ID.03	NO	10000	colonization-protected	15.86	19.23	16.24	18.01	12.29	9.77	14.83	12.31	11.25	0.4
CD8+ T cells effector memory CD28-/CD57+	ID.03	NO	10000	colonization-protected	0.12	0.27	0.13	0.06	0.06	0.1	0.2	0.1	0.13	9.98
CD8+ T cells early effector cyGranzB-	ID.03	NO	10000	colonization-protected	79.04	124.96	95.4	85.89	58.31	52.05	84.73	65.99	48.4	13.98
CD8+ T cells early effector cyGranzB+/CD57-	ID.03	NO	10000	colonization-protected	10.27	16.06	11.02	11.51	9.56	5.56	14.27	13.95	7.25	5.08
CD8+ T cells early effector cyGranzB+/CD57+	ID.03	NO	10000	colonization-protected	14.44	19.17	14.12	14.51	10.45	8.17	12.06	11.33	8.9	4.34
CD8+ T cells terminal effector CD57-	ID.03	NO	10000	colonization-protected	10.77	10.02	9.49	9.96	6.68	4.95	8.75	6.72	6.23	4.41
CD8+ T cells terminal effector CD57+	ID.03	NO	10000	colonization-protected	126.56	133.82	116.82	130.05	81.26	68.49	98.12	91.53	82.64	50.52
NK cells CD56 bright CD57-cyGranzB-	ID.03	NO	10000	colonization-protected	8.85	6.95	7.47	6.78	3.2	4.84	4.99	2.97	5.45	4.31
NK cells CD56 bright CD57-cyGranzB+	ID.03	NO	10000	colonization-protected	3.24	4.24	2.38	1.87	2.14	1.09	3.84	3.22	3.53	0.56
NK cells CD56 dim CD57-cyGranzB-	ID.03	NO	10000	colonization-protected	12.71	22.25	20.32	19.56	12.82	28.43	7.11	6.15	6.41	13.57
NK cells CD56 dim CD57-cyGranzB+	ID.03	NO	10000	colonization-protected	61.64	91.02	82.45	86.81	53.41	55.77	65.18	54.74	40	29.49
NK cells CD56 dim CD57+cyGranzB+	ID.03	NO	10000	colonization-protected	36.75	54.56	50.72	58.32	34.06	34.33	38.02	32.55	27.88	17.17
TCRgd T cells naive	ID.10	YES	10000	high-density colonized	4.88	3.57	5.37	4.87	5.32	4.76	3.85	4.85	1.56
TCRgd T cells central memory	ID.10	YES	10000	high-density colonized	25.06	21.5	23.65	21.58	17.75	22.55	18.38	19.87	11.68
TCRgd T cells transitional memory cyGranzB-	ID.10	YES	10000	high-density colonized	4.42	3.97	3.99	5.03	3.07	4.23	3.67	2.98	2.29
TCRgd T cells transitional memory cyGranzB+/CD57-	ID.10	YES	10000	high-density colonized	4.48	3.06	4.42	3.41	5.21	4.21	3.94	4.41	2.07
TCRgd T cells transitional memory cyGranzB+/CD57+	ID.10	YES	10000	high-density colonized	6.39	4.16	5.74	5.09	6.01	5.51	4.7	5.59	2.12
TCRgd T cells effector memory CD28+	ID.10	YES	10000	high-density colonized	0.54	0.61	0.63	1.64	0.2	0.57	0.36	0.39	0.11
TCRgd T cells effector memory CD28-	ID.10	YES	10000	high-density colonized	17.35	10.68	15.39	14.06	15.24	12.79	13.93	12.39	6.84
TCRgd T cells early effector cyGranzB-	ID.10	YES	10000	high-density colonized	3.88	3.28	4.4	5.81	2.72	4.17	2.7	2.2	1.44
TCRgd T cells early effector cyGranzB+	ID.10	YES	10000	high-density colonized	26.29	16.81	22.1	21.12	21.44	22.06	21.87	19.57	10.95
TCRgd T cells terminal effector CD57-	ID.10	YES	10000	high-density colonized	6.2	4.33	5.8	6.45	4.82	5.63	5.23	4.72	2.62
TCRgd T cells terminal effector CD57+	ID.10	YES	10000	high-density colonized	17.54	10.63	15.13	15.02	12.17	13.64	11.96	11.71	7.21
CD8+ T cells naive	ID.10	YES	10000	high-density colonized	325.8	290.77	366.88	349.5	374.22	326.44	329.23	336.86	154.73
CD8+ T cells central memory	ID.10	YES	10000	high-density colonized	33.96	35.87	37.21	32.62	31.2	33.82	34.33	29.8	18.71
CD8+ T cells transitional memory cyGranzB-	ID.10	YES	10000	high-density colonized	42.68	46.23	48.31	46.79	35.8	43.96	48.19	36.02	24.04
CD8+ T cells transitional memory cyGranzB+/CD57-	ID.10	YES	10000	high-density colonized	7.27	8.16	6.41	5.36	7.94	4.45	9.22	8.16	4.35
CD8+ T cells transitional memory cyGranzB+/CD57+	ID.10	YES	10000	high-density colonized	5.66	5.55	5.6	4.71	5.37	4.21	6.36	5.24	2.9
CD8+ T cells effector memory CD28+	ID.10	YES	10000	high-density colonized	11.75	12.8	9.51	13.67	6.26	10.98	10.64	9	4.98
CD8+ T cells effector memory CD28-/CD57-	ID.10	YES	10000	high-density colonized	0.78	0.92	0.77	0.67	0.99	0.75	1.23	1.09	0.36
CD8+ T cells effector memory CD28-/CD57+	ID.10	YES	10000	high-density colonized	2.39	2.93	2.23	1.91	2.02	2.28	3.19	2.31	1.71
CD8+ T cells early effector cyGranzB-	ID.10	YES	10000	high-density colonized	63.58	53.75	55.95	59.94	48.21	58.75	47.93	50.74	23.43
CD8+ T cells early effector cyGranzB+/CD57-	ID.10	YES	10000	high-density colonized	28.22	25.74	25.71	20.47	28.69	19.79	29.61	30.34	12.57
CD8+ T cells early effector cyGranzB+/CD57+	ID.10	YES	10000	high-density colonized	56.29	46.03	47.9	41.51	44.6	47.36	39.85	39.23	22.73
CD8+ T cells terminal effector CD57-	ID.10	YES	10000	high-density colonized	14.98	11	14.01	15.08	12.3	12.77	13.2	12.29	6.66
CD8+ T cells terminal effector CD57+	ID.10	YES	10000	high-density colonized	390.87	268.26	325.85	289.77	302.06	300.5	274.08	281.18	157.78
NK cells CD56 bright CD57-cyGranzB-	ID.10	YES	10000	high-density colonized	8.38	7.1	10.87	9.3	6.69	7.46	6.6	6.95	5.26
NK cells CD56 bright CD57-cyGranzB+	ID.10	YES	10000	high-density colonized	5.41	2.98	3.55	1.68	3.79	2.09	3.3	5.7	1.99
NK cells CD56 dim CD57-cyGranzB-	ID.10	YES	10000	high-density colonized	7.67	8.57	13.53	22.49	5.21	16.43	3.59	7.82	2.79
NK cells CD56 dim CD57-cyGranzB+	ID.10	YES	10000	high-density colonized	137.9	86.98	151.97	146.71	125.74	125.71	101.6	115.35	55.99
NK cells CD56 dim CD57+cyGranzB+	ID.10	YES	10000	high-density colonized	101.9	61.17	97.95	93.09	82.96	80.69	72.19	73.23	39.71
TCRgd T cells naive	ID.11	YES	10000	high-density colonized	4.49	4.05	4.48	3.21	4.07	4.21	2.26	4.1	2.81	3.99
TCRgd T cells central memory	ID.11	YES	10000	high-density colonized	24.7	19.67	20.87	19.56	19.94	22.15	13.93	18.28	14.18	15.29
TCRgd T cells transitional memory cyGranzB-	ID.11	YES	10000	high-density colonized	7.29	5.06	6.51	6.67	5.19	6.03	4.04	4.98	4.12	11.68
TCRgd T cells transitional memory cyGranzB+/CD57-	ID.11	YES	10000	high-density colonized	1.14	0.63	0.61	0.6	1.88	0.59	0.61	0.86	0.69	1.63
TCRgd T cells transitional memory cyGranzB+/CD57+	ID.11	YES	10000	high-density colonized	0.66	0.65	0.67	0.62	0.77	0.5	0.29	0.48	0.62	0.86
TCRgd T cells effector memory CD28+	ID.11	YES	10000	high-density colonized	0.38	0.4	0.61	0.6	0.39	0.39	0.5	0.29	0.35	0.56
TCRgd T cells effector memory CD28-	ID.11	YES	10000	high-density colonized	0.21	0.14	0.24	0.2	0.2	0.18	0.2	0.17	0.19	0.19
TCRgd T cells early effector cyGranzB-	ID.11	YES	10000	high-density colonized	1.55	1.08	1.07	1.3	0.94	1.2	0.76	1.07	0.71	1.52
TCRgd T cells early effector cyGranzB+	ID.11	YES	10000	high-density colonized	3.66	3.68	3.15	2.83	6.76	2.82	2.14	3.58	2.83	3.34
TCRgd T cells terminal effector CD57-	ID.11	YES	10000	high-density colonized	0.24	0.3	0.24	0.25	0.48	0.29	0.22	0.44	0.15	0.26
TCRgd T cells terminal effector CD57+	ID.11	YES	10000	high-density colonized	0.31	0.42	0.37	0.2	0.48	0.33	0.18	0.13	0.29	0.19
CD8+ T cells naive	ID.11	YES	10000	high-density colonized	133.64	131.7	120.04	106.29	152.57	131.83	104.61	144.62	90.72	112.27
CD8+ T cells central memory	ID.11	YES	10000	high-density colonized	37.62	34.41	45.94	40.33	28.87	42.76	38.12	29.26	33.5	55.01
CD8+ T cells transitional memory cyGranzB-	ID.11	YES	10000	high-density colonized	49.98	44.48	56.86	54.94	43.54	50.41	44.53	46.16	36.94	114.77
CD8+ T cells transitional memory cyGranzB+/CD57-	ID.11	YES	10000	high-density colonized	15.41	12.54	12.17	10.28	25.85	11.63	7.35	16.19	9.13	15.13
CD8+ T cells transitional memory cyGranzB+/CD57+	ID.11	YES	10000	high-density colonized	17.72	14.01	17.54	13.14	18.15	12.24	7.41	12.05	10.5	21.6
CD8+ T cells effector memory CD28+	ID.11	YES	10000	high-density colonized	14.96	14.04	14.82	13.85	13.44	15.73	10.01	16.17	12.31	17.12
CD8+ T cells effector memory CD28-/CD57-	ID.11	YES	10000	high-density colonized	2.25	1.53	2.3	1.39	2.54	1.38	0.85	1.11	1.14	2.52
CD8+ T cells effector memory CD28-/CD57+	ID.11	YES	10000	high-density colonized	8.7	8.37	11.13	8.48	10.62	7.45	4.89	6	5.99	14.5
CD8+ T cells early effector cyGranzB-	ID.11	YES	10000	high-density colonized	94.47	69.24	77.71	58.73	89.79	85.54	47.57	97	57.48	17.91
CD8+ T cells early effector cyGranzB+/CD57-	ID.11	YES	10000	high-density colonized	15.37	11.84	11.93	11.72	26.35	12.24	7.9	15.46	10.21	9.76
CD8+ T cells early effector cyGranzB+/CD57+	ID.11	YES	10000	high-density colonized	59.72	55.85	65.24	46.08	60	44.89	26.09	40.66	39.18	38.55
CD8+ T cells terminal effector CD57-	ID.11	YES	10000	high-density colonized	4.8	3.98	5.79	4.71	6.57	3.94	4.38	4.04	3.76	3.99
CD8+ T cells terminal effector CD57+	ID.11	YES	10000	high-density colonized	39.45	35.35	42.28	34.17	39.09	28.83	18.31	27.31	25.29	19.92
NK cells CD56 bright CD57-cyGranzB-	ID.11	YES	10000	high-density colonized	10.85	8.79	12.39	10.28	5.91	9.75	8.89	5.58	8.24	19.36
NK cells CD56 bright CD57-cyGranzB+	ID.11	YES	10000	high-density colonized	11.33	8.63	7.05	2.42	10.33	7.97	3.83	9.64	6.49	1.63
NK cells CD56 dim CD57-cyGranzB-	ID.11	YES	10000	high-density colonized	13.23	15.51	23.12	19.56	12.87	13.04	9.91	6.76	14.37	35.19
NK cells CD56 dim CD57-cyGranzB+	ID.11	YES	10000	high-density colonized	92.33	96.99	113.32	101.04	116.06	65.48	48.52	69.79	64.66	82.94
NK cells CD56 dim CD57+cyGranzB+	ID.11	YES	10000	high-density colonized	130.81	138.82	168.25	143.98	151.93	91.54	71.91	94.91	86.18	108.98
TCRgd T cells naive	ID.04	NO	100000	colonization-protected	5.62	8.68	11.53	10.46	13.15	11.57	11.86	9.45	4.57	8.39
TCRgd T cells central memory	ID.04	NO	100000	colonization-protected	12.81	13.15	16.11	14.15	14.08	14.14	12.58	11.92	8.6	12.05
TCRgd T cells transitional memory cyGranzB-	ID.04	NO	100000	colonization-protected	3.72	3.32	4.35	4.64	4.53	4.39	4.21	4.38	2.56	3.32
TCRgd T cells transitional memory cyGranzB+/CD57-	ID.04	NO	100000	colonization-protected	0.59	0.83	1.06	0.79	0.59	0.79	0.82	0.51	0.74	0.81
TCRgd T cells transitional memory cyGranzB+/CD57+	ID.04	NO	100000	colonization-protected	0.89	1	1.02	0.88	0.72	1.11	0.81	0.99	0.42	0.45
TCRgd T cells effector memory CD28+	ID.04	NO	100000	colonization-protected	0.37	0.39	0.43	0.64	0.52	0.51	0.29	0.23	0.18	0.32
TCRgd T cells effector memory CD28-	ID.04	NO	100000	colonization-protected	0.2	0.24	0.31	0.31	0.09	0.11	0.1	0.18	0.1	0.12
TCRgd T cells early effector cyGranzB-	ID.04	NO	100000	colonization-protected	1.07	1.86	2.38	2.65	2.64	2.63	1.89	2.22	1.04	1.63
TCRgd T cells early effector cyGranzB+	ID.04	NO	100000	colonization-protected	4.59	6.98	7.28	5.7	6.56	6.14	4.54	4.53	3.94	3.54
TCRgd T cells terminal effector CD57-	ID.04	NO	100000	colonization-protected	0.71	0.98	1.08	0.81	0.81	0.68	0.46	0.89	0.28	0.44
TCRgd T cells terminal effector CD57+	ID.04	NO	100000	colonization-protected	2.38	3.1	3.21	2.45	3.29	2.01	1.55	1.55	1.04	1.48
CD8+ T cells naive	ID.04	NO	100000	colonization-protected	179.04	211.82	286.52	284.92	314.89	277.61	359.54	303.81	140.3	203.34
CD8+ T cells central memory	ID.04	NO	100000	colonization-protected	23.49	33.93	38.43	36.17	35.76	34	40.35	39.01	19.47	31.36
CD8+ T cells transitional memory cyGranzB-	ID.04	NO	100000	colonization-protected	27.51	34.32	38.49	40.51	40.04	36.69	37	37.96	20.32	31.83
CD8+ T cells transitional memory cyGranzB+/CD57-	ID.04	NO	100000	colonization-protected	2.05	4.73	5.35	5.22	4.11	4.81	7.12	5.81	4.15	4.63
CD8+ T cells transitional memory cyGranzB+/CD57+	ID.04	NO	100000	colonization-protected	1.96	5	5.02	4.07	4.74	4.45	4.86	4	1.88	2.4
CD8+ T cells effector memory CD28+	ID.04	NO	100000	colonization-protected	1.96	2.64	2.28	2.5	3.11	2.52	1.08	2.78	1.25	3.86
CD8+ T cells effector memory CD28-/CD57-	ID.04	NO	100000	colonization-protected	0.25	0.68	0.54	0.93	0.56	0.83	0.67	0.46	0.39	1.01
CD8+ T cells effector memory CD28-/CD57+	ID.04	NO	100000	colonization-protected	2.46	4.34	4.46	3.62	4.56	3.04	2.77	3.44	1.3	1.9
CD8+ T cells early effector cyGranzB-	ID.04	NO	100000	colonization-protected	13.69	16.84	20.29	21.28	24.95	20.71	18.68	19.8	7.84	15.39
CD8+ T cells early effector cyGranzB+/CD57-	ID.04	NO	100000	colonization-protected	13.77	25.31	29.83	25.19	21.03	24.37	29.8	28	17.98	12.58
CD8+ T cells early effector cyGranzB+/CD57+	ID.04	NO	100000	colonization-protected	18.76	25.9	27.18	21.93	25.36	21.07	18.27	20.1	9.99	12.53
CD8+ T cells terminal effector CD57-	ID.04	NO	100000	colonization-protected	14.38	22.41	27.03	23.4	25.97	22.93	19.06	19.03	8.23	13.61
CD8+ T cells terminal effector CD57+	ID.04	NO	100000	colonization-protected	73.59	86.33	94.92	74.11	99.13	66.54	54.82	62.98	33.69	47.41
NK cells CD56 bright CD57-cyGranzB-	ID.04	NO	100000	colonization-protected	26.18	21.95	26.55	24.24	28.88	23.64	26.23	28.41	15.16	33.23
NK cells CD56 bright CD57-cyGranzB+	ID.04	NO	100000	colonization-protected	2.58	3.45	4.35	3.65	4.24	3.94	4.66	4.87	5.91	4.99
NK cells CD56 dim CD57-cyGranzB-	ID.04	NO	100000	colonization-protected	14.27	17.76	25	21.02	18.97	10.5	6.74	11.62	3.04	13.44
NK cells CD56 dim CD57-cyGranzB+	ID.04	NO	100000	colonization-protected	119.11	166.51	184.26	151.73	188.08	130.23	90.21	124.43	51.35	75.19
NK cells CD56 dim CD57+cyGranzB+	ID.04	NO	100000	colonization-protected	195.95	213.17	224.1	192.31	262.03	158.92	116.95	144.91	65.75	84.33
TCRgd T cells naive	ID.12	NO	100000	high-density colonized	0.94	0.98	0.69	0.85	1.14	1.24	1.09	1.19
TCRgd T cells central memory	ID.12	NO	100000	high-density colonized	7.96	9.13	4.97	5.96	6.05	6.56	7.4	7.33
TCRgd T cells transitional memory cyGranzB-	ID.12	NO	100000	high-density colonized	2.3	2.97	2.4	2.35	2.46	2.08	2.58	2.73
TCRgd T cells transitional memory cyGranzB+/CD57-	ID.12	NO	100000	high-density colonized	0.56	0.84	0.42	0.36	0.29	0.5	0.58	0.22
TCRgd T cells transitional memory cyGranzB+/CD57+	ID.12	NO	100000	high-density colonized	0.14	0.19	0.07	0.09	0.02	0.13	0.12	0.06
TCRgd T cells effector memory CD28+	ID.12	NO	100000	high-density colonized	0.54	0.43	0.38	0.66	0.55	0.55	0.44	0.45
TCRgd T cells effector memory CD28-	ID.12	NO	100000	high-density colonized	0.08	0.22	0.06	0.06	0.07	0.06	0.02	0.06
TCRgd T cells early effector cyGranzB-	ID.12	NO	100000	high-density colonized	1.05	0.87	0.97	2.21	0.87	0.69	1.31	1.38
TCRgd T cells early effector cyGranzB+	ID.12	NO	100000	high-density colonized	3.18	7.29	2.99	2.44	2.36	4.09	4.35	3.34
TCRgd T cells terminal effector CD57-	ID.12	NO	100000	high-density colonized	0.26	0.48	0.4	0.26	0.29	0.48	0.2	0.24
TCRgd T cells terminal effector CD57+	ID.12	NO	100000	high-density colonized	0.26	0.45	0.23	0.17	0.16	0.46	0.17	0.18
CD8+ T cells naive	ID.12	NO	100000	high-density colonized	98.56	102.63	79.02	98.74	113.28	114.85	134.42	126.41
CD8+ T cells central memory	ID.12	NO	100000	high-density colonized	72.59	69.83	44.13	55.13	61.66	65.94	76.54	81.21
CD8+ T cells transitional memory cyGranzB-	ID.12	NO	100000	high-density colonized	24.62	23.49	13.4	19.57	20.54	24.22	26.78	30.17
CD8+ T cells transitional memory cyGranzB+/CD57-	ID.12	NO	100000	high-density colonized	19.63	33.1	11.93	17.65	11.37	13.1	13.52	9.48
CD8+ T cells transitional memory cyGranzB+/CD57+	ID.12	NO	100000	high-density colonized	4.71	6.66	3.54	5.57	5.98	7.65	8.55	5.04
CD8+ T cells effector memory CD28+	ID.12	NO	100000	high-density colonized	4.29	3.08	2.34	2.89	3.41	3.67	4.22	4.06
CD8+ T cells effector memory CD28-/CD57-	ID.12	NO	100000	high-density colonized	0.22	0.28	0.17	0.19	0.21	0.34	0.39	0.18
CD8+ T cells effector memory CD28-/CD57+	ID.12	NO	100000	high-density colonized	1.2	2.6	1.14	1.3	0.89	1.49	1.75	1.03
CD8+ T cells early effector cyGranzB-	ID.12	NO	100000	high-density colonized	46.4	37.61	25.39	37.66	40.87	39.9	53.22	48.39
CD8+ T cells early effector cyGranzB+/CD57-	ID.12	NO	100000	high-density colonized	184.08	226.98	98.79	99.03	82.78	79.19	90.5	62.34
CD8+ T cells early effector cyGranzB+/CD57+	ID.12	NO	100000	high-density colonized	9.8	17.24	14.24	18.5	34.89	44.2	50.59	36.94
CD8+ T cells terminal effector CD57-	ID.12	NO	100000	high-density colonized	1.13	1.65	0.92	1.44	1.16	1.45	2.06	1.86
CD8+ T cells terminal effector CD57+	ID.12	NO	100000	high-density colonized	2.79	5.16	2.31	2.66	2.68	3.4	3.47	2.62
NK cells CD56 bright CD57-cyGranzB-	ID.12	NO	100000	high-density colonized	22.83	20.69	14.09	17.96	13.79	12.1	17.46	15.38
NK cells CD56 bright CD57-cyGranzB+	ID.12	NO	100000	high-density colonized	5.12	10.61	4.7	3.71	4	5.35	7.31	4.61
NK cells CD56 dim CD57-cyGranzB-	ID.12	NO	100000	high-density colonized	27.03	19.61	11.85	32.01	9.64	10.23	12.43	11.37
NK cells CD56 dim CD57-cyGranzB+	ID.12	NO	100000	high-density colonized	107.74	178.88	68.55	89.4	60.87	104.53	89.41	77.01
NK cells CD56 dim CD57+cyGranzB+	ID.12	NO	100000	high-density colonized	145.57	251.38	87.76	114.04	91.35	154.68	141.09	111.03
TCRgd T cells naive	ID.07	YES	100000	low-density colonized	74.8	83.64	68.42	73.89		64.16	91.25	80.24	54.54	67.45
TCRgd T cells central memory	ID.07	YES	100000	low-density colonized	43.05	33.93	35.11	29.5		28.25	34.14	34.76	32.55	35.3
TCRgd T cells transitional memory cyGranzB-	ID.07	YES	100000	low-density colonized	7.38	6.4	7.49	8.27		4.91	8.1	6.75	5.77	9.83
TCRgd T cells transitional memory cyGranzB+/CD57-	ID.07	YES	100000	low-density colonized	0.98	0.91	1.26	0.96		1.22	1.44	0.92	1.11	1.11
TCRgd T cells transitional memory cyGranzB+/CD57+	ID.07	YES	100000	low-density colonized	0.67	0.52	0.71	0.54		0.54	0.51	0.58	0.75	0.74
TCRgd T cells effector memory CD28+	ID.07	YES	100000	low-density colonized	2.99	2.45	2.41	2.58		1.74	2.47	2.08	2.5	2.34
TCRgd T cells effector memory CD28-	ID.07	YES	100000	low-density colonized	0.02	0.02	0.02	0.12		0.04	0.12	0.09	0.07	0.11
TCRgd T cells early effector cyGranzB-	ID.07	YES	100000	low-density colonized	16.44	13.63	15.91	18.57		14.23	17.5	15.56	12.23	20.84
TCRgd T cells early effector cyGranzB+	ID.07	YES	100000	low-density colonized	51.33	42.51	66.22	41.16		50.21	47.77	50.92	60.2	59.19
TCRgd T cells terminal effector CD57-	ID.07	YES	100000	low-density colonized	2.68	2.77	4.4	3.2		3.07	2.31	3.45	3.61	4.78
TCRgd T cells terminal effector CD57+	ID.07	YES	100000	low-density colonized	4.26	2.98	5.47	2.59		4.26	3.02	3.94	3.89	4.78
CD8+ T cells naive	ID.07	YES	100000	low-density colonized	430.36	481.79	374.6	429.8		338.59	522.89	451.53	313.59	384.03
CD8+ T cells central memory	ID.07	YES	100000	low-density colonized	53.47	53.62	44.09	44.78		39.64	49.43	50.92	43.15	43.24
CD8+ T cells transitional memory cyGranzB-	ID.07	YES	100000	low-density colonized	39.87	33.47	28.12	32.3		26.38	32.88	34.59	28.34	35.62
CD8+ T cells transitional memory cyGranzB+/CD57-	ID.07	YES	100000	low-density colonized	3.41	3.55	3.09	2.59		2.7	3.97	4.05	4.49	3.38
CD8+ T cells transitional memory cyGranzB+/CD57+	ID.07	YES	100000	low-density colonized	3.76	2.81	3.48	3.06		2.34	3.75	3.34	4.29	3.5
CD8+ T cells effector memory CD28+	ID.07	YES	100000	low-density colonized	7.15	5.58	5.14	5.15		3.79	4.56	4.86	6.3	5.57
CD8+ T cells effector memory CD28-/CD57-	ID.07	YES	100000	low-density colonized	0.06	0.16	0.12	0.25		0.11	0.16	0.32	0.11	0.18
CD8+ T cells effector memory CD28-/CD57+	ID.07	YES	100000	low-density colonized	1.58	1.35	1.64	1.28		1.35	1.78	1.8	2.06	2.18
CD8+ T cells early effector cyGranzB-	ID.07	YES	100000	low-density colonized	8.48	4.69	5.41	7.33		5.4	5.77	5.85	5.49	7.84
CD8+ T cells early effector cyGranzB+/CD57-	ID.07	YES	100000	low-density colonized	9.92	11.32	11.72	8.3		8.51	9.74	10.2	12.08	8.21
CD8+ T cells early effector cyGranzB+/CD57+	ID.07	YES	100000	low-density colonized	7.38	5.61	7.61	4.55		5.55	6.44	7.33	6.61	6.35
CD8+ T cells terminal effector CD57-	ID.07	YES	100000	low-density colonized	1.89	1.83	1.43	1.53		1.26	1.7	2.21	1.55	1.81
CD8+ T cells terminal effector CD57+	ID.07	YES	100000	low-density colonized	1.48	1.14	1.56	0.86		1.41	1.44	1.5	1.35	1.46
NK cells CD56 bright CD57-cyGranzB-	ID.07	YES	100000	low-density colonized	14.72	9.7	12.57	10		11.72	12.36	15.34	12.3	15.35
NK cells CD56 bright CD57-cyGranzB+	ID.07	YES	100000	low-density colonized	3.89	4.09	4.52	3.01		3.26	4.32	3.96	5.05	1.09
NK cells CD56 dim CD57-cyGranzB-	ID.07	YES	100000	low-density colonized	10.06	6.48	8.09	7.09		8.55	10.64	9.09	4.12	20.36
NK cells CD56 dim CD57-cyGranzB+	ID.07	YES	100000	low-density colonized	133.23	97.48	179.2	105.4		138.82	130.35	141.85	174.82	199.78
NK cells CD56 dim CD57+cyGranzB+	ID.07	YES	100000	low-density colonized	78.06	39.81	89.94	46.83		65.15	62.11	65.6	77.84	74.91
TCRgd T cells naive	ID.13	YES	100000	high-density colonized
TCRgd T cells central memory	ID.13	YES	100000	high-density colonized
TCRgd T cells transitional memory cyGranzB-	ID.13	YES	100000	high-density colonized
TCRgd T cells transitional memory cyGranzB+/CD57-	ID.13	YES	100000	high-density colonized
TCRgd T cells transitional memory cyGranzB+/CD57+	ID.13	YES	100000	high-density colonized
TCRgd T cells effector memory CD28+	ID.13	YES	100000	high-density colonized
TCRgd T cells effector memory CD28-	ID.13	YES	100000	high-density colonized
TCRgd T cells early effector cyGranzB-	ID.13	YES	100000	high-density colonized
TCRgd T cells early effector cyGranzB+	ID.13	YES	100000	high-density colonized
TCRgd T cells terminal effector CD57-	ID.13	YES	100000	high-density colonized
TCRgd T cells terminal effector CD57+	ID.13	YES	100000	high-density colonized
CD8+ T cells naive	ID.13	YES	100000	high-density colonized
CD8+ T cells central memory	ID.13	YES	100000	high-density colonized
CD8+ T cells transitional memory cyGranzB-	ID.13	YES	100000	high-density colonized
CD8+ T cells transitional memory cyGranzB+/CD57-	ID.13	YES	100000	high-density colonized
CD8+ T cells transitional memory cyGranzB+/CD57+	ID.13	YES	100000	high-density colonized
CD8+ T cells effector memory CD28+	ID.13	YES	100000	high-density colonized
CD8+ T cells effector memory CD28-/CD57-	ID.13	YES	100000	high-density colonized
CD8+ T cells effector memory CD28-/CD57+	ID.13	YES	100000	high-density colonized
CD8+ T cells early effector cyGranzB-	ID.13	YES	100000	high-density colonized
CD8+ T cells early effector cyGranzB+/CD57-	ID.13	YES	100000	high-density colonized
CD8+ T cells early effector cyGranzB+/CD57+	ID.13	YES	100000	high-density colonized
CD8+ T cells terminal effector CD57-	ID.13	YES	100000	high-density colonized
CD8+ T cells terminal effector CD57+	ID.13	YES	100000	high-density colonized
NK cells CD56 bright CD57-cyGranzB-	ID.13	YES	100000	high-density colonized	9.2	9.04	8.45	8.5	7.47	8.81	8.14	8.53	4.86	9.44
NK cells CD56 bright CD57-cyGranzB+	ID.13	YES	100000	high-density colonized	1.76	2.76	3.48	1.19	1.4	2.37	1.65	1.34	2.23	0.71
NK cells CD56 dim CD57-cyGranzB-	ID.13	YES	100000	high-density colonized	13.24	16.39	23.24	23.84	26.93	30.9	18.14	19.2	10.04	33.72
NK cells CD56 dim CD57-cyGranzB+	ID.13	YES	100000	high-density colonized	58.33	96.33	148.14	90.05	116.43	167.7	128.42	113.78	118.82	120.67
NK cells CD56 dim CD57+cyGranzB+	ID.13	YES	100000	high-density colonized	15.97	23.93	35.63	23.28	34.42	41.42	33.07	31.19	28.32	32.6
TCRgd T cells naive	ID.08	NO	100000	low-density colonized	20.37	10.66	13.98	13.58	12.72	12.58	9.87	10.65	6.85	7.8
TCRgd T cells central memory	ID.08	NO	100000	low-density colonized	56.68	38.3	45.45	39.11	42.17	40.36	43.88	37.83	29.7	39.19
TCRgd T cells transitional memory cyGranzB-	ID.08	NO	100000	low-density colonized	20.24	13.82	15.54	16.18	13.47	14.15	17.29	13.55	11.04	16.09
TCRgd T cells transitional memory cyGranzB+/CD57-	ID.08	NO	100000	low-density colonized	10.79	13.04	11.29	10.73	8.19	7.71	13.78	5.24	8.89	9.19
TCRgd T cells transitional memory cyGranzB+/CD57+	ID.08	NO	100000	low-density colonized	3.44	4.03	4.07	4.42	3.28	2.24	5.33	1.95	2.06	3.56
TCRgd T cells effector memory CD28+	ID.08	NO	100000	low-density colonized	4.26	3.87	4.54	4.08	3.82	4.53	3.47	4.11	3.52	3.99
TCRgd T cells effector memory CD28-	ID.08	NO	100000	low-density colonized	72.23	92.68	84.38	101.28	74.66	50.32	107.67	36.2	42.57	77.37
TCRgd T cells early effector cyGranzB-	ID.08	NO	100000	low-density colonized	17.65	9.94	12.03	19.94	13.11	9.5	11.73	9.86	7.57	15.53
TCRgd T cells early effector cyGranzB+	ID.08	NO	100000	low-density colonized	61.23	63.92	68.84	56.55	54.56	43.23	68.05	33.7	38.75	37.66
TCRgd T cells terminal effector CD57-	ID.08	NO	100000	low-density colonized	24.72	28.79	26.3	29.17	26.38	17.99	24.64	13.61	12.76	21.45
TCRgd T cells terminal effector CD57+	ID.08	NO	100000	low-density colonized	127.49	132.3	140.92	150.93	137.39	71.84	124.83	60.22	63.98	96.09
CD8+ T cells naive	ID.08	NO	100000	low-density colonized	780	470.81	512.26	504.06	492.09	478.04	483.38	411.3	317.81	373.8
CD8+ T cells central memory	ID.08	NO	100000	low-density colonized	55.08	37.35	42.24	37.9	35	35.98	35.93	36.02	25	28.38
CD8+ T cells transitional memory cyGranzB-	ID.08	NO	100000	low-density colonized	119.11	80.97	97.88	95.7	82.57	89.92	81	89.5	55.9	66.32
CD8+ T cells transitional memory cyGranzB+/CD57-	ID.08	NO	100000	low-density colonized	20.65	19.65	23.03	19.75	15.54	17.38	19.95	16.09	17.58	15.54
CD8+ T cells transitional memory cyGranzB+/CD57+	ID.08	NO	100000	low-density colonized	11.37	8.39	9.27	9.09	8.04	6.81	8.64	5.84	7.89	10.92
CD8+ T cells effector memory CD28+	ID.08	NO	100000	low-density colonized	3.89	3.33	3.5	3.35	3.5	2.97	3	2.87	2.01	2.39
CD8+ T cells effector memory CD28-/CD57-	ID.08	NO	100000	low-density colonized	1.36	1.35	1.72	1.42	1.43	1.66	1.65	1	1.59	1.53
CD8+ T cells effector memory CD28-/CD57+	ID.08	NO	100000	low-density colonized	25.64	22.38	24.25	23.7	20.99	14.8	22.13	13.75	14.88	21.53
CD8+ T cells early effector cyGranzB-	ID.08	NO	100000	low-density colonized	13.3	6.7	8.95	10.6	9.11	8.28	7.03	7.45	4.65	6.32
CD8+ T cells early effector cyGranzB+/CD57-	ID.08	NO	100000	low-density colonized	18.07	17.88	21.56	16.23	15.14	15.39	18.51	13.3	12.12	10.49
CD8+ T cells early effector cyGranzB+/CD57+	ID.08	NO	100000	low-density colonized	10.19	8.36	9.75	8.14	8.9	6.16	7.72	4.99	5.73	7.6
CD8+ T cells terminal effector CD57-	ID.08	NO	100000	low-density colonized	17.9	15.17	15.05	19.28	15.2	12.17	13.3	9.7	5.43	9.74
CD8+ T cells terminal effector CD57+	ID.08	NO	100000	low-density colonized	17.79	14.93	16.44	16.19	15.27	11	13.21	9.24	7.74	12.54
NK cells CD56 bright CD57-cyGranzB-	ID.08	NO	100000	low-density colonized	11.42	6.94	10.62	6.57	8.7	7.31	9.19	7.58	7.69	5.52
NK cells CD56 bright CD57-cyGranzB+	ID.08	NO	100000	low-density colonized	1.46	1.29	1.69	0.91	1.03	1.32	2.08	1.68	1.62	0.2
NK cells CD56 dim CD57-cyGranzB-	ID.08	NO	100000	low-density colonized	7.57	7.02	6.64	14.78	11.22	5.84	7.22	4.27	3.33	12.34
NK cells CD56 dim CD57-cyGranzB+	ID.08	NO	100000	low-density colonized	34.41	52.34	43.34	52.84	45.7	32.62	48.68	29.24	27.59	35.63
NK cells CD56 dim CD57+cyGranzB+	ID.08	NO	100000	low-density colonized	17.68	22.56	19.26	22.89	22.12	12.85	22.34	11.87	9.92	17.41
TCRgd T cells naive	ID.06	NO	100000	low-density colonized	14.4	9.33	14.66	11.19	14.23	15.77	11.25	13.45	7.7	7.58
TCRgd T cells central memory	ID.06	NO	100000	low-density colonized	21.88	12.12	20.18	18.23	20.88	23.24	19.45	21.58	21.38	18.12
TCRgd T cells transitional memory cyGranzB-	ID.06	NO	100000	low-density colonized	4.14	2.01	3.29	3.44	4.31	5.51	3.96	4.95	5.25	3.09
TCRgd T cells transitional memory cyGranzB+/CD57-	ID.06	NO	100000	low-density colonized	1.72	1.09	1.24	1.19	0.9	0.65	1.77	0.89	1.21	0.92
TCRgd T cells transitional memory cyGranzB+/CD57+	ID.06	NO	100000	low-density colonized	0.42	0.33	0.51	0.45	0.53	0.37	0.92	0.53	0.62	0.53
TCRgd T cells effector memory CD28+	ID.06	NO	100000	low-density colonized	0.25	0.13	0.36	0.22	0.14	0.32	0.19	0.39	0.48	0.26
TCRgd T cells effector memory CD28-	ID.06	NO	100000	low-density colonized	0.21	0.17	0.19	0.14	0.28	0.18	0.36	0.53	0.32	0.18
TCRgd T cells early effector cyGranzB-	ID.06	NO	100000	low-density colonized	5.02	3.2	5.2	4.38	5.59	8.73	5.87	6.98	5.47	4.44
TCRgd T cells early effector cyGranzB+	ID.06	NO	100000	low-density colonized	12.78	10.52	12.01	9.33	10.57	7.35	11.14	8.18	7.63	13.71
TCRgd T cells terminal effector CD57-	ID.06	NO	100000	low-density colonized	0.81	0.57	0.64	0.62	0.65	0.76	0.65	0.56	0.7	1.16
TCRgd T cells terminal effector CD57+	ID.06	NO	100000	low-density colonized	1.37	1.11	1.6	1.32	1.36	1.96	2.28	2.05	1.09	1.51
CD8+ T cells naive	ID.06	NO	100000	low-density colonized	593.28	367.38	477.34	403.52	481.13	504.39	405.46	472.44	258.66	288.59
CD8+ T cells central memory	ID.06	NO	100000	low-density colonized	54.01	34.69	57.08	48.68	58.46	62.53	40.22	53.84	35.86	25.17
CD8+ T cells transitional memory cyGranzB-	ID.06	NO	100000	low-density colonized	65.88	35.47	60.71	56.35	71.26	85.72	56.71	75.09	61.79	44.55
CD8+ T cells transitional memory cyGranzB+/CD57-	ID.06	NO	100000	low-density colonized	20.3	15.79	22.08	13.44	14.53	10.23	20.31	10.19	6	10.35
CD8+ T cells transitional memory cyGranzB+/CD57+	ID.06	NO	100000	low-density colonized	16.89	11.28	16.31	13.37	15.86	12.72	17.38	15.28	11.42	10.51
CD8+ T cells effector memory CD28+	ID.06	NO	100000	low-density colonized	5.58	2.85	4.58	4.24	4.31	5.86	4.46	4.46	5.1	4.25
CD8+ T cells effector memory CD28-/CD57-	ID.06	NO	100000	low-density colonized	1.02	0.68	1.26	0.57	0.74	0.6	0.98	0.68	0.31	0.74
CD8+ T cells effector memory CD28-/CD57+	ID.06	NO	100000	low-density colonized	5.41	4.32	5	4.61	5.78	6.09	8.28	7.36	5.78	4.67
CD8+ T cells early effector cyGranzB-	ID.06	NO	100000	low-density colonized	19.28	11.37	17.42	17.22	21.3	26.29	18.16	23.05	14.9	17.91
CD8+ T cells early effector cyGranzB+/CD57-	ID.06	NO	100000	low-density colonized	18.05	15.02	20.76	13.08	13.91	11.74	18.33	10.88	7.47	7.45
CD8+ T cells early effector cyGranzB+/CD57+	ID.06	NO	100000	low-density colonized	13.91	8.71	11.35	12.58	13.26	11.79	14.29	11.64	9.68	14.95
CD8+ T cells terminal effector CD57-	ID.06	NO	100000	low-density colonized	1.65	1.12	1.86	1.62	1.96	2.34	1.9	2.66	2	1.11
CD8+ T cells terminal effector CD57+	ID.06	NO	100000	low-density colonized	7.76	4.48	5.79	6.08	6.4	6.81	9.1	8.45	7.3	10.43
NK cells CD56 bright CD57-cyGranzB-	ID.06	NO	100000	low-density colonized	5.97	4.12	5.94	4.86	4.77	7.47	4.84	11.29	7.97	6.68
NK cells CD56 bright CD57-cyGranzB+	ID.06	NO	100000	low-density colonized	1.02	1.11	1.13	0.64	0.83	0.46	0.97	0.84	0.44	2.38
NK cells CD56 dim CD57-cyGranzB-	ID.06	NO	100000	low-density colonized	34.56	16.46	23.54	29.9	21.04	32.27	37.59	27.54	27.98	14.87
NK cells CD56 dim CD57-cyGranzB+	ID.06	NO	100000	low-density colonized	28.41	37.07	31.42	24.01	27.72	24.68	41.47	34.23	22.25	40.3
NK cells CD56 dim CD57+cyGranzB+	ID.06	NO	100000	low-density colonized	94.26	113.63	106.2	100.67	109.13	133.04	192.66	178.92	106.64	120.88
TCRgd T cells naive	ID.14	YES	100000	high-density colonized	3.17	2.36	2.32	3.21	3.24	3.22	3.29	3.54	2.21	4.27
TCRgd T cells central memory	ID.14	YES	100000	high-density colonized	15.51	8.54	14.77	17.25	22.58	33.4	22.64	34.98	23.56	40.72
TCRgd T cells transitional memory cyGranzB-	ID.14	YES	100000	high-density colonized	5.16	3.22	5.2	5.86	7.02	10.84	7.45	14.63	10.01	16.77
TCRgd T cells transitional memory cyGranzB+/CD57-	ID.14	YES	100000	high-density colonized	11.91	12.73	9.29	13.65	8.75	9.14	10.56	8.98	6.26	5.47
TCRgd T cells transitional memory cyGranzB+/CD57+	ID.14	YES	100000	high-density colonized	0.63	0.63	0.42	0.64	0.58	0.64	0.64	0.72	0.34	0.45
TCRgd T cells effector memory CD28+	ID.14	YES	100000	high-density colonized	0.38	0.17	0.42	0.24	0.5	0.86	0.39	0.81	0.6	1.24
TCRgd T cells effector memory CD28-	ID.14	YES	100000	high-density colonized	1.66	1.85	1.57	2.32	1.71	1.84	2.05	2.35	0.79	0.54
TCRgd T cells early effector cyGranzB-	ID.14	YES	100000	high-density colonized	1.33	0.69	1.02	0.73	1.49	1.51	1.21	1.71	1.08	4.3
TCRgd T cells early effector cyGranzB+	ID.14	YES	100000	high-density colonized	42.15	48.13	39.23	52.76	34.87	33.77	34.28	26.14	15.89	12.77
TCRgd T cells terminal effector CD57-	ID.14	YES	100000	high-density colonized	4.51	4.46	3.28	5.92	4.21	5.24	3.66	4.43	2.4	3.37
TCRgd T cells terminal effector CD57+	ID.14	YES	100000	high-density colonized	45.82	36.07	28.6	52.33	38.59	56.45	42.07	45	20.52	37.33
CD8+ T cells naive	ID.14	YES	100000	high-density colonized	93.59	79.07	81.48	101.94	97.35	93.68	94.86	107.21	67.95	90.02
CD8+ T cells central memory	ID.14	YES	100000	high-density colonized	12.87	9.96	15.52	16.3	23.48	21.32	16.74	25.09	18.35	17.67
CD8+ T cells transitional memory cyGranzB-	ID.14	YES	100000	high-density colonized	26.26	17.7	27.95	28.76	39.9	42.07	32.06	51.49	35.13	41.45
CD8+ T cells transitional memory cyGranzB+/CD57-	ID.14	YES	100000	high-density colonized	47.61	54.87	46.29	55.66	42.24	44.23	44.93	44.21	24.81	28.61
CD8+ T cells transitional memory cyGranzB+/CD57+	ID.14	YES	100000	high-density colonized	31.8	32.33	26.98	33.71	29.66	36.01	27.06	31.91	15.72	24.16
CD8+ T cells effector memory CD28+	ID.14	YES	100000	high-density colonized	1.69	1.09	2.1	2.08	3.09	2.68	2.39	3.26	2.07	3.66
CD8+ T cells effector memory CD28-/CD57-	ID.14	YES	100000	high-density colonized	5.41	6.25	5.01	6.87	4.54	6.73	5.22	7.42	3.43	4.63
CD8+ T cells effector memory CD28-/CD57+	ID.14	YES	100000	high-density colonized	82.61	83.45	66.63	92.51	84.69	105.64	75.33	87.8	45.59	69.31
CD8+ T cells early effector cyGranzB-	ID.14	YES	100000	high-density colonized	6.9	5.33	6.4	7.42	9.1	10.35	7.72	11.85	7.18	11.57
CD8+ T cells early effector cyGranzB+/CD57-	ID.14	YES	100000	high-density colonized	93.59	109.51	86.9	111.65	85.23	91.63	79.43	80.87	43.89	55.35
CD8+ T cells early effector cyGranzB+/CD57+	ID.14	YES	100000	high-density colonized	64.91	62.68	49.84	68.39	59.2	69.8	52.77	57.77	27.07	39.42
CD8+ T cells terminal effector CD57-	ID.14	YES	100000	high-density colonized	59.82	56.95	50.5	72.39	61.94	80.14	58.38	69.76	41.13	51.32
CD8+ T cells terminal effector CD57+	ID.14	YES	100000	high-density colonized	237.35	216.84	176.71	248.28	223.34	277.6	213.14	225.19	114.55	179.15
NK cells CD56 bright CD57-cyGranzB-	ID.14	YES	100000	high-density colonized	4.2	3.45	4.25	5.31	6.61	7.97	4.91	6.51	9.07	11.17
NK cells CD56 bright CD57-cyGranzB+	ID.14	YES	100000	high-density colonized	5.24	7.28	5.2	7.33	4.54	3.83	4.64	1.63	1.53	4.3
NK cells CD56 dim CD57-cyGranzB-	ID.14	YES	100000	high-density colonized	5.66	5.91	11.29	15.2	9.59	9.26	13.99	11.99	6.43	8.84
NK cells CD56 dim CD57-cyGranzB+	ID.14	YES	100000	high-density colonized	57.58	63.71	54.3	75.96	63.3	73.25	60.16	55.95	30.61	38.33
NK cells CD56 dim CD57+cyGranzB+	ID.14	YES	100000	high-density colonized	210.69	175.43	143.18	246.21	199.41	270.3	193.75	197.89	114.52	179.06
TCRgd T cells naive	ID.15	YES	100000	high-density colonized	0.86	1.54	1.38	2.07	1.18	2.13	1.55	1.67		1.16
TCRgd T cells central memory	ID.15	YES	100000	high-density colonized	7.16	7.28	8.57	7.21	6.93	8.29	7.08	7.7		5.27
TCRgd T cells transitional memory cyGranzB-	ID.15	YES	100000	high-density colonized	1.79	1.69	2.04	1.93	1.55	1.57	1.51	2.18		1.28
TCRgd T cells transitional memory cyGranzB+/CD57-	ID.15	YES	100000	high-density colonized	0.93	1.46	1.04	1.1	0.68	0.72	1.46	0.65		0.42
TCRgd T cells transitional memory cyGranzB+/CD57+	ID.15	YES	100000	high-density colonized	0.13	0.3	0.23	0.23	0.29	0.18	0.3	0.1		0.08
TCRgd T cells effector memory CD28+	ID.15	YES	100000	high-density colonized	0.73	0.98	0.85	0.8	1.08	1.21	0.72	1.03		1.1
TCRgd T cells effector memory CD28-	ID.15	YES	100000	high-density colonized	0.6	0.35	0.53	0.4	0.2	0.42	0.4	0.3		0.19
TCRgd T cells early effector cyGranzB-	ID.15	YES	100000	high-density colonized	1.59	1.56	2.11	1.23	1.53	1.73	1.69	2.33		1.25
TCRgd T cells early effector cyGranzB+	ID.15	YES	100000	high-density colonized	4.17	5.74	4.86	3.38	3.22	3.23	4.42	2.41		2.4
TCRgd T cells terminal effector CD57-	ID.15	YES	100000	high-density colonized	1.39	1.61	1.25	1.3	0.8	1.02	1.02	0.88		0.69
TCRgd T cells terminal effector CD57+	ID.15	YES	100000	high-density colonized	0.86	0.74	0.79	0.63	0.47	0.62	0.66	0.62		0.41
CD8+ T cells naive	ID.15	YES	100000	high-density colonized	67.98	89.93	83.21	86.09	80.49	96.9	106.13	100.86		74.84
CD8+ T cells central memory	ID.15	YES	100000	high-density colonized	153.26	203.08	196.6	182.34	194.14	198.69	199.07	217.13		142.46
CD8+ T cells transitional memory cyGranzB-	ID.15	YES	100000	high-density colonized	19.61	24.32	22.66	20.52	24.33	31.02	25.07	32.79		33.45
CD8+ T cells transitional memory cyGranzB+/CD57-	ID.15	YES	100000	high-density colonized	8.28	13.91	10.03	8.21	10.86	8.01	12.07	6.6		9.07
CD8+ T cells transitional memory cyGranzB+/CD57+	ID.15	YES	100000	high-density colonized	4.51	7.39	6.44	4.55	5.73	4.24	5.65	4.83		4.59
CD8+ T cells effector memory CD28+	ID.15	YES	100000	high-density colonized	21.47	23.67	24.61	23.54	23.21	26.26	21.55	21.51		4.66
CD8+ T cells effector memory CD28-/CD57-	ID.15	YES	100000	high-density colonized	0.93	0.61	0.63	0.6	0.47	0.42	0.47	0.57		0.46
CD8+ T cells effector memory CD28-/CD57+	ID.15	YES	100000	high-density colonized	1.39	1.74	1.67	1.17	1.34	1.47	0.96	1.29		2.26
CD8+ T cells early effector cyGranzB-	ID.15	YES	100000	high-density colonized	44.93	54.86	52.67	49.58	53.88	57.44	54.91	66.17		26.84
CD8+ T cells early effector cyGranzB+/CD57-	ID.15	YES	100000	high-density colonized	16.5	31.67	22.13	19.31	20.87	18.95	43.81	13.39		8.76
CD8+ T cells early effector cyGranzB+/CD57+	ID.15	YES	100000	high-density colonized	11.99	15.28	13.73	9.85	9.8	9.69	10.57	8.84		5.34
CD8+ T cells terminal effector CD57-	ID.15	YES	100000	high-density colonized	5.83	7.41	6.16	4.28	6.06	4.46	8.57	7.43		19.11
CD8+ T cells terminal effector CD57+	ID.15	YES	100000	high-density colonized	28.69	31.51	27.02	19.79	15.92	19.63	17.98	17.16		12.65
NK cells CD56 bright CD57-cyGranzB-	ID.15	YES	100000	high-density colonized	10.6	7.72	11.13	10.49	9.99	10.79	7.17	12.7		14
NK cells CD56 bright CD57-cyGranzB+	ID.15	YES	100000	high-density colonized	2.98	2.93	2.66	2.85	2.58	1.61	3.77	0.76		3.22
NK cells CD56 dim CD57-cyGranzB-	ID.15	YES	100000	high-density colonized	37.77	18.73	28.94	31.55	8.75	42.94	35.01	45.25		8.09
NK cells CD56 dim CD57-cyGranzB+	ID.15	YES	100000	high-density colonized	234.3	259.28	251.58	193.65	112.43	169.49	141.57	107.73		118.13
NK cells CD56 dim CD57+cyGranzB+	ID.15	YES	100000	high-density colonized	91.71	91.54	92.78	69.52	46.93	62.68	50.51	49.78		42.16
TCRgd T cells naive	ID.05	NO	100000	colonization-protected
TCRgd T cells central memory	ID.05	NO	100000	colonization-protected
TCRgd T cells transitional memory cyGranzB-	ID.05	NO	100000	colonization-protected
TCRgd T cells transitional memory cyGranzB+/CD57-	ID.05	NO	100000	colonization-protected
TCRgd T cells transitional memory cyGranzB+/CD57+	ID.05	NO	100000	colonization-protected
TCRgd T cells effector memory CD28+	ID.05	NO	100000	colonization-protected
TCRgd T cells effector memory CD28-	ID.05	NO	100000	colonization-protected
TCRgd T cells early effector cyGranzB-	ID.05	NO	100000	colonization-protected
TCRgd T cells early effector cyGranzB+	ID.05	NO	100000	colonization-protected
TCRgd T cells terminal effector CD57-	ID.05	NO	100000	colonization-protected
TCRgd T cells terminal effector CD57+	ID.05	NO	100000	colonization-protected
CD8+ T cells naive	ID.05	NO	100000	colonization-protected
CD8+ T cells central memory	ID.05	NO	100000	colonization-protected
CD8+ T cells transitional memory cyGranzB-	ID.05	NO	100000	colonization-protected
CD8+ T cells transitional memory cyGranzB+/CD57-	ID.05	NO	100000	colonization-protected
CD8+ T cells transitional memory cyGranzB+/CD57+	ID.05	NO	100000	colonization-protected
CD8+ T cells effector memory CD28+	ID.05	NO	100000	colonization-protected
CD8+ T cells effector memory CD28-/CD57-	ID.05	NO	100000	colonization-protected
CD8+ T cells effector memory CD28-/CD57+	ID.05	NO	100000	colonization-protected
CD8+ T cells early effector cyGranzB-	ID.05	NO	100000	colonization-protected
CD8+ T cells early effector cyGranzB+/CD57-	ID.05	NO	100000	colonization-protected
CD8+ T cells early effector cyGranzB+/CD57+	ID.05	NO	100000	colonization-protected
CD8+ T cells terminal effector CD57-	ID.05	NO	100000	colonization-protected
CD8+ T cells terminal effector CD57+	ID.05	NO	100000	colonization-protected
NK cells CD56 bright CD57-cyGranzB-	ID.05	NO	100000	colonization-protected	7.74	10.12	9.97	9.22	7.7	8.85	8.78	11.85	11.21	11.41
NK cells CD56 bright CD57-cyGranzB+	ID.05	NO	100000	colonization-protected	1.71	1.73	1.64	3.24	1.07	0.94	1.83	1.21	0.46	1.22
NK cells CD56 dim CD57-cyGranzB-	ID.05	NO	100000	colonization-protected	13.92	23.86	22.81	28.93	26.81	34.62	38.9	18.37	10.77	9.76
NK cells CD56 dim CD57-cyGranzB+	ID.05	NO	100000	colonization-protected	106.36	185.14	240.39	313.04	211.53	120.35	237.16	187.04	71.59	65.07
NK cells CD56 dim CD57+cyGranzB+	ID.05	NO	100000	colonization-protected	35.9	54.79	70.19	87.19	69.95	38.57	73.74	61.33	22.91	18.71
TCRgd T cells naive	ID.09	NO	100000	low-density colonized	3.99	2.36	2.83	3.92	2.92	6.15	4	5.21	3.74	4.46
TCRgd T cells central memory	ID.09	NO	100000	low-density colonized	25.86	15.53	21.89	25.25	34	43.96	29.26	49.98	52.5	49.52
TCRgd T cells transitional memory cyGranzB-	ID.09	NO	100000	low-density colonized	6	2.47	3.81	4.61	4.51	6.74	5.28	11.34	15.07	8.84
TCRgd T cells transitional memory cyGranzB+/CD57-	ID.09	NO	100000	low-density colonized	16.44	13.81	24.43	21.54	14.73	15.61	12.64	15.56	20.81	12.77
TCRgd T cells transitional memory cyGranzB+/CD57+	ID.09	NO	100000	low-density colonized	12.84	11.72	24.66	19.86	15.95	14.2	10.72	18.98	16.57	12.59
TCRgd T cells effector memory CD28+	ID.09	NO	100000	low-density colonized	1.23	0.79	1.18	0.75	1.46	1.78	1.4	1.76	2.25	1.85
TCRgd T cells effector memory CD28-	ID.09	NO	100000	low-density colonized	5.73	5.37	11.73	8.32	6.4	6.5	4.64	7.17	8.11	5.04
TCRgd T cells early effector cyGranzB-	ID.09	NO	100000	low-density colonized	6.9	2.55	6.63	3.71	5.21	7.55	5.08	11.92	16.33	8.98
TCRgd T cells early effector cyGranzB+	ID.09	NO	100000	low-density colonized	87.22	92.59	156.43	116.25	84.88	99.09	82.63	81.42	88.81	65.2
TCRgd T cells terminal effector CD57-	ID.09	NO	100000	low-density colonized	3.69	3.93	5.98	4.7	3.22	4.9	3.15	4.3	5.66	4.16
TCRgd T cells terminal effector CD57+	ID.09	NO	100000	low-density colonized	11.01	10.02	21.01	17.36	12.41	14.08	9.95	16.62	18.3	13.93
CD8+ T cells naive	ID.09	NO	100000	low-density colonized	514.23	437.16	604.08	508.57	532.69	666.41	537.63	626.95	461.57	364.19
CD8+ T cells central memory	ID.09	NO	100000	low-density colonized	73.81	62.37	86.25	70.12	79.7	92.58	74.03	74.36	85.69	50.67
CD8+ T cells transitional memory cyGranzB-	ID.09	NO	100000	low-density colonized	37.89	27.25	37.37	26.39	39.27	43.6	32.82	35.82	48.2	37.63
CD8+ T cells transitional memory cyGranzB+/CD57-	ID.09	NO	100000	low-density colonized	5.67	6.8	13.74	6.88	4.64	4.59	6.06	2.75	4.07	6.31
CD8+ T cells transitional memory cyGranzB+/CD57+	ID.09	NO	100000	low-density colonized	10.23	9.95	17.4	13.57	10.65	9.79	8.9	8.05	12.55	13.12
CD8+ T cells effector memory CD28+	ID.09	NO	100000	low-density colonized	6.54	4.92	6.18	2.74	6.67	7.36	4.88	5.02	8.07	7.72
CD8+ T cells effector memory CD28-/CD57-	ID.09	NO	100000	low-density colonized	0.57	0.57	1.49	0.42	0.46	0.42	0.77	0.26	0.26	0.25
CD8+ T cells effector memory CD28-/CD57+	ID.09	NO	100000	low-density colonized	2.61	2.8	5.18	3.9	3.45	3.27	3.09	3.49	4.64	4.37
CD8+ T cells early effector cyGranzB-	ID.09	NO	100000	low-density colonized	37.47	31.59	35.7	31.33	41.03	51.98	34.16	45.56	59.35	36.47
CD8+ T cells early effector cyGranzB+/CD57-	ID.09	NO	100000	low-density colonized	37.29	47.77	78.98	53.12	40.43	46.09	33.17	30.39	45.7	40.63
CD8+ T cells early effector cyGranzB+/CD57+	ID.09	NO	100000	low-density colonized	77.05	83.1	147.73	124.39	88.39	103.32	75.59	93.6	103.84	93.11
CD8+ T cells terminal effector CD57-	ID.09	NO	100000	low-density colonized	7.92	7.19	10.85	9.3	7.1	9.65	6.56	8.39	11.18	8.13
CD8+ T cells terminal effector CD57+	ID.09	NO	100000	low-density colonized	66.64	71.83	129.66	109.75	78.94	92.28	61.75	93.65	106.58	78.58
NK cells CD56 bright CD57-cyGranzB-	ID.09	NO	100000	low-density colonized	16.11	9.37	9.77	11.49	9.92	16.52	11.97	13.92	14.8	12.98
NK cells CD56 bright CD57-cyGranzB+	ID.09	NO	100000	low-density colonized	7.2	6.88	7.24	4.5	3.91	1.89	3.97	1.33	1.63	1.34
NK cells CD56 dim CD57-cyGranzB-	ID.09	NO	100000	low-density colonized	11.91	7.69	13.22	22.85	20.27	21.49	9.52	22.62	23.33	15.15
NK cells CD56 dim CD57-cyGranzB+	ID.09	NO	100000	low-density colonized	18.96	26.33	56.16	42.56	29.85	26.66	18.99	26.07	27.98	31.16
NK cells CD56 dim CD57+cyGranzB+	ID.09	NO	100000	low-density colonized	22.2	28.5	57.4	46.63	35.26	36.55	24.39	40.12	36.5	33.05

## Sheet: B cells - download format
B-cell populations and subsets	participant	seroconversion	inoculum	colonization	d0	d3	d4	d7	d9	d11	d14	d28	d56
immature	ID.01	NO	10000	colonization-protected	2.17	2.37	5.31	5.74	4.08	5.53	4.45	3.09	2.21
naive CD5+	ID.01	NO	10000	colonization-protected	27.17	31.46	29.74	40.14	31.62	41.58	30.62	21.74	13.04
naive CD20+CD21+CD24+CD62L+	ID.01	NO	10000	colonization-protected	16.38	15.8	13.37	9.22	34.93	53	26.8	25.46	11.84
naive CD20+CD21+CD24+CD62L-	ID.01	NO	10000	colonization-protected	57.68	55.56	79.95	73.64	78.49	56.16	65.51	37.95	55.31
naive CD20++CD21-CD24+	ID.01	NO	10000	colonization-protected	2.64	4.3	4.02	4.27	4.73	5.39	0	2.36	2.21
naive CD20++CD21-CD24-	ID.01	NO	10000	colonization-protected	2.44	4.11	4.21	4.27	5	6.37	0	4.03	2.77
memory IgMD+CD20+CD21+CD24+	ID.01	NO	10000	colonization-protected	58.69	77.93	50.18	82.92	58.33	92.29	56.17	63.1	49.64
memory IgMD+CD20++CD21-CD24+	ID.01	NO	10000	colonization-protected	0.63	0.46	0	1.18	0.53	0.73	0.69	1.22	0.64
memory IgMD+CD20++CD21-CD24-	ID.01	NO	10000	colonization-protected	0.36	0.46	0	0.93	0.27	0.73	0.34	1.06	0.54
memory IgG1+ CD20+CD21+CD24+CD27+CD62L+	ID.01	NO	10000	colonization-protected	11.62	14.13	8.79	9.39	13.41	19.73	12.74	14.01	7.22
memory IgG1+ CD20+CD21+CD24+CD27+CD62L-	ID.01	NO	10000	colonization-protected	5.56	5.05	8.7	11.74	5.32	6.17	6.91	4.82	4.49
memory IgG1+ CD20+CD21+CD24+CD27-CD62L+	ID.01	NO	10000	colonization-protected	2.48	2.05	1.01	0.76	2.45	4.24	2.08	1.47	1.04
memory IgG1+ CD20+CD21+CD24+CD27-CD62L-	ID.01	NO	10000	colonization-protected	3.44	2.65	3.73	3.89	5.36	3.72	4.46	1.69	2.71
memory IgG1+ CD20++CD21-CD24+CD27+CD62L+	ID.01	NO	10000	colonization-protected	0.1	0.06	0.08	0.1	0.1	0.08	0.17	0.25	0.05
memory IgG1+ CD20++CD21-CD24+CD27+CD62L-	ID.01	NO	10000	colonization-protected	0.06	0.07	0.14	0.1	0.05	0.09	0.07	0.18	0.04
memory IgG1+ CD20++CD21-CD24+CD27-CD62L+	ID.01	NO	10000	colonization-protected	0.05	0.04	0.01	0.01	0.06	0.04	0.04	0.05	0.02
memory IgG1+ CD20++CD21-CD24+CD27-CD62L-	ID.01	NO	10000	colonization-protected	0.17	0.11	0.18	0.18	0.21	0.25	0.19	0.16	0.12
memory IgG1+ CD20++CD21-CD24-CD27+CD62L+	ID.01	NO	10000	colonization-protected	0.06	0.07	0.02	0.03	0.05	0.09	0.05	0.09	0.07
memory IgG1+ CD20++CD21-CD24-CD27+CD62L-	ID.01	NO	10000	colonization-protected	0.13	0.14	0.14	0.2	0.11	0.18	0.06	0.14	0.13
memory IgG1+ CD20++CD21-CD24-CD27-CD62L+	ID.01	NO	10000	colonization-protected	0.08	0.09	0.04	0.04	0.04	0.11	0.07	0.05	0.11
memory IgG1+ CD20++CD21-CD24-CD27-CD62L-	ID.01	NO	10000	colonization-protected	0.68	0.73	0.72	0.76	0.8	0.79	0.83	0.57	0.73
memory IgG2+ CD20+CD21+CD24+CD27+CD62L+	ID.01	NO	10000	colonization-protected	3.44	4.12	3.32	4.27	4.45	5.18	4.16	4.05	2.87
memory IgG2+ CD20+CD21+CD24+CD27+CD62L-	ID.01	NO	10000	colonization-protected	0.82	0.47	1.44	1.38	0.8	1.04	0.77	0.71	0.65
memory IgG2+ CD20+CD21+CD24+CD27-CD62L+	ID.01	NO	10000	colonization-protected	0.15	0.12	0.11	0.07	0.24	0.14	0.19	0.09	0.07
memory IgG2+ CD20+CD21+CD24+CD27-CD62L-	ID.01	NO	10000	colonization-protected	0.17	0.15	0.37	0.2	0.17	0.17	0.17	0.08	0.17
memory IgG2+ CD20++CD21-CD24+	ID.01	NO	10000	colonization-protected	0.03	0.05	0.08	0.09	0.09	0.07	0.1	0.04	0.04
memory IgG2+ CD20++CD21-CD24-	ID.01	NO	10000	colonization-protected	0.08	0.07	0.08	0.09	0.08	0.09	0.07	0.07	0.06
memory IgG3+ CD20+CD21+CD24+CD27+CD62L+	ID.01	NO	10000	colonization-protected	1.16	1.71	1.01	1.35	1.52	2.18	1.28	1.37	1.06
memory IgG3+ CD20+CD21+CD24+CD27+CD62L-	ID.01	NO	10000	colonization-protected	0.79	0.42	0.76	1.23	0.52	0.77	0.69	0.44	0.44
memory IgG3+ CD20+CD21+CD24+CD27-CD62L+	ID.01	NO	10000	colonization-protected	0.4	0.45	0.28	0.29	0.55	0.69	0.54	0.41	0.21
memory IgG3+ CD20+CD21+CD24+CD27-CD62L-	ID.01	NO	10000	colonization-protected	0.58	0.48	0.73	0.8	0.84	0.52	0.65	0.35	0.39
memory IgG3+ CD20++CD21-CD24+	ID.01	NO	10000	colonization-protected	0.05	0.07	0.08	0.09	0.14	0.18	0.16	0.17	0.09
memory IgG3+ CD20++CD21-CD24-	ID.01	NO	10000	colonization-protected	0.1	0.15	0.13	0.17	0.15	0.15	0.17	0.17	0.14
memory IgG4+ CD20+CD21+CD24+	ID.01	NO	10000	colonization-protected	0.34	0.35	0.33	0.41	0.4	0.37	0.37	0.38	0.27
memory IgG4+ CD20++CD21-	ID.01	NO	10000	colonization-protected	0.02	0	0.02	0.02	0.01	0.02	0.01	0.02	0.01
memory IgA1+ CD20+CD21+CD24+CD27+CD62L+	ID.01	NO	10000	colonization-protected	10.92	13.98	9.05	10.88	13.77	16.25	12.27	13.13	7.86
memory IgA1+ CD20+CD21+CD24+CD27+CD62L-	ID.01	NO	10000	colonization-protected	4.22	3.49	6.56	8.35	4.06	6.61	4.58	3.75	3.82
memory IgA1+ CD20+CD21+CD24+CD27-CD62L+	ID.01	NO	10000	colonization-protected	0.67	0.54	0.45	0.43	1.64	1.17	1.4	0.47	0.6
memory IgA1+ CD20+CD21+CD24+CD27-CD62L-	ID.01	NO	10000	colonization-protected	1.03	0.49	2.25	1.52	2.27	2.29	1.55	0.57	1.02
memory IgA1+CD20++CD21-CD24+	ID.01	NO	10000	colonization-protected	0.14	0.14	0.17	0.22	0.32	0.3	0.22	0.2	0.26
memory IgA1+CD20++CD21-CD24-	ID.01	NO	10000	colonization-protected	0.79	0.94	0.8	0.89	0.98	1.07	1.03	0.81	0.99
memory IgA2+ CD20+CD21+CD24+CD27+CD62L+	ID.01	NO	10000	colonization-protected	1.42	1.76	1.34	1.57	1.53	2.15	1.7	1.67	1.12
memory IgA2+ CD20+CD21+CD24+CD27+CD62L-	ID.01	NO	10000	colonization-protected	0.48	0.25	0.69	1.03	0.62	0.66	0.37	0.58	0.34
memory IgA2+ CD20+CD21+CD24+CD27-CD62L+	ID.01	NO	10000	colonization-protected	0.09	0.08	0.08	0.1	0.17	0.12	0.21	0.1	0.12
memory IgA2+ CD20+CD21+CD24+CD27-CD62L-	ID.01	NO	10000	colonization-protected	0.11	0.04	0.08	0.08	0.12	0.06	0.12	0.03	0.06
memory IgA2+ CD20++CD21-	ID.01	NO	10000	colonization-protected	0.02	0.03	0.04	0.05	0.04	0.06	0.07	0.06	0.04
memory Only IgD+ CD20+CD21+CD24+CD62L+	ID.01	NO	10000	colonization-protected	0.12	0.16	0.09	0.08	0.17	0.3	0.13	0.12	0.06
memory Only IgD+ CD20+CD21+CD24+CD62L-	ID.01	NO	10000	colonization-protected	0.07	0.05	0.08	0.06	0.01	0.08	0.06	0.07	0.04
memory Only IgD+CD20++CD21-	ID.01	NO	10000	colonization-protected	0.01	0.02	0.02	0.03	0.01	0.04	0.02	0.02	0
memory IgH-	ID.01	NO	10000	colonization-protected	0.29	0.75	0.75	0.94	0.76	0.79	0.58	0.59	0.13
PC IgM+ CD20+CD138-	ID.01	NO	10000	colonization-protected	0	0.06	0.02	0.04	0.03	0.07	0.08	0	0
PC IgM+ CD20-CD138-CD62L+	ID.01	NO	10000	colonization-protected	0	0.05	0	0.04	0.06	0.05	0.05	0	0
PC IgM+ CD20-CD138-CD62L-	ID.01	NO	10000	colonization-protected	0	0.02	0	0.08	0.05	0.07	0.04	0	0
PC IgM+ CD20-CD138+CD62L+	ID.01	NO	10000	colonization-protected	0	0	0	0	0	0	0	0	0
PC IgM+ CD20-CD138+CD62L-	ID.01	NO	10000	colonization-protected	0	0	0	0	0	0	0	0	0
PC IgG1+ CD20+CD138-	ID.01	NO	10000	colonization-protected	0.09	0.16	0.09	0.11	0.12	0.07	0.06	0.06	0.12
PC IgG1+ CD20-CD138-CD62L+	ID.01	NO	10000	colonization-protected	0.1	0.12	0.03	0.07	0.11	0.13	0.08	0	0.24
PC IgG1+ CD20-CD138-CD62L-	ID.01	NO	10000	colonization-protected	0.03	0.02	0.05	0.04	0.06	0.04	0.04	0	0.07
PC IgG1+ CD20-CD138+CD62L+	ID.01	NO	10000	colonization-protected	0.03	0.06	0	0	0	0	0	0	0
PC IgG1+ CD20-CD138+CD62L-	ID.01	NO	10000	colonization-protected	0.01	0.01	0	0	0	0	0	0	0
PC IgG2+ CD20+CD138-	ID.01	NO	10000	colonization-protected	0.02	0.05	0.01	0.04	0.04	0.03	0.02	0	0.04
PC IgG2+ CD20-CD138-CD62L+	ID.01	NO	10000	colonization-protected	0.07	0.07	0	0	0.03	0.05	0.08	0	0.08
PC IgG2+ CD20-CD138-CD62L-	ID.01	NO	10000	colonization-protected	0.05	0.05	0	0	0.06	0.03	0.06	0	0.04
PC IgG2+CD20-CD138+CD62L+	ID.01	NO	10000	colonization-protected	0	0	0	0	0	0	0	0	0
PC IgG2+CD20-CD138+CD62L-	ID.01	NO	10000	colonization-protected	0	0	0	0	0	0	0	0	0
PC IgG3+	ID.01	NO	10000	colonization-protected	0.05	0.05	0.04	0.03	0.06	0.02	0.02	0.01	0.03
PC IgG4+	ID.01	NO	10000	colonization-protected	0.02	0.03	0.01	0.03	0.01	0.01	0	0.01	0.02
PC IgA1+ CD20+CD138-	ID.01	NO	10000	colonization-protected	0.4	0.59	0.17	0.17	0.39	0.16	0.25	0.11	0.23
PC IgA1+ CD20-CD138-CD62L+	ID.01	NO	10000	colonization-protected	0.26	0.42	0.13	0.15	0.34	0.36	0.36	0.06	0.54
PC IgA1+ CD20-CD138-CD62L-	ID.01	NO	10000	colonization-protected	0.21	0.28	0.27	0.29	0.5	0.5	0.35	0.12	0.45
PC IgA1+ CD20-CD138+CD62L+	ID.01	NO	10000	colonization-protected	0.06	0.08	0.02	0.05	0.07	0.04	0	0.04	0
PC IgA1+ CD20-CD138+CD62L-	ID.01	NO	10000	colonization-protected	0.09	0.11	0.08	0.11	0.1	0.08	0	0.08	0
PC IgA2+ CD20+CD138-	ID.01	NO	10000	colonization-protected	0.06	0.12	0.04	0.03	0.06	0.03	0.06	0	0.02
PC IgA2+ CD20-CD138-CD62L+	ID.01	NO	10000	colonization-protected	0.02	0.11	0.04	0.04	0.05	0.08	0.14	0	0
PC IgA2+ CD20-CD138-CD62L-	ID.01	NO	10000	colonization-protected	0.08	0.15	0.11	0.11	0.17	0.13	0.08	0	0
PC IgA2+ CD20-CD138+CD62L+	ID.01	NO	10000	colonization-protected	0	0	0	0	0	0	0	0	0
PC IgA2+ CD20-CD138+CD62L-	ID.01	NO	10000	colonization-protected	0	0	0	0	0	0	0	0	0
PC IgH-	ID.01	NO	10000	colonization-protected	0.07	0.19	0.06	0.1	0.13	0.04	0.03	0.04	0.04
immature	ID.02	NO	10000	colonization-protected	10.02	12.15	13.19	10.53	10.91	13.1	13.37	10.67	6.28
naive CD5+	ID.02	NO	10000	colonization-protected	107.08	120.02	128.21	111.34	130.48	99.04	182.07	82.71	16.81
naive CD20+CD21+CD24+CD62L+	ID.02	NO	10000	colonization-protected	29.13	28.79	9.14	14.44	15.48	90.86	36.65	36.33	2.59
naive CD20+CD21+CD24+CD62L-	ID.02	NO	10000	colonization-protected	124.85	158.88	188.7	129.56	189.39	75.16	214.26	106.4	45.03
naive CD20++CD21-CD24+	ID.02	NO	10000	colonization-protected	0.68	0.76	1.24	0.68	1.16	0.72	0.99	0.65	0.21
naive CD20++CD21-CD24-	ID.02	NO	10000	colonization-protected	0.68	1.21	1.31	0.76	1.33	0.93	1.11	0.73	0.49
memory IgMD+CD20+CD21+CD24+	ID.02	NO	10000	colonization-protected	68.94	67.35	78.37	64.69	79.89	72.24	84.16	48.49	9.58
memory IgMD+CD20++CD21-CD24+	ID.02	NO	10000	colonization-protected	3.99	2.81	4.3	3.97	5.94	6.57	5.02	3.67	0.97
memory IgMD+CD20++CD21-CD24-	ID.02	NO	10000	colonization-protected	0.46	0.51	0.58	0.29	0.59	0.58	0.42	0.29	0.21
memory IgG1+ CD20+CD21+CD24+CD27+CD62L+	ID.02	NO	10000	colonization-protected	7.22	8.24	8.26	6.47	10.7	8.46	10.32	7.15	1.21
memory IgG1+ CD20+CD21+CD24+CD27+CD62L-	ID.02	NO	10000	colonization-protected	2.67	2.46	5.3	4.42	2.78	2.63	3.83	1.69	0.42
memory IgG1+ CD20+CD21+CD24+CD27-CD62L+	ID.02	NO	10000	colonization-protected	1.39	1.66	1.55	1.07	1.91	1.63	1.79	1.45	0.3
memory IgG1+ CD20+CD21+CD24+CD27-CD62L-	ID.02	NO	10000	colonization-protected	0.87	1.02	1.88	1.3	1.36	0.57	1.25	0.68	0.35
memory IgG1+ CD20++CD21-CD24+CD27+CD62L+	ID.02	NO	10000	colonization-protected	0.18	0.17	0.19	0.29	0.36	0.4	0.26	0.14	0.04
memory IgG1+ CD20++CD21-CD24+CD27+CD62L-	ID.02	NO	10000	colonization-protected	0.12	0.05	0.14	0.17	0.19	0.19	0.13	0.07	0.01
memory IgG1+ CD20++CD21-CD24+CD27-CD62L+	ID.02	NO	10000	colonization-protected	0.04	0.04	0.06	0.05	0.06	0.07	0.05	0.04	0.01
memory IgG1+ CD20++CD21-CD24+CD27-CD62L-	ID.02	NO	10000	colonization-protected	0.04	0.05	0.07	0.06	0.1	0.08	0.08	0.06	0.01
memory IgG1+ CD20++CD21-CD24-CD27+CD62L+	ID.02	NO	10000	colonization-protected	0.03	0.04	0.12	0.11	0.17	0.19	0.06	0.02	0.03
memory IgG1+ CD20++CD21-CD24-CD27+CD62L-	ID.02	NO	10000	colonization-protected	0.02	0.05	0.09	0.05	0.07	0.06	0.05	0.02	0.02
memory IgG1+ CD20++CD21-CD24-CD27-CD62L+	ID.02	NO	10000	colonization-protected	0.04	0.03	0.03	0.06	0.1	0.1	0.04	0.02	0.01
memory IgG1+ CD20++CD21-CD24-CD27-CD62L-	ID.02	NO	10000	colonization-protected	0.11	0.17	0.2	0.12	0.21	0.13	0.22	0.1	0.05
memory IgG2+ CD20+CD21+CD24+CD27+CD62L+	ID.02	NO	10000	colonization-protected	1.22	1.31	1.42	1.12	1.6	1.35	1.57	1.03	0.21
memory IgG2+ CD20+CD21+CD24+CD27+CD62L-	ID.02	NO	10000	colonization-protected	0.21	0.13	0.39	0.38	0.25	0.23	0.24	0.18	0.05
memory IgG2+ CD20+CD21+CD24+CD27-CD62L+	ID.02	NO	10000	colonization-protected	0.06	0.08	0.05	0.05	0.09	0.07	0.06	0.06	0.02
memory IgG2+ CD20+CD21+CD24+CD27-CD62L-	ID.02	NO	10000	colonization-protected	0.03	0.05	0.08	0.03	0.04	0.03	0.03	0.01	0.01
memory IgG2+ CD20++CD21-CD24+	ID.02	NO	10000	colonization-protected	0.05	0.09	0.19	0.07	0.14	0.12	0.13	0.08	0.02
memory IgG2+ CD20++CD21-CD24-	ID.02	NO	10000	colonization-protected	0.03	0.07	0.08	0.04	0.08	0.07	0.05	0.03	0.01
memory IgG3+ CD20+CD21+CD24+CD27+CD62L+	ID.02	NO	10000	colonization-protected	0.76	0.92	1	0.76	1.1	1.03	1.12	0.81	0.13
memory IgG3+ CD20+CD21+CD24+CD27+CD62L-	ID.02	NO	10000	colonization-protected	0.27	0.25	0.51	0.38	0.39	0.3	0.34	0.22	0.04
memory IgG3+ CD20+CD21+CD24+CD27-CD62L+	ID.02	NO	10000	colonization-protected	0.28	0.26	0.29	0.24	0.3	0.37	0.4	0.31	0.07
memory IgG3+ CD20+CD21+CD24+CD27-CD62L-	ID.02	NO	10000	colonization-protected	0.25	0.24	0.44	0.27	0.27	0.14	0.35	0.27	0.09
memory IgG3+ CD20++CD21-CD24+	ID.02	NO	10000	colonization-protected	0.15	0.12	0.2	0.18	0.2	0.21	0	0.15	0.03
memory IgG3+ CD20++CD21-CD24-	ID.02	NO	10000	colonization-protected	0.12	0.09	0.17	0.13	0.23	0.13	0	0.12	0.05
memory IgG4+ CD20+CD21+CD24+	ID.02	NO	10000	colonization-protected	0.18	0.23	0.23	0.21	0.25	0.21	0.3	0.15	0.07
memory IgG4+ CD20++CD21-	ID.02	NO	10000	colonization-protected	0.02	0.01	0.01	0.01	0.01	0.01	0.03	0	0.01
memory IgA1+ CD20+CD21+CD24+CD27+CD62L+	ID.02	NO	10000	colonization-protected	5.37	5.67	5.48	4.23	6.89	5.43	7.29	4.67	0.83
memory IgA1+ CD20+CD21+CD24+CD27+CD62L-	ID.02	NO	10000	colonization-protected	1.58	1.69	3.55	3.59	2.16	2.46	2.67	1.83	0.31
memory IgA1+ CD20+CD21+CD24+CD27-CD62L+	ID.02	NO	10000	colonization-protected	0.55	0.55	0.68	0.47	0.81	0.51	0.82	0.45	0.16
memory IgA1+ CD20+CD21+CD24+CD27-CD62L-	ID.02	NO	10000	colonization-protected	0.34	0.39	0.86	0.37	0.66	0.25	0.52	0.32	0.12
memory IgA1+CD20++CD21-CD24+	ID.02	NO	10000	colonization-protected	0.15	0.13	0.15	0.22	0.3	0.25	0.29	0.14	0.03
memory IgA1+CD20++CD21-CD24-	ID.02	NO	10000	colonization-protected	0.15	0.27	0.32	0.33	0.43	0.27	0.36	0.17	0.09
memory IgA2+ CD20+CD21+CD24+CD27+CD62L+	ID.02	NO	10000	colonization-protected	1.63	1.93	1.76	1.35	2.13	1.79	2.39	1.67	0.31
memory IgA2+ CD20+CD21+CD24+CD27+CD62L-	ID.02	NO	10000	colonization-protected	0.95	0.62	1.45	1.46	1.23	1.02	1.09	0.68	0.16
memory IgA2+ CD20+CD21+CD24+CD27-CD62L+	ID.02	NO	10000	colonization-protected	0.25	0.26	0.17	0.18	0.26	0.16	0.29	0.17	0.12
memory IgA2+ CD20+CD21+CD24+CD27-CD62L-	ID.02	NO	10000	colonization-protected	0.09	0.13	0.16	0.12	0.13	0.1	0.13	0.08	0.02
memory IgA2+ CD20++CD21-	ID.02	NO	10000	colonization-protected	0.04	0.1	0.05	0.07	0.12	0.15	0.15	0.04	0.04
memory Only IgD+ CD20+CD21+CD24+CD62L+	ID.02	NO	10000	colonization-protected	0.35	0.34	0.38	0.36	0.46	0.31	0.41	0.25	0.04
memory Only IgD+ CD20+CD21+CD24+CD62L-	ID.02	NO	10000	colonization-protected	0.09	0.1	0.11	0.12	0.15	0.07	0.12	0.07	0.01
memory Only IgD+CD20++CD21-	ID.02	NO	10000	colonization-protected	0.05	0.05	0.08	0.08	0.09	0.09	0.09	0.05	0.01
memory IgH-	ID.02	NO	10000	colonization-protected	0.09	0.24	0.19	0.33	0.32	0.16	0.12	0.33	0.06
PC IgM+ CD20+CD138-	ID.02	NO	10000	colonization-protected	0.28	0.18	0.13	0.08	0.12	0.11	0.11	0.03	0.07
PC IgM+ CD20-CD138-CD62L+	ID.02	NO	10000	colonization-protected	0.25	0.14	0.03	0.05	0.12	0.08	0.09	0.11	0.08
PC IgM+ CD20-CD138-CD62L-	ID.02	NO	10000	colonization-protected	0.21	0.18	0.07	0.07	0.15	0.09	0.09	0.1	0.06
PC IgM+ CD20-CD138+CD62L+	ID.02	NO	10000	colonization-protected	0	0	0	0	0	0	0	0.02	0.02
PC IgM+ CD20-CD138+CD62L-	ID.02	NO	10000	colonization-protected	0	0	0	0	0	0	0	0.02	0.02
PC IgG1+ CD20+CD138-	ID.02	NO	10000	colonization-protected	0.33	0.68	0.19	0.13	0.2	0.18	0.11	0.09	0.01
PC IgG1+ CD20-CD138-CD62L+	ID.02	NO	10000	colonization-protected	0.14	0.16	0.08	0.1	0.24	0.16	0.1	0.05	0.09
PC IgG1+ CD20-CD138-CD62L-	ID.02	NO	10000	colonization-protected	0.03	0.09	0.04	0.06	0.12	0.08	0.04	0.02	0.02
PC IgG1+ CD20-CD138+CD62L+	ID.02	NO	10000	colonization-protected	0.03	0	0	0	0	0	0	0	0.03
PC IgG1+ CD20-CD138+CD62L-	ID.02	NO	10000	colonization-protected	0	0	0	0	0	0	0	0	0.01
PC IgG2+ CD20+CD138-	ID.02	NO	10000	colonization-protected	0.02	0.04	0.01	0.01	0.04	0.01	0.02	0.01	0.01
PC IgG2+ CD20-CD138-CD62L+	ID.02	NO	10000	colonization-protected	0.06	0.05	0	0.04	0.06	0.08	0.07	0.05	0.03
PC IgG2+ CD20-CD138-CD62L-	ID.02	NO	10000	colonization-protected	0.04	0.02	0	0.03	0.07	0.04	0.02	0.01	0.02
PC IgG2+CD20-CD138+CD62L+	ID.02	NO	10000	colonization-protected	0	0	0	0	0	0	0	0	0.02
PC IgG2+CD20-CD138+CD62L-	ID.02	NO	10000	colonization-protected	0	0	0	0	0	0	0	0	0.01
PC IgG3+	ID.02	NO	10000	colonization-protected	0.08	0.11	0.02	0.08	0.04	0.03	0.06	0.03	0.01
PC IgG4+	ID.02	NO	10000	colonization-protected	0.01	0.03	0.01	0.04	0.02	0.01	0.02	0.01	0.01
PC IgA1+ CD20+CD138-	ID.02	NO	10000	colonization-protected	0.56	0.9	0.21	0.1	0.26	0.18	0.21	0.05	0.06
PC IgA1+ CD20-CD138-CD62L+	ID.02	NO	10000	colonization-protected	0.46	0.31	0.09	0.14	0.19	0.19	0.19	0.15	0.11
PC IgA1+ CD20-CD138-CD62L-	ID.02	NO	10000	colonization-protected	0.31	0.31	0.18	0.13	0.35	0.2	0.15	0.07	0.12
PC IgA1+ CD20-CD138+CD62L+	ID.02	NO	10000	colonization-protected	0	0	0	0	0.02	0	0.08	0.02	0.09
PC IgA1+ CD20-CD138+CD62L-	ID.02	NO	10000	colonization-protected	0	0	0	0	0.04	0	0.07	0.02	0.05
PC IgA2+ CD20+CD138-	ID.02	NO	10000	colonization-protected	0.21	0.29	0.07	0.03	0.09	0.07	0.1	0.02	0.06
PC IgA2+ CD20-CD138-CD62L+	ID.02	NO	10000	colonization-protected	0.21	0.17	0.03	0.07	0.12	0.12	0.1	0.12	0.09
PC IgA2+ CD20-CD138-CD62L-	ID.02	NO	10000	colonization-protected	0.25	0.16	0.05	0.08	0.19	0.1	0.14	0.06	0.11
PC IgA2+ CD20-CD138+CD62L+	ID.02	NO	10000	colonization-protected	0	0	0	0	0	0	0.01	0	0
PC IgA2+ CD20-CD138+CD62L-	ID.02	NO	10000	colonization-protected	0	0	0	0	0	0	0.02	0	0
PC IgH-	ID.02	NO	10000	colonization-protected	0.16	0.07	0.12	0.05	0.07	0.08	0.07	0.04	0.02
immature	ID.03	NO	10000	colonization-protected	3.04	2.84	2.87	1.74	1.7	2.02	2.22	2.02	3.25
naive CD5+	ID.03	NO	10000	colonization-protected	30.83	38.87	35.06	23.76	25.29	25.29	27.29	14.87	13.64
naive CD20+CD21+CD24+CD62L+	ID.03	NO	10000	colonization-protected	40.56	25.92	13.48	4.33	6.8	38.51	26.04	14.18	14.78
naive CD20+CD21+CD24+CD62L-	ID.03	NO	10000	colonization-protected	20.56	45.67	56.38	40.31	45.4	19.64	27.67	18.55	43.35
naive CD20++CD21-CD24+	ID.03	NO	10000	colonization-protected	0.31	0.29	0.37	0.3	0.34	0.42	0.29	0.23	0.31
naive CD20++CD21-CD24-	ID.03	NO	10000	colonization-protected	0.55	0.63	0.49	0.46	0.31	0.49	0.39	0.51	0.54
memory IgMD+CD20+CD21+CD24+	ID.03	NO	10000	colonization-protected	14.02	24.76	19.99	14.32	10.38	23.57	16.21	14.61	14.1
memory IgMD+CD20++CD21-CD24+	ID.03	NO	10000	colonization-protected	0.77	0.5	1.25	0.51	0.49	0.95	0.6	1.46	0.44
memory IgMD+CD20++CD21-CD24-	ID.03	NO	10000	colonization-protected	0.11	0.13	0.17	0.11	0.07	0.16	0.11	0.13	0.19
memory IgG1+ CD20+CD21+CD24+CD27+CD62L+	ID.03	NO	10000	colonization-protected	4.69	7.72	5.32	4.17	3.34	6.79	5.43	4.44	4.05
memory IgG1+ CD20+CD21+CD24+CD27+CD62L-	ID.03	NO	10000	colonization-protected	0.35	0.7	0.65	1.66	0.63	1.36	0.71	1.1	1.16
memory IgG1+ CD20+CD21+CD24+CD27-CD62L+	ID.03	NO	10000	colonization-protected	3.48	4.02	4.32	1.05	1.8	2.85	3.21	1.84	2.04
memory IgG1+ CD20+CD21+CD24+CD27-CD62L-	ID.03	NO	10000	colonization-protected	1.09	2.13	2.71	2.7	2.3	1.11	1.55	1.56	2.27
memory IgG1+ CD20++CD21-CD24+CD27+CD62L+	ID.03	NO	10000	colonization-protected	0.14	0.11	0.15	0.11	0.16	0.18	0.19	0.19	0.12
memory IgG1+ CD20++CD21-CD24+CD27+CD62L-	ID.03	NO	10000	colonization-protected	0.04	0.07	0.06	0.06	0.03	0.07	0.05	0.09	0.04
memory IgG1+ CD20++CD21-CD24+CD27-CD62L+	ID.03	NO	10000	colonization-protected	0.07	0.05	0.08	0.05	0.04	0.1	0.08	0.04	0.04
memory IgG1+ CD20++CD21-CD24+CD27-CD62L-	ID.03	NO	10000	colonization-protected	0.13	0.19	0.23	0.16	0.16	0.16	0.14	0.15	0.13
memory IgG1+ CD20++CD21-CD24-CD27+CD62L+	ID.03	NO	10000	colonization-protected	0.06	0.09	0.06	0.04	0.04	0.06	0.04	0.05	0.07
memory IgG1+ CD20++CD21-CD24-CD27+CD62L-	ID.03	NO	10000	colonization-protected	0.06	0.07	0.04	0.08	0.03	0.04	0.03	0.06	0.03
memory IgG1+ CD20++CD21-CD24-CD27-CD62L+	ID.03	NO	10000	colonization-protected	0.04	0.11	0.1	0.02	0.04	0.05	0.05	0.04	0.06
memory IgG1+ CD20++CD21-CD24-CD27-CD62L-	ID.03	NO	10000	colonization-protected	0.59	0.73	0.5	0.41	0.27	0.41	0.42	0.51	0.31
memory IgG2+ CD20+CD21+CD24+CD27+CD62L+	ID.03	NO	10000	colonization-protected	2.61	3.04	2.83	2.12	1.67	2.96	2.29	2.27	2.46
memory IgG2+ CD20+CD21+CD24+CD27+CD62L-	ID.03	NO	10000	colonization-protected	0.11	0.11	0.24	0.3	0.12	0.18	0.09	0.16	0.32
memory IgG2+ CD20+CD21+CD24+CD27-CD62L+	ID.03	NO	10000	colonization-protected	0.2	0.2	0.33	0.13	0.18	0.16	0.2	0.06	0.23
memory IgG2+ CD20+CD21+CD24+CD27-CD62L-	ID.03	NO	10000	colonization-protected	0.08	0.05	0.11	0.13	0.1	0.06	0.04	0.04	0.1
memory IgG2+ CD20++CD21-CD24+	ID.03	NO	10000	colonization-protected	0.04	0.08	0.13	0.09	0.09	0.11	0.1	0.16	0.05
memory IgG2+ CD20++CD21-CD24-	ID.03	NO	10000	colonization-protected	0.09	0.13	0.08	0.07	0.05	0.08	0.06	0.08	0.07
memory IgG3+ CD20+CD21+CD24+CD27+CD62L+	ID.03	NO	10000	colonization-protected	0.83	1.21	1	0.73	0.52	1.13	0.78	1.27	0.8
memory IgG3+ CD20+CD21+CD24+CD27+CD62L-	ID.03	NO	10000	colonization-protected	0.09	0.09	0.22	0.31	0.06	0.2	0.1	0.17	0.14
memory IgG3+ CD20+CD21+CD24+CD27-CD62L+	ID.03	NO	10000	colonization-protected	0.45	0.56	0.69	0.17	0.29	0.46	0.6	0.22	0.35
memory IgG3+ CD20+CD21+CD24+CD27-CD62L-	ID.03	NO	10000	colonization-protected	0.19	0.43	0.57	0.42	0.33	0.14	0.2	0.19	0.29
memory IgG3+ CD20++CD21-CD24+	ID.03	NO	10000	colonization-protected	0.07	0.1	0.15	0.12	0.11	0.14	0.12	0.13	0.1
memory IgG3+ CD20++CD21-CD24-	ID.03	NO	10000	colonization-protected	0.17	0.24	0.18	0.17	0.11	0.17	0.16	0.19	0.14
memory IgG4+ CD20+CD21+CD24+	ID.03	NO	10000	colonization-protected	0.28	0.3	0.26	0.19	0.18	0.27	0.25	0.21	0.26
memory IgG4+ CD20++CD21-	ID.03	NO	10000	colonization-protected	0.01	0.01	0.02	0.01	0.02	0.01	0.02	0.01	0.02
memory IgA1+ CD20+CD21+CD24+CD27+CD62L+	ID.03	NO	10000	colonization-protected	4.37	5.38	4.96	2.78	3.1	5.17	3.84	4.19	3.27
memory IgA1+ CD20+CD21+CD24+CD27+CD62L-	ID.03	NO	10000	colonization-protected	0.56	0.46	0.74	1.36	0.38	1.22	0.43	0.88	1.05
memory IgA1+ CD20+CD21+CD24+CD27-CD62L+	ID.03	NO	10000	colonization-protected	1.79	2.66	2.68	0.73	1.13	1.34	2.07	0.89	1.45
memory IgA1+ CD20+CD21+CD24+CD27-CD62L-	ID.03	NO	10000	colonization-protected	0.78	1	1.38	1.71	0.98	0.63	0.72	0.47	1.15
memory IgA1+CD20++CD21-CD24+	ID.03	NO	10000	colonization-protected	0.26	0.15	0.18	0.07	0.16	0.23	0.22	0.16	0.13
memory IgA1+CD20++CD21-CD24-	ID.03	NO	10000	colonization-protected	0.58	0.63	0.46	0.41	0.28	0.43	0.48	0.48	0.44
memory IgA2+ CD20+CD21+CD24+CD27+CD62L+	ID.03	NO	10000	colonization-protected	2.16	2.64	1.88	1.35	1.25	1.81	1.67	1.68	1.44
memory IgA2+ CD20+CD21+CD24+CD27+CD62L-	ID.03	NO	10000	colonization-protected	0.56	0.3	0.63	0.52	0.28	0.53	0.23	0.35	0.67
memory IgA2+ CD20+CD21+CD24+CD27-CD62L+	ID.03	NO	10000	colonization-protected	0.31	0.31	0.54	0.19	0.25	0.23	0.22	0.11	0.29
memory IgA2+ CD20+CD21+CD24+CD27-CD62L-	ID.03	NO	10000	colonization-protected	0.1	0.14	0.24	0.12	0.09	0.11	0.08	0.05	0.17
memory IgA2+ CD20++CD21-	ID.03	NO	10000	colonization-protected	0.08	0.09	0.06	0.05	0.08	0.1	0.08	0.09	0.07
memory Only IgD+ CD20+CD21+CD24+CD62L+	ID.03	NO	10000	colonization-protected	0.08	0.1	0.08	0.07	0.07	0.11	0.03	0.06	0.02
memory Only IgD+ CD20+CD21+CD24+CD62L-	ID.03	NO	10000	colonization-protected	0.04	0.03	0.05	0.07	0.02	0.03	0.03	0.02	0.01
memory Only IgD+CD20++CD21-	ID.03	NO	10000	colonization-protected	0.02	0.02	0.04	0.02	0.01	0.04	0.01	0.01	0.01
memory IgH-	ID.03	NO	10000	colonization-protected	0.49	0.38	0.18	0.31	0.24	0.09	0.55	0.43	0.15
PC IgM+ CD20+CD138-	ID.03	NO	10000	colonization-protected	0.1	0.08	0.07	0.04	0.07	0.11	0.1	0.08	0.15
PC IgM+ CD20-CD138-CD62L+	ID.03	NO	10000	colonization-protected	0.16	0.12	0.04	0.07	0.07	0.14	0.23	0.14	0.3
PC IgM+ CD20-CD138-CD62L-	ID.03	NO	10000	colonization-protected	0.07	0.08	0.04	0.07	0.07	0.09	0.07	0.05	0.25
PC IgM+ CD20-CD138+CD62L+	ID.03	NO	10000	colonization-protected	0.1	0	0	0.06	0.04	0.07	0.07	0.04	0.5
PC IgM+ CD20-CD138+CD62L-	ID.03	NO	10000	colonization-protected	0.04	0	0	0.06	0.02	0.03	0.05	0.02	0.17
PC IgG1+ CD20+CD138-	ID.03	NO	10000	colonization-protected	0.11	0.33	0.19	0.07	0.14	0.15	0.09	0.09	0.39
PC IgG1+ CD20-CD138-CD62L+	ID.03	NO	10000	colonization-protected	0.2	0.18	0.06	0.16	0.15	0.18	0.48	0.1	1.23
PC IgG1+ CD20-CD138-CD62L-	ID.03	NO	10000	colonization-protected	0.05	0.07	0.03	0.03	0.03	0.04	0.11	0.01	0.53
PC IgG1+ CD20-CD138+CD62L+	ID.03	NO	10000	colonization-protected	0.14	0	0	0	0.03	0.07	0.12	0.08	0.88
PC IgG1+ CD20-CD138+CD62L-	ID.03	NO	10000	colonization-protected	0.01	0	0	0	0.01	0.02	0.01	0.01	0.2
PC IgG2+ CD20+CD138-	ID.03	NO	10000	colonization-protected	0.04	0.05	0.05	0.03	0.03	0.04	0.04	0.06	0.04
PC IgG2+ CD20-CD138-CD62L+	ID.03	NO	10000	colonization-protected	0.26	0.17	0.07	0.11	0.11	0.19	0.58	0.47	0.15
PC IgG2+ CD20-CD138-CD62L-	ID.03	NO	10000	colonization-protected	0.07	0.07	0.06	0.05	0.06	0.04	0.14	0.08	0.1
PC IgG2+CD20-CD138+CD62L+	ID.03	NO	10000	colonization-protected	0.12	0	0	0.03	0.04	0.07	0.14	0.19	0.08
PC IgG2+CD20-CD138+CD62L-	ID.03	NO	10000	colonization-protected	0.03	0	0	0.03	0.02	0.03	0.03	0.03	0.03
PC IgG3+	ID.03	NO	10000	colonization-protected	0.07	0.09	0.05	0.04	0.05	0.13	0.82	0.09	1.1
PC IgG4+	ID.03	NO	10000	colonization-protected	0.02	0.03	0.03	0.02	0.02	0.02	0.01	0.03	0.01
PC IgA1+ CD20+CD138-	ID.03	NO	10000	colonization-protected	0.13	0.52	0.25	0.1	0.18	0.21	0.2	0.16	0.13
PC IgA1+ CD20-CD138-CD62L+	ID.03	NO	10000	colonization-protected	0.34	0.51	0.12	0.21	0.24	0.34	0.78	0.42	0.34
PC IgA1+ CD20-CD138-CD62L-	ID.03	NO	10000	colonization-protected	0.21	0.25	0.15	0.15	0.23	0.24	0.39	0.16	0.29
PC IgA1+ CD20-CD138+CD62L+	ID.03	NO	10000	colonization-protected	0.08	0.07	0.04	0.07	0.05	0.08	0.05	0.08	0.17
PC IgA1+ CD20-CD138+CD62L-	ID.03	NO	10000	colonization-protected	0.11	0.06	0.04	0.06	0.07	0.08	0.04	0.05	0.12
PC IgA2+ CD20+CD138-	ID.03	NO	10000	colonization-protected	0.08	0.16	0.11	0.05	0.09	0.11	0.08	0.1	0.04
PC IgA2+ CD20-CD138-CD62L+	ID.03	NO	10000	colonization-protected	0.17	0.23	0.09	0.13	0.14	0.54	0.37	0.39	0.08
PC IgA2+ CD20-CD138-CD62L-	ID.03	NO	10000	colonization-protected	0.13	0.18	0.08	0.12	0.16	0.35	0.21	0.17	0.09
PC IgA2+ CD20-CD138+CD62L+	ID.03	NO	10000	colonization-protected	0.05	0	0	0.02	0.02	0.05	0.05	0.08	0.03
PC IgA2+ CD20-CD138+CD62L-	ID.03	NO	10000	colonization-protected	0.06	0	0	0.02	0.03	0.06	0.02	0.02	0.02
PC IgH-	ID.03	NO	10000	colonization-protected	0.14	0.09	0.07	0.06	0.03	0.13	0.16	0.03	0.03
immature	ID.10	YES	10000	high-density colonized	13.48	11.06	9.52	8.52	8.64	7.16	7.54	2.98
naive CD5+	ID.10	YES	10000	high-density colonized	66.02	68.12	58.55	63.04	54.73	46.29	64.94	27.59
naive CD20+CD21+CD24+CD62L+	ID.10	YES	10000	high-density colonized	33.58	26.21	20.91	10.97	13.19	37.28	30.6	35.18
naive CD20+CD21+CD24+CD62L-	ID.10	YES	10000	high-density colonized	72.62	92.35	92.6	91.45	93.6	67.39	67.52	9.28
naive CD20++CD21-CD24+	ID.10	YES	10000	high-density colonized	0.72	0.89	0.79	0.47	0.61	1.02	0.86	0.52
naive CD20++CD21-CD24-	ID.10	YES	10000	high-density colonized	1.76	1.55	1.64	1.63	1.3	1.84	1.45	1.15
memory IgMD+CD20+CD21+CD24+	ID.10	YES	10000	high-density colonized	123.08	139.7	125.81	105.2	111.65	109.16	116.35	61.17
memory IgMD+CD20++CD21-CD24+	ID.10	YES	10000	high-density colonized	2.85	3.78	2.46	2.73	2.2	2.48	2.64	1.5
memory IgMD+CD20++CD21-CD24-	ID.10	YES	10000	high-density colonized	1.31	1.28	0.99	0.93	1.17	1.11	0.99	0.72
memory IgG1+ CD20+CD21+CD24+CD27+CD62L+	ID.10	YES	10000	high-density colonized	12.65	16.27	12.69	9.2	10.75	9.68	12.08	7.8
memory IgG1+ CD20+CD21+CD24+CD27+CD62L-	ID.10	YES	10000	high-density colonized	4.31	5.44	6.41	6.5	3.64	5.88	3.35	1.05
memory IgG1+ CD20+CD21+CD24+CD27-CD62L+	ID.10	YES	10000	high-density colonized	2.37	2.94	2.24	1.24	1.4	2.32	3.15	1.91
memory IgG1+ CD20+CD21+CD24+CD27-CD62L-	ID.10	YES	10000	high-density colonized	5.25	5.53	6.42	5.36	6.13	3.44	4.7	0.68
memory IgG1+ CD20++CD21-CD24+CD27+CD62L+	ID.10	YES	10000	high-density colonized	0.24	0.26	0.19	0.16	0.16	0.19	0.27	0.14
memory IgG1+ CD20++CD21-CD24+CD27+CD62L-	ID.10	YES	10000	high-density colonized	0.16	0.18	0.16	0.26	0.14	0.2	0.12	0.09
memory IgG1+ CD20++CD21-CD24+CD27-CD62L+	ID.10	YES	10000	high-density colonized	0.06	0.05	0.02	0.02	0.02	0.04	0.07	0.02
memory IgG1+ CD20++CD21-CD24+CD27-CD62L-	ID.10	YES	10000	high-density colonized	0.12	0.12	0.1	0.09	0.14	0.1	0.09	0.05
memory IgG1+ CD20++CD21-CD24-CD27+CD62L+	ID.10	YES	10000	high-density colonized	0.25	0.3	0.18	0.21	0.15	0.15	0.18	0.08
memory IgG1+ CD20++CD21-CD24-CD27+CD62L-	ID.10	YES	10000	high-density colonized	0.1	0.08	0.1	0.12	0.05	0.09	0.06	0.07
memory IgG1+ CD20++CD21-CD24-CD27-CD62L+	ID.10	YES	10000	high-density colonized	0.03	0.06	0.06	0.06	0.07	0.04	0.1	0.02
memory IgG1+ CD20++CD21-CD24-CD27-CD62L-	ID.10	YES	10000	high-density colonized	0.33	0.31	0.18	0.2	0.19	0.14	0.21	0.18
memory IgG2+ CD20+CD21+CD24+CD27+CD62L+	ID.10	YES	10000	high-density colonized	18.2	23.21	20.37	16.59	17.83	14.94	18.46	9.67
memory IgG2+ CD20+CD21+CD24+CD27+CD62L-	ID.10	YES	10000	high-density colonized	3.64	1.82	5.25	4.68	2.85	4.4	2.58	0.57
memory IgG2+ CD20+CD21+CD24+CD27-CD62L+	ID.10	YES	10000	high-density colonized	0.4	0.4	0.42	0.24	0.42	0.26	0.43	0.15
memory IgG2+ CD20+CD21+CD24+CD27-CD62L-	ID.10	YES	10000	high-density colonized	0.44	0.33	0.42	0.42	0.61	0.29	0.34	0.05
memory IgG2+ CD20++CD21-CD24+	ID.10	YES	10000	high-density colonized	0.54	0.61	0.5	0.52	0.31	0.48	0.54	0.15
memory IgG2+ CD20++CD21-CD24-	ID.10	YES	10000	high-density colonized	0.26	0.33	0.17	0.2	0.18	0.15	0.2	0.14
memory IgG3+ CD20+CD21+CD24+CD27+CD62L+	ID.10	YES	10000	high-density colonized	4.19	5.58	4.64	3.6	3.52	3.7	4.06	2.09
memory IgG3+ CD20+CD21+CD24+CD27+CD62L-	ID.10	YES	10000	high-density colonized	1.3	1.35	1.63	1.65	1.22	1.28	0.77	0.29
memory IgG3+ CD20+CD21+CD24+CD27-CD62L+	ID.10	YES	10000	high-density colonized	1.01	1.49	0.9	0.5	0.41	1.06	1.6	0.74
memory IgG3+ CD20+CD21+CD24+CD27-CD62L-	ID.10	YES	10000	high-density colonized	1.65	1.61	1.84	1.91	2.21	1.08	1.35	0.19
memory IgG3+ CD20++CD21-CD24+	ID.10	YES	10000	high-density colonized	0.39	0.43	0.38	0.43	0.33	0.41	0.45	0.21
memory IgG3+ CD20++CD21-CD24-	ID.10	YES	10000	high-density colonized	0.33	0.32	0.29	0.23	0.22	0.26	0.32	0.18
memory IgG4+ CD20+CD21+CD24+	ID.10	YES	10000	high-density colonized	1.1	1.47	1.44	1.23	1.11	1.18	1.23	0.46
memory IgG4+ CD20++CD21-	ID.10	YES	10000	high-density colonized	0.05	0.07	0.02	0.05	0.02	0.05	0.05	0.02
memory IgA1+ CD20+CD21+CD24+CD27+CD62L+	ID.10	YES	10000	high-density colonized	16.61	19.88	13.76	11.59	13.06	12.04	14.16	8.54
memory IgA1+ CD20+CD21+CD24+CD27+CD62L-	ID.10	YES	10000	high-density colonized	6.37	5.74	10.13	8.81	6	6.43	4.66	1.96
memory IgA1+ CD20+CD21+CD24+CD27-CD62L+	ID.10	YES	10000	high-density colonized	1.1	1.61	0.88	0.64	0.89	0.98	1.55	0.79
memory IgA1+ CD20+CD21+CD24+CD27-CD62L-	ID.10	YES	10000	high-density colonized	2.12	2.22	2.86	1.99	2.49	1.78	1.85	0.32
memory IgA1+CD20++CD21-CD24+	ID.10	YES	10000	high-density colonized	0.23	0.28	0.2	0.24	0.25	0.18	0.34	0.16
memory IgA1+CD20++CD21-CD24-	ID.10	YES	10000	high-density colonized	0.37	0.43	0.29	0.32	0.45	0.24	0.51	0.2
memory IgA2+ CD20+CD21+CD24+CD27+CD62L+	ID.10	YES	10000	high-density colonized	6.84	7.58	4.84	4.57	5	4.53	5.85	3.21
memory IgA2+ CD20+CD21+CD24+CD27+CD62L-	ID.10	YES	10000	high-density colonized	3.27	2.32	4.08	2.98	2.46	2.48	1.82	1.14
memory IgA2+ CD20+CD21+CD24+CD27-CD62L+	ID.10	YES	10000	high-density colonized	0.35	0.28	0.29	0.21	0.28	0.15	0.22	0.07
memory IgA2+ CD20+CD21+CD24+CD27-CD62L-	ID.10	YES	10000	high-density colonized	0.38	0.25	0.33	0.31	0.31	0.22	0.25	0.06
memory IgA2+ CD20++CD21-	ID.10	YES	10000	high-density colonized	0.28	0.07	0.08	0.06	0.19	0.11	0.21	0.11
memory Only IgD+ CD20+CD21+CD24+CD62L+	ID.10	YES	10000	high-density colonized	0.99	1.07	0.84	0.83	0.78	0.61	0.87	0.41
memory Only IgD+ CD20+CD21+CD24+CD62L-	ID.10	YES	10000	high-density colonized	0.23	0.29	0.5	0.35	0.2	0.39	0.31	0.14
memory Only IgD+CD20++CD21-	ID.10	YES	10000	high-density colonized	0.1	0.09	0.07	0.07	0.09	0.07	0.12	0.04
memory IgH-	ID.10	YES	10000	high-density colonized	0	1.17	2.04	0.7	0.81	0.77	0.77	0.61
PC IgM+ CD20+CD138-	ID.10	YES	10000	high-density colonized	0.18	0.09	0.13	0.09	0.17	0.2	0.14	0.06
PC IgM+ CD20-CD138-CD62L+	ID.10	YES	10000	high-density colonized	0.18	0.12	0.08	0.11	0.57	1.35	0.37	0.06
PC IgM+ CD20-CD138-CD62L-	ID.10	YES	10000	high-density colonized	0.12	0.06	0.03	0.04	0.13	0.31	0.13	0.05
PC IgM+ CD20-CD138+CD62L+	ID.10	YES	10000	high-density colonized	0.07	0.15	0.08	0.06	0.08	0.28	0.09	0.03
PC IgM+ CD20-CD138+CD62L-	ID.10	YES	10000	high-density colonized	0.04	0.06	0.04	0.02	0.05	0.03	0	0.01
PC IgG1+ CD20+CD138-	ID.10	YES	10000	high-density colonized	0.25	0.12	0.2	0.15	0.13	0.13	0.2	0.05
PC IgG1+ CD20-CD138-CD62L+	ID.10	YES	10000	high-density colonized	0.72	0.45	0.27	0.41	0.63	1.52	1.32	0.33
PC IgG1+ CD20-CD138-CD62L-	ID.10	YES	10000	high-density colonized	0.11	0.05	0.08	0.05	0.09	0.16	0.13	0.03
PC IgG1+ CD20-CD138+CD62L+	ID.10	YES	10000	high-density colonized	0	0.1	0	0.07	0.11	0.22	0.2	0.04
PC IgG1+ CD20-CD138+CD62L-	ID.10	YES	10000	high-density colonized	0	0.01	0	0.01	0.02	0.02	0.02	0
PC IgG2+ CD20+CD138-	ID.10	YES	10000	high-density colonized	0.18	0.09	0.09	0.07	0.12	0.08	0.08	0.05
PC IgG2+ CD20-CD138-CD62L+	ID.10	YES	10000	high-density colonized	0.8	0.71	0.44	0.7	0.82	1.31	0.88	0.6
PC IgG2+ CD20-CD138-CD62L-	ID.10	YES	10000	high-density colonized	0.24	0.19	0.19	0.09	0.21	0.12	0.14	0.1
PC IgG2+CD20-CD138+CD62L+	ID.10	YES	10000	high-density colonized	0.09	0.11	0	0.14	0.16	0.24	0.12	0.08
PC IgG2+CD20-CD138+CD62L-	ID.10	YES	10000	high-density colonized	0.03	0.03	0	0.02	0.03	0.03	0.04	0.01
PC IgG3+	ID.10	YES	10000	high-density colonized	0.42	0.26	0.24	0.19	0.32	0.6	0.48	0.14
PC IgG4+	ID.10	YES	10000	high-density colonized	0.12	0.12	0.05	0.09	0.09	0.09	0.08	0.04
PC IgA1+ CD20+CD138-	ID.10	YES	10000	high-density colonized	0.23	0.21	0.29	0.2	0.36	0.3	0.31	0.08
PC IgA1+ CD20-CD138-CD62L+	ID.10	YES	10000	high-density colonized	1.11	1.04	0.44	0.69	1.5	2.98	1.01	0.83
PC IgA1+ CD20-CD138-CD62L-	ID.10	YES	10000	high-density colonized	0.61	0.48	0.37	0.23	0.76	0.47	0.31	0.29
PC IgA1+ CD20-CD138+CD62L+	ID.10	YES	10000	high-density colonized	0.16	0.21	0.12	0.1	0.39	0.36	1.06	0.12
PC IgA1+ CD20-CD138+CD62L-	ID.10	YES	10000	high-density colonized	0.27	0.2	0.15	0.11	0.19	0.16	0.43	0.1
PC IgA2+ CD20+CD138-	ID.10	YES	10000	high-density colonized	0.12	0.14	0.14	0.13	0.14	0.12	0.12	0.06
PC IgA2+ CD20-CD138-CD62L+	ID.10	YES	10000	high-density colonized	0.71	0.49	0.2	0.45	0.55	0	0.56	0.48
PC IgA2+ CD20-CD138-CD62L-	ID.10	YES	10000	high-density colonized	0.44	0.24	0.22	0.15	0.33	0	0.28	0.21
PC IgA2+ CD20-CD138+CD62L+	ID.10	YES	10000	high-density colonized	0.07	0.08	0.05	0.04	0.18	0	0.16	0.05
PC IgA2+ CD20-CD138+CD62L-	ID.10	YES	10000	high-density colonized	0.13	0.1	0.11	0.04	0.12	0	0.08	0.03
PC IgH-	ID.10	YES	10000	high-density colonized	0.15	0.17	0.11	0.07	0.1	0.05	0	0.12
immature	ID.11	YES	10000	high-density colonized	4.64	3.81	3.19	4.21	4.99	3.74	6	3.89	4.73
naive CD5+	ID.11	YES	10000	high-density colonized	36.46	28.05	29.36	28.17	26.66	20	38.58	29.42	21.1
naive CD20+CD21+CD24+CD62L+	ID.11	YES	10000	high-density colonized	57.18	25.09	17.21	8.98	9.23	26.53	61.56	35.76	27.17
naive CD20+CD21+CD24+CD62L-	ID.11	YES	10000	high-density colonized	25.38	39.52	41.34	64.26	68.41	35.97	28.24	26.33	42
naive CD20++CD21-CD24+	ID.11	YES	10000	high-density colonized	0.76	0.59	0.43	0.69	0.56	0.39	0.45	0.47	0.52
naive CD20++CD21-CD24-	ID.11	YES	10000	high-density colonized	1.07	0.91	0.75	1.19	0.97	0.83	0.96	0.62	1.17
memory IgMD+CD20+CD21+CD24+	ID.11	YES	10000	high-density colonized	48.46	42.46	40.5	45.65	40.03	32.61	41.14	39.44	42.22
memory IgMD+CD20++CD21-CD24+	ID.11	YES	10000	high-density colonized	2.02	1.8	1.96	2.35	1.51	0.96	1.65	2.07	1.17
memory IgMD+CD20++CD21-CD24-	ID.11	YES	10000	high-density colonized	0.39	0.41	0.34	0.4	0.29	0.28	0.28	0.31	0.34
memory IgG1+ CD20+CD21+CD24+CD27+CD62L+	ID.11	YES	10000	high-density colonized	22.31	17.43	14.38	13.57	15.39	10.14	18.59	13.89	16.33
memory IgG1+ CD20+CD21+CD24+CD27+CD62L-	ID.11	YES	10000	high-density colonized	1.22	2.05	1.95	5.24	2.28	3.34	1.06	2.47	1.85
memory IgG1+ CD20+CD21+CD24+CD27-CD62L+	ID.11	YES	10000	high-density colonized	4.55	2.75	2.6	2.05	2.81	2.34	4.85	3.74	4.33
memory IgG1+ CD20+CD21+CD24+CD27-CD62L-	ID.11	YES	10000	high-density colonized	0.59	0.99	1.25	2.08	2.63	1.25	0.73	0.8	1.19
memory IgG1+ CD20++CD21-CD24+CD27+CD62L+	ID.11	YES	10000	high-density colonized	0.61	0.31	0.45	0.38	0.26	0.19	0.31	0.4	0.24
memory IgG1+ CD20++CD21-CD24+CD27+CD62L-	ID.11	YES	10000	high-density colonized	0.2	0.3	0.33	0.3	0.31	0.2	0.21	0.27	0.21
memory IgG1+ CD20++CD21-CD24+CD27-CD62L+	ID.11	YES	10000	high-density colonized	0.23	0.07	0.08	0.07	0.06	0.05	0.12	0.14	0.13
memory IgG1+ CD20++CD21-CD24+CD27-CD62L-	ID.11	YES	10000	high-density colonized	0.17	0.19	0.24	0.33	0.28	0.18	0.19	0.2	0.28
memory IgG1+ CD20++CD21-CD24-CD27+CD62L+	ID.11	YES	10000	high-density colonized	0.23	0.14	0.14	0.08	0.15	0.08	0.11	0.09	0.09
memory IgG1+ CD20++CD21-CD24-CD27+CD62L-	ID.11	YES	10000	high-density colonized	0.36	0.3	0.28	0.34	0.23	0.19	0.19	0.26	0.23
memory IgG1+ CD20++CD21-CD24-CD27-CD62L+	ID.11	YES	10000	high-density colonized	0.08	0.08	0.04	0.02	0.05	0.05	0.09	0.05	0.12
memory IgG1+ CD20++CD21-CD24-CD27-CD62L-	ID.11	YES	10000	high-density colonized	0.97	0.74	0.7	0.88	0.78	0.54	0.76	0.71	1.06
memory IgG2+ CD20+CD21+CD24+CD27+CD62L+	ID.11	YES	10000	high-density colonized	3.13	2.83	2.13	2.67	2.67	1.93	2.48	2.41	2.86
memory IgG2+ CD20+CD21+CD24+CD27+CD62L-	ID.11	YES	10000	high-density colonized	0.2	0.15	0.27	0.54	0.25	0.31	0.12	0.2	0.22
memory IgG2+ CD20+CD21+CD24+CD27-CD62L+	ID.11	YES	10000	high-density colonized	0.2	0.16	0.19	0.14	0.16	0.14	0.22	0.2	0.23
memory IgG2+ CD20+CD21+CD24+CD27-CD62L-	ID.11	YES	10000	high-density colonized	0.01	0.05	0.03	0.1	0.1	0.04	0.03	0.03	0.06
memory IgG2+ CD20++CD21-CD24+	ID.11	YES	10000	high-density colonized	0.09	0.12	0.13	0.12	0.08	0.05	0.08	0.08	0.05
memory IgG2+ CD20++CD21-CD24-	ID.11	YES	10000	high-density colonized	0.11	0.06	0.06	0.1	0.09	0.05	0.06	0.04	0.08
memory IgG3+ CD20+CD21+CD24+CD27+CD62L+	ID.11	YES	10000	high-density colonized	1.63	1.31	1.02	1.04	1.04	0.91	1.31	1.06	1.2
memory IgG3+ CD20+CD21+CD24+CD27+CD62L-	ID.11	YES	10000	high-density colonized	0.16	0.23	0.34	0.37	0.26	0.24	0.1	0.21	0.17
memory IgG3+ CD20+CD21+CD24+CD27-CD62L+	ID.11	YES	10000	high-density colonized	0.92	0.78	0.52	0.49	0.55	0.44	0.93	0.56	0.75
memory IgG3+ CD20+CD21+CD24+CD27-CD62L-	ID.11	YES	10000	high-density colonized	0.12	0.27	0.26	0.47	0.41	0.26	0.15	0.21	0.26
memory IgG3+ CD20++CD21-CD24+	ID.11	YES	10000	high-density colonized	0.29	0.29	0.21	0.29	0.2	0.16	0.24	0.27	0.22
memory IgG3+ CD20++CD21-CD24-	ID.11	YES	10000	high-density colonized	0.37	0.31	0.25	0.36	0.3	0.23	0.3	0.2	0.26
memory IgG4+ CD20+CD21+CD24+	ID.11	YES	10000	high-density colonized	1.29	0.96	0.91	1.06	1.16	0.74	1.13	0.96	1.06
memory IgG4+ CD20++CD21-	ID.11	YES	10000	high-density colonized	0.02	0.03	0.02	0.04	0.03	0.02	0.04	0.04	0.02
memory IgA1+ CD20+CD21+CD24+CD27+CD62L+	ID.11	YES	10000	high-density colonized	11.76	9.65	7.83	7.44	8.75	5.45	9.23	9.04	9
memory IgA1+ CD20+CD21+CD24+CD27+CD62L-	ID.11	YES	10000	high-density colonized	1.19	1.19	1.85	3.41	1.6	1.93	1.25	1.4	1.14
memory IgA1+ CD20+CD21+CD24+CD27-CD62L+	ID.11	YES	10000	high-density colonized	1.33	1.12	0.9	0.69	0.91	0.81	1.66	0.74	1.55
memory IgA1+ CD20+CD21+CD24+CD27-CD62L-	ID.11	YES	10000	high-density colonized	0.28	0.41	0.62	0.84	0.86	0.55	0.38	0.44	0.65
memory IgA1+CD20++CD21-CD24+	ID.11	YES	10000	high-density colonized	0.4	0.43	0.26	0.32	0.26	0.12	0.24	0.4	0.28
memory IgA1+CD20++CD21-CD24-	ID.11	YES	10000	high-density colonized	0.97	0.75	0.66	0.77	0.7	0.48	0.67	0.68	0.99
memory IgA2+ CD20+CD21+CD24+CD27+CD62L+	ID.11	YES	10000	high-density colonized	2.87	2.58	2.14	2.4	2.37	1.63	2.61	2.02	2.15
memory IgA2+ CD20+CD21+CD24+CD27+CD62L-	ID.11	YES	10000	high-density colonized	0.65	0.63	0.93	0.94	0.68	0.62	0.69	0.79	0.84
memory IgA2+ CD20+CD21+CD24+CD27-CD62L+	ID.11	YES	10000	high-density colonized	0.28	0.16	0.2	0.17	0.28	0.14	0.31	0.17	0.4
memory IgA2+ CD20+CD21+CD24+CD27-CD62L-	ID.11	YES	10000	high-density colonized	0.19	0.21	0.19	0.22	0.23	0.14	0.14	0.15	0.29
memory IgA2+ CD20++CD21-	ID.11	YES	10000	high-density colonized	0.06	0.07	0.07	0.06	0.11	0.03	0.08	0.11	0.08
memory Only IgD+ CD20+CD21+CD24+CD62L+	ID.11	YES	10000	high-density colonized	0.92	0.81	0.72	0.56	0.64	0.4	0.74	0.55	0.59
memory Only IgD+ CD20+CD21+CD24+CD62L-	ID.11	YES	10000	high-density colonized	0.09	0.11	0.13	0.31	0.16	0.14	0.09	0.18	0.13
memory Only IgD+CD20++CD21-	ID.11	YES	10000	high-density colonized	0.1	0.05	0.09	0.11	0.11	0.08	0.06	0.14	0.03
memory IgH-	ID.11	YES	10000	high-density colonized	0.37	0.32	0.52	0.4	0.28	0.06	0.2	0.34	0.15
PC IgM+ CD20+CD138-	ID.11	YES	10000	high-density colonized	0.11	0.14	0.15	0.1	0.07	0.1	0.21	0.08	0.05
PC IgM+ CD20-CD138-CD62L+	ID.11	YES	10000	high-density colonized	0	0.1	0.02	0.05	0.07	0.08	0.21	0.05	0.04
PC IgM+ CD20-CD138-CD62L-	ID.11	YES	10000	high-density colonized	0	0.05	0.07	0.04	0.08	0.04	0.08	0.03	0.04
PC IgM+ CD20-CD138+CD62L+	ID.11	YES	10000	high-density colonized	0	0	0	0	0	0.04	0.04	0.03	0
PC IgM+ CD20-CD138+CD62L-	ID.11	YES	10000	high-density colonized	0	0	0	0	0	0.01	0.01	0	0
PC IgG1+ CD20+CD138-	ID.11	YES	10000	high-density colonized	0.3	0.21	0.15	0.21	0.15	0.12	0.14	0.24	0.06
PC IgG1+ CD20-CD138-CD62L+	ID.11	YES	10000	high-density colonized	0.2	0.17	0.07	0.16	0.14	0.17	0.36	0.13	0.05
PC IgG1+ CD20-CD138-CD62L-	ID.11	YES	10000	high-density colonized	0.02	0.02	0.03	0.02	0.02	0.02	0.04	0.01	0.01
PC IgG1+ CD20-CD138+CD62L+	ID.11	YES	10000	high-density colonized	0.08	0.1	0.11	0.08	0.09	0.07	0.1	0.09	0
PC IgG1+ CD20-CD138+CD62L-	ID.11	YES	10000	high-density colonized	0.01	0.01	0.01	0.03	0.03	0.01	0	0	0
PC IgG2+ CD20+CD138-	ID.11	YES	10000	high-density colonized	0.04	0.04	0.03	0	0.06	0.03	0.03	0.02	0.05
PC IgG2+ CD20-CD138-CD62L+	ID.11	YES	10000	high-density colonized	0.15	0.11	0	0	0.1	0.07	0.22	0.04	0.06
PC IgG2+ CD20-CD138-CD62L-	ID.11	YES	10000	high-density colonized	0.04	0.04	0	0	0.02	0.01	0.03	0.02	0.02
PC IgG2+CD20-CD138+CD62L+	ID.11	YES	10000	high-density colonized	0.08	0.08	0	0	0	0.06	0.13	0	0.04
PC IgG2+CD20-CD138+CD62L-	ID.11	YES	10000	high-density colonized	0.03	0.03	0	0	0	0.01	0.02	0	0.02
PC IgG3+	ID.11	YES	10000	high-density colonized	0.06	0.04	0.05	0.03	0.03	0.08	0.07	0.04	0.02
PC IgG4+	ID.11	YES	10000	high-density colonized	0.07	0.04	0.03	0.04	0.04	0.03	0.03	0.05	0.03
PC IgA1+ CD20+CD138-	ID.11	YES	10000	high-density colonized	0.29	0.24	0.19	0.21	0.36	0.21	0.44	0.21	0.24
PC IgA1+ CD20-CD138-CD62L+	ID.11	YES	10000	high-density colonized	0.21	0.24	0.11	0.18	0.23	0.24	0.59	0.14	0.06
PC IgA1+ CD20-CD138-CD62L-	ID.11	YES	10000	high-density colonized	0.21	0.22	0.13	0.14	0.39	0.15	0.25	0.08	0.23
PC IgA1+ CD20-CD138+CD62L+	ID.11	YES	10000	high-density colonized	0.12	0.11	0.04	0.14	0.09	0.05	0.27	0.07	0.03
PC IgA1+ CD20-CD138+CD62L-	ID.11	YES	10000	high-density colonized	0.16	0.16	0.11	0.11	0.09	0.05	0.06	0.06	0.13
PC IgA2+ CD20+CD138-	ID.11	YES	10000	high-density colonized	0.2	0.18	0.08	0.16	0.13	0.06	0.21	0.1	0.08
PC IgA2+ CD20-CD138-CD62L+	ID.11	YES	10000	high-density colonized	0.16	0.11	0.03	0.09	0.16	0.09	0.23	0.07	0.06
PC IgA2+ CD20-CD138-CD62L-	ID.11	YES	10000	high-density colonized	0.12	0.16	0.07	0.16	0.23	0.11	0.16	0.13	0.08
PC IgA2+ CD20-CD138+CD62L+	ID.11	YES	10000	high-density colonized	0.04	0.05	0	0.04	0.02	0.03	0.06	0.04	0.01
PC IgA2+ CD20-CD138+CD62L-	ID.11	YES	10000	high-density colonized	0.06	0.05	0	0.04	0.06	0.03	0.03	0.03	0.06
PC IgH-	ID.11	YES	10000	high-density colonized	0.07	0.08	0.13	0.12	0.05	0.02	0.2	0.07	0.03
immature	ID.04	NO	100000	colonization-protected	4.03	7.13	7.07	5.1	4.97	5.47	2.73	2.06	2.23
naive CD5+	ID.04	NO	100000	colonization-protected	22.88	40.37	36.53	36.33	28.76	49.81	40.14	19.44	15.6
naive CD20+CD21+CD24+CD62L+	ID.04	NO	100000	colonization-protected	11.39	17.96	44.91	67.66	38.79	79.86	5.8	27	16.95
naive CD20+CD21+CD24+CD62L-	ID.04	NO	100000	colonization-protected	85.27	144.7	144.61	102.74	116.54	117.98	174.2	50.49	85.12
naive CD20++CD21-CD24+	ID.04	NO	100000	colonization-protected	0.63	0.65	0.38	0.8	0.62	0.58	0.66	0.28	0.42
naive CD20++CD21-CD24-	ID.04	NO	100000	colonization-protected	1.1	1.96	1.58	1.25	1.7	1.3	1.46	0.66	0.86
memory IgMD+CD20+CD21+CD24+	ID.04	NO	100000	colonization-protected	44.69	88.42	83.84	91.13	82.36	95.29	83.78	44.66	43.36
memory IgMD+CD20++CD21-CD24+	ID.04	NO	100000	colonization-protected	3.33	3.18	0.79	2.21	2.82	1.63	2.07	0.87	1.34
memory IgMD+CD20++CD21-CD24-	ID.04	NO	100000	colonization-protected	0.75	0.8	0.64	0.5	0.66	0.37	0.53	0.36	0.42
memory IgG1+ CD20+CD21+CD24+CD27+CD62L+	ID.04	NO	100000	colonization-protected	12.97	25.57	29.22	33.36	29.08	31.21	19.85	13.42	17.16
memory IgG1+ CD20+CD21+CD24+CD27+CD62L-	ID.04	NO	100000	colonization-protected	3.05	8.5	5.22	3	4.26	3.26	13.5	4.91	3.77
memory IgG1+ CD20+CD21+CD24+CD27-CD62L+	ID.04	NO	100000	colonization-protected	1.72	2.73	3.59	4.69	4.28	5.32	1.29	1.54	2.47
memory IgG1+ CD20+CD21+CD24+CD27-CD62L-	ID.04	NO	100000	colonization-protected	3.03	6.67	4.8	2.2	4.4	3.46	10.81	3.34	3.82
memory IgG1+ CD20++CD21-CD24+CD27+CD62L+	ID.04	NO	100000	colonization-protected	0.88	0.65	0.22	0.68	0.88	0.61	0.35	0.29	0.37
memory IgG1+ CD20++CD21-CD24+CD27+CD62L-	ID.04	NO	100000	colonization-protected	0.22	0.3	0.1	0.18	0.16	0.19	0.33	0.11	0.11
memory IgG1+ CD20++CD21-CD24+CD27-CD62L+	ID.04	NO	100000	colonization-protected	0.09	0	0.02	0.11	0.12	0.12	0.03	0.04	0.07
memory IgG1+ CD20++CD21-CD24+CD27-CD62L-	ID.04	NO	100000	colonization-protected	0.19	0.2	0.06	0.12	0.19	0.1	0.16	0.05	0.13
memory IgG1+ CD20++CD21-CD24-CD27+CD62L+	ID.04	NO	100000	colonization-protected	0.41	0.49	0.77	0.72	0.34	0.42	0.26	0.45	0.49
memory IgG1+ CD20++CD21-CD24-CD27+CD62L-	ID.04	NO	100000	colonization-protected	0.22	1.06	0.81	0.79	0.87	0.3	0.91	0.46	0.43
memory IgG1+ CD20++CD21-CD24-CD27-CD62L+	ID.04	NO	100000	colonization-protected	0.07	0.25	0.23	0.19	0.07	0.34	0.13	0.11	0.14
memory IgG1+ CD20++CD21-CD24-CD27-CD62L-	ID.04	NO	100000	colonization-protected	0.28	2.8	2.01	2	2.3	1.46	2.13	1.51	1.45
memory IgG2+ CD20+CD21+CD24+CD27+CD62L+	ID.04	NO	100000	colonization-protected	1.67	4.14	4.11	3.98	4.36	5	3.45	2.28	2.2
memory IgG2+ CD20+CD21+CD24+CD27+CD62L-	ID.04	NO	100000	colonization-protected	0.17	0.84	0.45	0.14	0.38	0.3	1.88	0.44	0.34
memory IgG2+ CD20+CD21+CD24+CD27-CD62L+	ID.04	NO	100000	colonization-protected	0.11	0.14	0.18	0.2	0.18	0.3	0.1	0.08	0.12
memory IgG2+ CD20+CD21+CD24+CD27-CD62L-	ID.04	NO	100000	colonization-protected	0.1	0.23	0.13	0.05	0.07	0.1	0.36	0.09	0.1
memory IgG2+ CD20++CD21-CD24+	ID.04	NO	100000	colonization-protected	0.25	0.27	0.05	0.26	0.19	0.12	0.12	0.12	0.09
memory IgG2+ CD20++CD21-CD24-	ID.04	NO	100000	colonization-protected	0.16	0.19	0.19	0.12	0.09	0.09	0.13	0.09	0.09
memory IgG3+ CD20+CD21+CD24+CD27+CD62L+	ID.04	NO	100000	colonization-protected	0.51	1.27	1.31	1.31	1.2	1.66	1.04	0.7	0.49
memory IgG3+ CD20+CD21+CD24+CD27+CD62L-	ID.04	NO	100000	colonization-protected	0.17	0.45	0.38	0.17	0.29	0.2	0.77	0.31	0.13
memory IgG3+ CD20+CD21+CD24+CD27-CD62L+	ID.04	NO	100000	colonization-protected	0.17	0.3	0.37	0.49	0.33	0.65	0.18	0.18	0.26
memory IgG3+ CD20+CD21+CD24+CD27-CD62L-	ID.04	NO	100000	colonization-protected	0.31	0.62	0.52	0.26	0.35	0.32	1.05	0.3	0.34
memory IgG3+ CD20++CD21-CD24+	ID.04	NO	100000	colonization-protected	0.16	0.13	0.07	0.22	0.17	0.16	0.11	0.09	0.07
memory IgG3+ CD20++CD21-CD24-	ID.04	NO	100000	colonization-protected	0.28	0.46	0.42	0.34	0.17	0.27	0.31	0.23	0.2
memory IgG4+ CD20+CD21+CD24+	ID.04	NO	100000	colonization-protected	0.51	1.25	1.21	1.02	0.96	1.27	1.4	0.6	0.68
memory IgG4+ CD20++CD21-	ID.04	NO	100000	colonization-protected	0.06	0.08	0.03	0.06	0.08	0.03	0.04	0.02	0.02
memory IgA1+ CD20+CD21+CD24+CD27+CD62L+	ID.04	NO	100000	colonization-protected	5.86	9.54	10.93	12.54	11.44	12.76	7.34	5.74	5.89
memory IgA1+ CD20+CD21+CD24+CD27+CD62L-	ID.04	NO	100000	colonization-protected	1.16	3.32	2.73	1.33	1.86	1.77	6.1	2.64	1.66
memory IgA1+ CD20+CD21+CD24+CD27-CD62L+	ID.04	NO	100000	colonization-protected	0.4	0.54	0.59	0.86	0.65	0.77	0.41	0.28	0.34
memory IgA1+ CD20+CD21+CD24+CD27-CD62L-	ID.04	NO	100000	colonization-protected	0.36	0.69	0.57	0.45	0.72	0.43	1.68	0.62	0.47
memory IgA1+CD20++CD21-CD24+	ID.04	NO	100000	colonization-protected	0.3	0.25	0.06	0.37	0.34	0.27	0.1	0.11	0.11
memory IgA1+CD20++CD21-CD24-	ID.04	NO	100000	colonization-protected	0.7	0.8	0.7	0.51	0.48	0.47	0.51	0.35	0.5
memory IgA2+ CD20+CD21+CD24+CD27+CD62L+	ID.04	NO	100000	colonization-protected	2.01	3.15	3.69	4.27	4.09	4.16	2.51	1.86	1.79
memory IgA2+ CD20+CD21+CD24+CD27+CD62L-	ID.04	NO	100000	colonization-protected	0.8	1.56	1.86	1.24	1.3	1.34	2.9	1.46	0.73
memory IgA2+ CD20+CD21+CD24+CD27-CD62L+	ID.04	NO	100000	colonization-protected	0.1	0.1	0.15	0.12	0.2	0.15	0.09	0.06	0.06
memory IgA2+ CD20+CD21+CD24+CD27-CD62L-	ID.04	NO	100000	colonization-protected	0.1	0.11	0.12	0.07	0.14	0.11	0.33	0.09	0.06
memory IgA2+ CD20++CD21-	ID.04	NO	100000	colonization-protected	0.17	0.09	0.1	0.12	0.13	0.13	0.11	0.09	0.08
memory Only IgD+ CD20+CD21+CD24+CD62L+	ID.04	NO	100000	colonization-protected	0.28	0.5	0.58	0.51	0.54	0.51	0.46	0.23	0.32
memory Only IgD+ CD20+CD21+CD24+CD62L-	ID.04	NO	100000	colonization-protected	0.03	0.12	0.09	0.05	0.06	0.06	0.15	0.05	0.05
memory Only IgD+CD20++CD21-	ID.04	NO	100000	colonization-protected	0.09	0.08	0.04	0.06	0.06	0.07	0.04	0.04	0.05
memory IgH-	ID.04	NO	100000	colonization-protected	0.81	0.32	0.33	0.72	0.64	0.91	1.17	0.75	0.59
PC IgM+ CD20+CD138-	ID.04	NO	100000	colonization-protected	0.18	0.19	0.18	0.19	0.14	0.13	0.16	0.07	0.3
PC IgM+ CD20-CD138-CD62L+	ID.04	NO	100000	colonization-protected	0.12	0.1	0.13	0.2	0.15	0.08	0.14	0.06	0.78
PC IgM+ CD20-CD138-CD62L-	ID.04	NO	100000	colonization-protected	0.16	0.1	0.12	0.22	0.12	0.12	0.2	0.07	1.31
PC IgM+ CD20-CD138+CD62L+	ID.04	NO	100000	colonization-protected	0.07	0.13	0.06	0.07	0.05	0.07	0.06	0.05	0.13
PC IgM+ CD20-CD138+CD62L-	ID.04	NO	100000	colonization-protected	0.08	0.07	0.07	0.06	0.04	0.06	0.03	0.04	0.11
PC IgG1+ CD20+CD138-	ID.04	NO	100000	colonization-protected	0.08	0.17	0.35	0.25	0.16	0.29	0.23	0.11	0.3
PC IgG1+ CD20-CD138-CD62L+	ID.04	NO	100000	colonization-protected	0.25	0.44	0.39	0.52	0.35	0.42	0.55	0.23	1.76
PC IgG1+ CD20-CD138-CD62L-	ID.04	NO	100000	colonization-protected	0.06	0.1	0.09	0.13	0.14	0.16	0.19	0.05	1.29
PC IgG1+ CD20-CD138+CD62L+	ID.04	NO	100000	colonization-protected	0.07	0.15	0.09	0.09	0.1	0.12	0.11	0.07	0.24
PC IgG1+ CD20-CD138+CD62L-	ID.04	NO	100000	colonization-protected	0.02	0.03	0.01	0.02	0.02	0.03	0.01	0.02	0.07
PC IgG2+ CD20+CD138-	ID.04	NO	100000	colonization-protected	0.04	0.06	0.07	0.1	0.08	0.05	0.09	0.07	0.06
PC IgG2+ CD20-CD138-CD62L+	ID.04	NO	100000	colonization-protected	0.11	0.17	0.15	0.16	0.17	0.2	0.25	0.35	0.23
PC IgG2+ CD20-CD138-CD62L-	ID.04	NO	100000	colonization-protected	0.04	0.03	0.06	0.06	0.03	0.06	0.08	0.08	0.1
PC IgG2+CD20-CD138+CD62L+	ID.04	NO	100000	colonization-protected	0.05	0.15	0.04	0.05	0.05	0.11	0.08	0.12	0.07
PC IgG2+CD20-CD138+CD62L-	ID.04	NO	100000	colonization-protected	0.01	0.02	0.02	0.01	0.02	0.02	0.02	0.06	0.03
PC IgG3+	ID.04	NO	100000	colonization-protected	0.04	0.1	0.08	0.08	0.09	0.09	0.12	0.07	0.93
PC IgG4+	ID.04	NO	100000	colonization-protected	0.04	0.07	0.08	0.12	0.09	0.08	0.15	0.03	0.07
PC IgA1+ CD20+CD138-	ID.04	NO	100000	colonization-protected	0.38	0.48	0.23	0.44	0.34	0.3	0.67	0.1	0.55
PC IgA1+ CD20-CD138-CD62L+	ID.04	NO	100000	colonization-protected	0.48	0.56	0.5	0.54	0.49	0.56	1.16	0.41	3.77
PC IgA1+ CD20-CD138-CD62L-	ID.04	NO	100000	colonization-protected	0.47	0.36	0.47	0.63	0.56	0.52	0.5	0.17	4.14
PC IgA1+ CD20-CD138+CD62L+	ID.04	NO	100000	colonization-protected	0.1	0.37	0.06	0.15	0.1	0.13	0.15	0.14	0.32
PC IgA1+ CD20-CD138+CD62L-	ID.04	NO	100000	colonization-protected	0.21	0.23	0.19	0.12	0.13	0.13	0.07	0.12	0.21
PC IgA2+ CD20+CD138-	ID.04	NO	100000	colonization-protected	0.16	0.14	0.08	0.14	0.2	0.12	0.16	0.17	0.36
PC IgA2+ CD20-CD138-CD62L+	ID.04	NO	100000	colonization-protected	0.2	0.18	0.15	0	0.2	0.17	0.29	0.42	0.84
PC IgA2+ CD20-CD138-CD62L-	ID.04	NO	100000	colonization-protected	0.16	0.09	0.15	0	0.21	0.19	0.27	0.15	1.43
PC IgA2+ CD20-CD138+CD62L+	ID.04	NO	100000	colonization-protected	0.06	0.1	0.04	0	0.07	0.06	0.07	0.12	0.09
PC IgA2+ CD20-CD138+CD62L-	ID.04	NO	100000	colonization-protected	0.04	0.09	0.06	0	0.07	0.07	0.03	0.11	0.1
PC IgH-	ID.04	NO	100000	colonization-protected	0.08	0.09	0.15	0.1	0.08	0.05	0.08	0.08	0.19
immature	ID.12	NO	100000	high-density colonized	12.59	3.35	12.11	11.39	6.73	5.9	2.68
naive CD5+	ID.12	NO	100000	high-density colonized	44.58	45.14	56.02	58.16	43.93	66.15	72.96
naive CD20+CD21+CD24+CD62L+	ID.12	NO	100000	high-density colonized	24.32	2.14	27.47	48.88	32.24	54.14	21.47
naive CD20+CD21+CD24+CD62L-	ID.12	NO	100000	high-density colonized	71.5	105.08	61.81	45.75	59.8	49.52	83.93
naive CD20++CD21-CD24+	ID.12	NO	100000	high-density colonized	0.54	0.62	0.73	0.9	0.5	0.75	0.67
naive CD20++CD21-CD24-	ID.12	NO	100000	high-density colonized	1.4	2.14	2.73	1.51	1.57	2.08	1.38
memory IgMD+CD20+CD21+CD24+	ID.12	NO	100000	high-density colonized	66.68	37.88	64.96	69.98	52.13	76.55	65.85
memory IgMD+CD20++CD21-CD24+	ID.12	NO	100000	high-density colonized	28.6	31.87	25.35	16.01	13.33	9.79	7.49
memory IgMD+CD20++CD21-CD24-	ID.12	NO	100000	high-density colonized	13.16	23.75	22.6	9.7	8.14	6.18	4.03
memory IgG1+ CD20+CD21+CD24+CD27+CD62L+	ID.12	NO	100000	high-density colonized	8.98	3.83	10.15	11.27	8.41	12.06	10.49
memory IgG1+ CD20+CD21+CD24+CD27+CD62L-	ID.12	NO	100000	high-density colonized	1.51	4.08	1.9	0.57	0.47	0.53	1.48
memory IgG1+ CD20+CD21+CD24+CD27-CD62L+	ID.12	NO	100000	high-density colonized	1.92	0.31	2.22	3.29	3.09	3.46	3.14
memory IgG1+ CD20+CD21+CD24+CD27-CD62L-	ID.12	NO	100000	high-density colonized	1.6	5.53	1.65	0.61	1.46	0.48	2.45
memory IgG1+ CD20++CD21-CD24+CD27+CD62L+	ID.12	NO	100000	high-density colonized	0.99	0.4	0.65	0.96	0.66	0.69	0.51
memory IgG1+ CD20++CD21-CD24+CD27+CD62L-	ID.12	NO	100000	high-density colonized	0.25	0.92	0.17	0.1	0.06	0.13	0.1
memory IgG1+ CD20++CD21-CD24+CD27-CD62L+	ID.12	NO	100000	high-density colonized	0.02	0.02	0.04	0.08	0.07	0.05	0.06
memory IgG1+ CD20++CD21-CD24+CD27-CD62L-	ID.12	NO	100000	high-density colonized	0.09	0.16	0.06	0.08	0.13	0.04	0.07
memory IgG1+ CD20++CD21-CD24-CD27+CD62L+	ID.12	NO	100000	high-density colonized	1.78	0.23	2.42	2.2	1.37	0.81	0.77
memory IgG1+ CD20++CD21-CD24-CD27+CD62L-	ID.12	NO	100000	high-density colonized	0.49	3.38	0.74	0.31	0.19	0.65	0.4
memory IgG1+ CD20++CD21-CD24-CD27-CD62L+	ID.12	NO	100000	high-density colonized	0.07	0.03	0.12	0.13	0.12	0.09	0.08
memory IgG1+ CD20++CD21-CD24-CD27-CD62L-	ID.12	NO	100000	high-density colonized	0.55	0.86	0.62	0.54	0.43	0.57	0.42
memory IgG2+ CD20+CD21+CD24+CD27+CD62L+	ID.12	NO	100000	high-density colonized	3.98	2.64	4.83	4.11	3.76	4.31	4.41
memory IgG2+ CD20+CD21+CD24+CD27+CD62L-	ID.12	NO	100000	high-density colonized	0.33	1.73	0.65	0.2	0.2	0.23	0.37
memory IgG2+ CD20+CD21+CD24+CD27-CD62L+	ID.12	NO	100000	high-density colonized	0.1	0.05	0.12	0.1	0.14	0.12	0.09
memory IgG2+ CD20+CD21+CD24+CD27-CD62L-	ID.12	NO	100000	high-density colonized	0.04	0.21	0.04	0.03	0.06	0.01	0.05
memory IgG2+ CD20++CD21-CD24+	ID.12	NO	100000	high-density colonized	0.62	0.57	0.23	0.39	0.32	0.26	0.22
memory IgG2+ CD20++CD21-CD24-	ID.12	NO	100000	high-density colonized	0.26	0.28	0.21	0.15	0.15	0.15	0.14
memory IgG3+ CD20+CD21+CD24+CD27+CD62L+	ID.12	NO	100000	high-density colonized	1.07	0.55	1.39	1.08	1.07	1.54	1.35
memory IgG3+ CD20+CD21+CD24+CD27+CD62L-	ID.12	NO	100000	high-density colonized	0.2	0.64	0.38	0.18	0.12	0.15	0.27
memory IgG3+ CD20+CD21+CD24+CD27-CD62L+	ID.12	NO	100000	high-density colonized	0.24	0.11	0.38	0.37	0.4	0.48	0.52
memory IgG3+ CD20+CD21+CD24+CD27-CD62L-	ID.12	NO	100000	high-density colonized	0.17	0.52	0.31	0.11	0.17	0.18	0.42
memory IgG3+ CD20++CD21-CD24+	ID.12	NO	100000	high-density colonized	0.19	0.27	0.14	0.37	0.38	0.37	0.22
memory IgG3+ CD20++CD21-CD24-	ID.12	NO	100000	high-density colonized	0.59	0.56	0.58	0.48	0.41	0.61	0.45
memory IgG4+ CD20+CD21+CD24+	ID.12	NO	100000	high-density colonized	0.75	0.73	0.9	0.7	0.7	1	0.97
memory IgG4+ CD20++CD21-	ID.12	NO	100000	high-density colonized	0.05	0.02	0.01	0.01	0.01	0.01	0.01
memory IgA1+ CD20+CD21+CD24+CD27+CD62L+	ID.12	NO	100000	high-density colonized	7.01	2.98	7.25	7.16	5.62	7.52	6.76
memory IgA1+ CD20+CD21+CD24+CD27+CD62L-	ID.12	NO	100000	high-density colonized	1.1	4.23	1.89	0.89	0.47	0.67	1.24
memory IgA1+ CD20+CD21+CD24+CD27-CD62L+	ID.12	NO	100000	high-density colonized	0.41	0.18	0.55	0.83	0.74	0.65	0.58
memory IgA1+ CD20+CD21+CD24+CD27-CD62L-	ID.12	NO	100000	high-density colonized	0.32	1.97	0.44	0.41	0.56	0.32	0.73
memory IgA1+CD20++CD21-CD24+	ID.12	NO	100000	high-density colonized	0.66	0.68	0.22	0.82	0.35	0.35	0.12
memory IgA1+CD20++CD21-CD24-	ID.12	NO	100000	high-density colonized	1.58	1.89	1.79	1.05	1.08	1	0.67
memory IgA2+ CD20+CD21+CD24+CD27+CD62L+	ID.12	NO	100000	high-density colonized	2.49	0.94	2.15	2.31	2.03	2.46	2.3
memory IgA2+ CD20+CD21+CD24+CD27+CD62L-	ID.12	NO	100000	high-density colonized	0.64	2.08	1.2	0.55	0.44	0.67	0.64
memory IgA2+ CD20+CD21+CD24+CD27-CD62L+	ID.12	NO	100000	high-density colonized	0.12	0.08	0.12	0.12	0.16	0.18	0.16
memory IgA2+ CD20+CD21+CD24+CD27-CD62L-	ID.12	NO	100000	high-density colonized	0.04	0.41	0.06	0.04	0.09	0.07	0.11
memory IgA2+ CD20++CD21-	ID.12	NO	100000	high-density colonized	0.32	0.28	0.17	0.32	0.12	0.15	0.07
memory Only IgD+ CD20+CD21+CD24+CD62L+	ID.12	NO	100000	high-density colonized	0	0.1	0	0.23	0.22	0.24	0.21
memory Only IgD+ CD20+CD21+CD24+CD62L-	ID.12	NO	100000	high-density colonized	0	0.12	0	0.06	0.05	0.04	0.05
memory Only IgD+CD20++CD21-	ID.12	NO	100000	high-density colonized	0	0.11	0	0.12	0.11	0.13	0.11
memory IgH-	ID.12	NO	100000	high-density colonized	0	0	0	0	0	0.6	0.53
PC IgM+ CD20+CD138-	ID.12	NO	100000	high-density colonized	0.29	0.08	0.06	0.11	0.25	0.1	0.08
PC IgM+ CD20-CD138-CD62L+	ID.12	NO	100000	high-density colonized	1.8	0.02	0.11	0.16	0.3	0.37	0.35
PC IgM+ CD20-CD138-CD62L-	ID.12	NO	100000	high-density colonized	2.01	0.35	0.12	0.11	0.23	0.35	0.28
PC IgM+ CD20-CD138+CD62L+	ID.12	NO	100000	high-density colonized	4.93	0.02	0.08	0.17	0.11	0.1	0.14
PC IgM+ CD20-CD138+CD62L-	ID.12	NO	100000	high-density colonized	5.4	0.2	0.12	0.13	0.1	0.1	0.11
PC IgG1+ CD20+CD138-	ID.12	NO	100000	high-density colonized	0.13	0.09	0.06	0.1	0.27	0.14	0.07
PC IgG1+ CD20-CD138-CD62L+	ID.12	NO	100000	high-density colonized	1.03	0.1	0.37	0.43	0.96	2.49	0.66
PC IgG1+ CD20-CD138-CD62L-	ID.12	NO	100000	high-density colonized	0.25	0.48	0.13	0.14	0.22	0.59	0.17
PC IgG1+ CD20-CD138+CD62L+	ID.12	NO	100000	high-density colonized	1.4	0.08	0.43	0.52	0.33	0.67	0.32
PC IgG1+ CD20-CD138+CD62L-	ID.12	NO	100000	high-density colonized	0.22	0.13	0.11	0.11	0.04	0.05	0.04
PC IgG2+ CD20+CD138-	ID.12	NO	100000	high-density colonized	0.02	0.06	0.01	0.03	0.07	0.03	0.04
PC IgG2+ CD20-CD138-CD62L+	ID.12	NO	100000	high-density colonized	0.23	0.06	0.2	0.22	0.24	0.28	0.28
PC IgG2+ CD20-CD138-CD62L-	ID.12	NO	100000	high-density colonized	0.07	0.2	0.1	0.1	0.16	0.15	0.11
PC IgG2+CD20-CD138+CD62L+	ID.12	NO	100000	high-density colonized	0.16	0.02	0.12	0.15	0.09	0.1	0.11
PC IgG2+CD20-CD138+CD62L-	ID.12	NO	100000	high-density colonized	0.08	0.04	0.06	0.06	0.04	0.03	0.04
PC IgG3+	ID.12	NO	100000	high-density colonized	0.42	0.11	0.08	0.14	0.26	0.45	0.08
PC IgG4+	ID.12	NO	100000	high-density colonized	0.05	0.06	0.05	0.05	0.08	0.1	0.05
PC IgA1+ CD20+CD138-	ID.12	NO	100000	high-density colonized	0.32	0.17	0.2	0.27	0.21	0.26	0.46
PC IgA1+ CD20-CD138-CD62L+	ID.12	NO	100000	high-density colonized	0.75	0.21	0.51	0.63	1.53	1.66	0.88
PC IgA1+ CD20-CD138-CD62L-	ID.12	NO	100000	high-density colonized	0.73	0.79	0.47	0.53	0.53	1.47	0.53
PC IgA1+ CD20-CD138+CD62L+	ID.12	NO	100000	high-density colonized	0.62	0.04	0.19	0.21	0.21	0.28	0.26
PC IgA1+ CD20-CD138+CD62L-	ID.12	NO	100000	high-density colonized	0.62	0.32	0.21	0.25	0.09	0.16	0.11
PC IgA2+ CD20+CD138-	ID.12	NO	100000	high-density colonized	0.08	0.05	0.07	0.08	0.19	0.06	0.11
PC IgA2+ CD20-CD138-CD62L+	ID.12	NO	100000	high-density colonized	0.11	0.04	0.1	0.15	0.19	0.17	0.24
PC IgA2+ CD20-CD138-CD62L-	ID.12	NO	100000	high-density colonized	0.14	0.22	0.12	0.13	0.12	0.23	0.16
PC IgA2+ CD20-CD138+CD62L+	ID.12	NO	100000	high-density colonized	0.05	0	0.02	0.05	0.05	0.03	0.07
PC IgA2+ CD20-CD138+CD62L-	ID.12	NO	100000	high-density colonized	0.09	0	0.07	0.07	0.05	0.04	0.07
PC IgH-	ID.12	NO	100000	high-density colonized	0.05	0.07	0.02	0.07	0	0.12	0.06
immature	ID.07	YES	100000	low-density colonized	7.22	24.47	5.96		6.26	8.74	8.92	12.5	15.91
naive CD5+	ID.07	YES	100000	low-density colonized	56.8	40.07	51		49.81	88.61	70.77	45.04	50.46
naive CD20+CD21+CD24+CD62L+	ID.07	YES	100000	low-density colonized	35.96	1.16	0.17		63	77.46	33.35	66	48.75
naive CD20+CD21+CD24+CD62L-	ID.07	YES	100000	low-density colonized	158.5	183.37	235.43		89.33	151.22	175.41	82.96	155.78
naive CD20++CD21-CD24+	ID.07	YES	100000	low-density colonized	1.32	1.15	0.94		0.92	1.64	1.38	1.03	1.17
naive CD20++CD21-CD24-	ID.07	YES	100000	low-density colonized	4.89	2.96	4.15		2.73	4.6	4.73	2.65	4.22
memory IgMD+CD20+CD21+CD24+	ID.07	YES	100000	low-density colonized	0	23.5	20.26		30.27	53.17	45.94	36.15	37.17
memory IgMD+CD20++CD21-CD24+	ID.07	YES	100000	low-density colonized	0	1.74	0.39		1.48	2.68	1.98	2.72	1.24
memory IgMD+CD20++CD21-CD24-	ID.07	YES	100000	low-density colonized	0	0.65	0.41		0.4	0.28	0.66	0.5	0.37
memory IgG1+ CD20+CD21+CD24+CD27+CD62L+	ID.07	YES	100000	low-density colonized	8.62	0.63	0.15		6.39	13.1	10.33	8.62	8.64
memory IgG1+ CD20+CD21+CD24+CD27+CD62L-	ID.07	YES	100000	low-density colonized	3.16	5.48	7		1.75	2.55	4.6	3.31	3.24
memory IgG1+ CD20+CD21+CD24+CD27-CD62L+	ID.07	YES	100000	low-density colonized	3.25	0.06	0.08		2.68	4.38	3.11	3.01	2.81
memory IgG1+ CD20+CD21+CD24+CD27-CD62L-	ID.07	YES	100000	low-density colonized	2.29	9.73	8.98		1.08	1.48	2.87	1.55	2.41
memory IgG1+ CD20++CD21-CD24+CD27+CD62L+	ID.07	YES	100000	low-density colonized	0.65	0.08	0.01		0.45	1.16	0.53	0.74	0.38
memory IgG1+ CD20++CD21-CD24+CD27+CD62L-	ID.07	YES	100000	low-density colonized	0.41	0.66	0.44		0.25	0.32	0.46	0.31	0.32
memory IgG1+ CD20++CD21-CD24+CD27-CD62L+	ID.07	YES	100000	low-density colonized	0.21	0	0		0.21	0.51	0.33	0.34	0.3
memory IgG1+ CD20++CD21-CD24+CD27-CD62L-	ID.07	YES	100000	low-density colonized	0.87	1.02	0.7		0.66	0.73	0.88	0.78	0.95
memory IgG1+ CD20++CD21-CD24-CD27+CD62L+	ID.07	YES	100000	low-density colonized	0.42	0.01	0.04		0.12	0.28	0.25	0.21	0.11
memory IgG1+ CD20++CD21-CD24-CD27+CD62L-	ID.07	YES	100000	low-density colonized	0.15	0.3	0.31		0.07	0.12	0.15	0.12	0.16
memory IgG1+ CD20++CD21-CD24-CD27-CD62L+	ID.07	YES	100000	low-density colonized	0.19	0	0.02		0.14	0.24	0.19	0.13	0.12
memory IgG1+ CD20++CD21-CD24-CD27-CD62L-	ID.07	YES	100000	low-density colonized	4.9	3.27	3.02		2.83	4.38	4.49	4.25	4.38
memory IgG2+ CD20+CD21+CD24+CD27+CD62L+	ID.07	YES	100000	low-density colonized	1.6	0.49	0.25		1.34	2.57	2.69	2.31	1.31
memory IgG2+ CD20+CD21+CD24+CD27+CD62L-	ID.07	YES	100000	low-density colonized	0.9	2.33	2.22		0.49	0.69	1.02	0.76	0.71
memory IgG2+ CD20+CD21+CD24+CD27-CD62L+	ID.07	YES	100000	low-density colonized	0.05	0	0		0.03	0.1	0.1	0.1	0.06
memory IgG2+ CD20+CD21+CD24+CD27-CD62L-	ID.07	YES	100000	low-density colonized	0.04	0.74	0.54		0.05	0.03	0.12	0.05	0.07
memory IgG2+ CD20++CD21-CD24+	ID.07	YES	100000	low-density colonized	0.19	0.44	0.17		0.23	0.38	0.31	0.5	0.17
memory IgG2+ CD20++CD21-CD24-	ID.07	YES	100000	low-density colonized	0.29	0.34	0.29		0.19	0.24	0.25	0.25	0.19
memory IgG3+ CD20+CD21+CD24+CD27+CD62L+	ID.07	YES	100000	low-density colonized	0.34	0.1	0.04		0.26	0.52	0.43	0.33	0.27
memory IgG3+ CD20+CD21+CD24+CD27+CD62L-	ID.07	YES	100000	low-density colonized	0.27	0.33	0.23		0.17	0.27	0.31	0.31	0.18
memory IgG3+ CD20+CD21+CD24+CD27-CD62L+	ID.07	YES	100000	low-density colonized	0.14	0	0		0.14	0.25	0.19	0.17	0.21
memory IgG3+ CD20+CD21+CD24+CD27-CD62L-	ID.07	YES	100000	low-density colonized	0.28	0.35	0.45		0.21	0.27	0.33	0.17	0.4
memory IgG3+ CD20++CD21-CD24+	ID.07	YES	100000	low-density colonized	0.18	0.2	0.16		0.17	0.41	0.36	0.31	0.22
memory IgG3+ CD20++CD21-CD24-	ID.07	YES	100000	low-density colonized	0.97	0.53	0.41		0.41	0.81	0.9	0.71	0.68
memory IgG4+ CD20+CD21+CD24+	ID.07	YES	100000	low-density colonized	0.62	0.56	0.69		0.45	0.91	0.81	0.61	0.57
memory IgG4+ CD20++CD21-	ID.07	YES	100000	low-density colonized	0.16	0.08	0.12		0.09	0.08	0.09	0.16	0.07
memory IgA1+ CD20+CD21+CD24+CD27+CD62L+	ID.07	YES	100000	low-density colonized	5.03	0.64	0.25		3.66	6.82	5.21	4.58	4.12
memory IgA1+ CD20+CD21+CD24+CD27+CD62L-	ID.07	YES	100000	low-density colonized	2.78	4.23	5.09		1.36	2.09	3.41	2.3	2.52
memory IgA1+ CD20+CD21+CD24+CD27-CD62L+	ID.07	YES	100000	low-density colonized	0.32	0.02	0.01		0.41	0.51	0.34	0.32	0.37
memory IgA1+ CD20+CD21+CD24+CD27-CD62L-	ID.07	YES	100000	low-density colonized	0.45	2.52	2.01		0.29	0.44	0.66	0.46	0.54
memory IgA1+CD20++CD21-CD24+	ID.07	YES	100000	low-density colonized	0.45	0.4	0.1		0.33	0.65	0.3	0.39	0.41
memory IgA1+CD20++CD21-CD24-	ID.07	YES	100000	low-density colonized	2.42	1.9	1.41		1.67	2.31	2.49	2.05	2.25
memory IgA2+ CD20+CD21+CD24+CD27+CD62L+	ID.07	YES	100000	low-density colonized	0.86	0.07	0.02		0.58	1.18	0.9	0.64	0.7
memory IgA2+ CD20+CD21+CD24+CD27+CD62L-	ID.07	YES	100000	low-density colonized	0.86	1	1.33		0.57	0.67	0.72	0.7	0.84
memory IgA2+ CD20+CD21+CD24+CD27-CD62L+	ID.07	YES	100000	low-density colonized	0.03	0	0		0.02	0.03	0.04	0.05	0.05
memory IgA2+ CD20+CD21+CD24+CD27-CD62L-	ID.07	YES	100000	low-density colonized	0.03	0.46	0.4		0.05	0.04	0.04	0.06	0.03
memory IgA2+ CD20++CD21-	ID.07	YES	100000	low-density colonized	0.09	0.08	0.11		0.18	0.11	0.12	0.1	0.14
memory Only IgD+ CD20+CD21+CD24+CD62L+	ID.07	YES	100000	low-density colonized	0.03	0	0		0.05	0.09	0.09	0.07	0.03
memory Only IgD+ CD20+CD21+CD24+CD62L-	ID.07	YES	100000	low-density colonized	0.07	0.08	0		0.03	0.07	0.05	0.07	0.08
memory Only IgD+CD20++CD21-	ID.07	YES	100000	low-density colonized	0.07	0.03	0		0.04	0.07	0.03	0.05	0.03
memory IgH-	ID.07	YES	100000	low-density colonized	0.47	0	0		0.31	0.4	0.5	0.37	0.48
PC IgM+ CD20+CD138-	ID.07	YES	100000	low-density colonized	0.16	0.1	0.1		0.12	0.34	0.28	0.05	0.17
PC IgM+ CD20-CD138-CD62L+	ID.07	YES	100000	low-density colonized	0.15	0	0.01		0.66	1.41	0.59	0.09	0.21
PC IgM+ CD20-CD138-CD62L-	ID.07	YES	100000	low-density colonized	0.2	0	0.2		0.3	1.03	0.97	0.12	0.45
PC IgM+ CD20-CD138+CD62L+	ID.07	YES	100000	low-density colonized	0.04	0	0		0.11	0.37	0.17	0.05	0
PC IgM+ CD20-CD138+CD62L-	ID.07	YES	100000	low-density colonized	0.04	0	0		0.04	0.16	0.12	0.05	0
PC IgG1+ CD20+CD138-	ID.07	YES	100000	low-density colonized	0.15	0.08	0.13		0.21	0.21	0.26	0.15	0.08
PC IgG1+ CD20-CD138-CD62L+	ID.07	YES	100000	low-density colonized	0.24	0	0.01		0.47	1.38	1.23	0.25	0.14
PC IgG1+ CD20-CD138-CD62L-	ID.07	YES	100000	low-density colonized	0.11	0	0.27		0.12	0.33	0.79	0.08	0.12
PC IgG1+ CD20-CD138+CD62L+	ID.07	YES	100000	low-density colonized	0.11	0	0		0.13	0.33	0.44	0.1	0
PC IgG1+ CD20-CD138+CD62L-	ID.07	YES	100000	low-density colonized	0.04	0	0		0.03	0.07	0.17	0.05	0
PC IgG2+ CD20+CD138-	ID.07	YES	100000	low-density colonized	0.04	0.03	0.09		0.02	0.06	0.03	0.06	0.02
PC IgG2+ CD20-CD138-CD62L+	ID.07	YES	100000	low-density colonized	0.13	0.01	0		0.23	0.38	0.2	0.43	0.16
PC IgG2+ CD20-CD138-CD62L-	ID.07	YES	100000	low-density colonized	0.1	0.21	0.29		0.09	0.19	0.22	0.1	0.09
PC IgG2+CD20-CD138+CD62L+	ID.07	YES	100000	low-density colonized	0.04	0	0		0.05	0.14	0.13	0.2	0
PC IgG2+CD20-CD138+CD62L-	ID.07	YES	100000	low-density colonized	0.03	0	0		0.02	0.08	0.09	0.05	0
PC IgG3+	ID.07	YES	100000	low-density colonized	0.03	0.02	0.04		0.05	0.17	0.11	0.03	0.02
PC IgG4+	ID.07	YES	100000	low-density colonized	0.03	0.02	0.03		0.04	0.06	0.04	0.02	0.06
PC IgA1+ CD20+CD138-	ID.07	YES	100000	low-density colonized	0.32	0.17	0.44		0.11	0.25	0.58	0.61	0.45
PC IgA1+ CD20-CD138-CD62L+	ID.07	YES	100000	low-density colonized	0.47	0.02	0.05		0.89	2.6	3.25	0.78	0.34
PC IgA1+ CD20-CD138-CD62L-	ID.07	YES	100000	low-density colonized	0.74	0.48	0.67		0.46	1.23	1.93	0.52	0.51
PC IgA1+ CD20-CD138+CD62L+	ID.07	YES	100000	low-density colonized	0.11	0	0		0.11	0.27	0.22	0.14	0
PC IgA1+ CD20-CD138+CD62L-	ID.07	YES	100000	low-density colonized	0.18	0	0		0.08	0.2	0.22	0.11	0
PC IgA2+ CD20+CD138-	ID.07	YES	100000	low-density colonized	0.06	0.06	0.07		0.04	0.03	0.1	0.06	0.12
PC IgA2+ CD20-CD138-CD62L+	ID.07	YES	100000	low-density colonized	0.05	0	0.01		0.09	0.27	0.22	0.32	0.15
PC IgA2+ CD20-CD138-CD62L-	ID.07	YES	100000	low-density colonized	0.08	0	0.14		0.09	0.18	0.27	0.11	0.18
PC IgA2+ CD20-CD138+CD62L+	ID.07	YES	100000	low-density colonized	0	0	0		0	0	0	0.06	0
PC IgA2+ CD20-CD138+CD62L-	ID.07	YES	100000	low-density colonized	0	0	0		0	0	0	0.03	0
PC IgH-	ID.07	YES	100000	low-density colonized	0.06	0.15	0.14		0.12	0.16	0.11	0.05	0.12
immature	ID.13	YES	100000	high-density colonized	1.8	4.28	1.53	2.02	2.87	3.1	3.02	2.12	3.03
naive CD5+	ID.13	YES	100000	high-density colonized	5.77	6.04	5.61	8.29	7.4	6.07	6.76	6.31	3.9
naive CD20+CD21+CD24+CD62L+	ID.13	YES	100000	high-density colonized	17.39	1.53	0.6	31.21	0	29.6	13.28	9.48	14.49
naive CD20+CD21+CD24+CD62L-	ID.13	YES	100000	high-density colonized	52.56	69.97	88.64	43.14	0	41.87	62.37	47.65	44.76
naive CD20++CD21-CD24+	ID.13	YES	100000	high-density colonized	1.59	1.59	1.53	1.34	1.18	1.46	1.69	1.3	1.42
naive CD20++CD21-CD24-	ID.13	YES	100000	high-density colonized	0.56	0.81	0.72	0.57	0.62	0.65	0.63	0.54	0.49
memory IgMD+CD20+CD21+CD24+	ID.13	YES	100000	high-density colonized	44.07	27.89	30.05	51.55	40.09	49.84	47.28	28.69	34.35
memory IgMD+CD20++CD21-CD24+	ID.13	YES	100000	high-density colonized	3.84	5.02	0.82	4.27	4.38	5.46	3.43	3.53	3.57
memory IgMD+CD20++CD21-CD24-	ID.13	YES	100000	high-density colonized	0.61	0.6	0.67	0.63	0.55	0.25	0.38	0.46	0.63
memory IgG1+ CD20+CD21+CD24+CD27+CD62L+	ID.13	YES	100000	high-density colonized	5.95	3.16	1.11	6.83	5.82	6.04	5.9	4.02	4.26
memory IgG1+ CD20+CD21+CD24+CD27+CD62L-	ID.13	YES	100000	high-density colonized	0.89	2.15	4.06	0.44	0.54	0.73	1.01	1.61	0.69
memory IgG1+ CD20+CD21+CD24+CD27-CD62L+	ID.13	YES	100000	high-density colonized	1.61	0.55	0.13	1.76	1.85	2.1	1.67	0.76	1.6
memory IgG1+ CD20+CD21+CD24+CD27-CD62L-	ID.13	YES	100000	high-density colonized	0.84	2.02	3.29	0.43	0.42	0.56	1.28	1.09	0.62
memory IgG1+ CD20++CD21-CD24+CD27+CD62L+	ID.13	YES	100000	high-density colonized	0.31	0.13	0.01	0.43	0.33	0.41	0.29	0.3	0.26
memory IgG1+ CD20++CD21-CD24+CD27+CD62L-	ID.13	YES	100000	high-density colonized	0.21	0.32	0.26	0.17	0.17	0.18	0.17	0.21	0.14
memory IgG1+ CD20++CD21-CD24+CD27-CD62L+	ID.13	YES	100000	high-density colonized	0.08	0.03	0	0.14	0.07	0.14	0.09	0.06	0.12
memory IgG1+ CD20++CD21-CD24+CD27-CD62L-	ID.13	YES	100000	high-density colonized	0.19	0.2	0.24	0.13	0.14	0.13	0.13	0.15	0.15
memory IgG1+ CD20++CD21-CD24-CD27+CD62L+	ID.13	YES	100000	high-density colonized	0.09	0.02	0.01	0.04	0.06	0.04	0.07	0.09	0.05
memory IgG1+ CD20++CD21-CD24-CD27+CD62L-	ID.13	YES	100000	high-density colonized	0.04	0.05	0.09	0.02	0.03	0.04	0.06	0.04	0.02
memory IgG1+ CD20++CD21-CD24-CD27-CD62L+	ID.13	YES	100000	high-density colonized	0.04	0.02	0	0.01	0.02	0.03	0.04	0.05	0.03
memory IgG1+ CD20++CD21-CD24-CD27-CD62L-	ID.13	YES	100000	high-density colonized	0.26	0.26	0.25	0.19	0.16	0.23	0.21	0.18	0.18
memory IgG2+ CD20+CD21+CD24+CD27+CD62L+	ID.13	YES	100000	high-density colonized	5.01	4.02	1.36	4.66	4.61	4.93	4.94	3.71	3.66
memory IgG2+ CD20+CD21+CD24+CD27+CD62L-	ID.13	YES	100000	high-density colonized	0.33	1.47	3.89	0.23	0.22	0.3	0.67	0.73	0.49
memory IgG2+ CD20+CD21+CD24+CD27-CD62L+	ID.13	YES	100000	high-density colonized	0.24	0.16	0.05	0.2	0.26	0.2	0.16	0.16	0.21
memory IgG2+ CD20+CD21+CD24+CD27-CD62L-	ID.13	YES	100000	high-density colonized	0.06	0.2	0.66	0.04	0.08	0.05	0.08	0.12	0.05
memory IgG2+ CD20++CD21-CD24+	ID.13	YES	100000	high-density colonized	0.41	0.42	0.1	0.52	0.38	0.36	0.44	0.32	0.46
memory IgG2+ CD20++CD21-CD24-	ID.13	YES	100000	high-density colonized	0.1	0.09	0.09	0.07	0.08	0.06	0.11	0.07	0.09
memory IgG3+ CD20+CD21+CD24+CD27+CD62L+	ID.13	YES	100000	high-density colonized	1.2	0.78	0.24	1.24	1.34	1.15	1.24	0.83	0.76
memory IgG3+ CD20+CD21+CD24+CD27+CD62L-	ID.13	YES	100000	high-density colonized	0.15	0.37	0.76	0.05	0.13	0.14	0.16	0.31	0.11
memory IgG3+ CD20+CD21+CD24+CD27-CD62L+	ID.13	YES	100000	high-density colonized	0.67	0.18	0.04	0.75	0.63	0.78	0.5	0.28	0.55
memory IgG3+ CD20+CD21+CD24+CD27-CD62L-	ID.13	YES	100000	high-density colonized	0.38	0.59	1.07	0.18	0.2	0.23	0.55	0.42	0.24
memory IgG3+ CD20++CD21-CD24+	ID.13	YES	100000	high-density colonized	0.27	0.27	0.17	0.42	0.32	0.35	0.39	0.3	0.31
memory IgG3+ CD20++CD21-CD24-	ID.13	YES	100000	high-density colonized	0.16	0.18	0.17	0.11	0.11	0.15	0.15	0.14	0.13
memory IgG4+ CD20+CD21+CD24+	ID.13	YES	100000	high-density colonized	0.23	0.15	0.15	0.19	0.17	0.17	0.26	0.17	0.14
memory IgG4+ CD20++CD21-	ID.13	YES	100000	high-density colonized	0.02	0.02	0.01	0.01	0.01	0.03	0.02	0.02	0.03
memory IgA1+ CD20+CD21+CD24+CD27+CD62L+	ID.13	YES	100000	high-density colonized	4.23	2.46	0.71	4.66	4.43	4.72	4.42	2.89	3.14
memory IgA1+ CD20+CD21+CD24+CD27+CD62L-	ID.13	YES	100000	high-density colonized	0.72	2.11	2.95	0.45	0.51	0.69	1.06	1.47	0.95
memory IgA1+ CD20+CD21+CD24+CD27-CD62L+	ID.13	YES	100000	high-density colonized	0.64	0.4	0.14	0.71	0.62	0.69	0.62	0.48	0.69
memory IgA1+ CD20+CD21+CD24+CD27-CD62L-	ID.13	YES	100000	high-density colonized	0.39	1.59	2.21	0.32	0.39	0.32	0.55	0.64	0.39
memory IgA1+CD20++CD21-CD24+	ID.13	YES	100000	high-density colonized	0.37	0.27	0.09	0.54	0.37	0.46	0.3	0.24	0.27
memory IgA1+CD20++CD21-CD24-	ID.13	YES	100000	high-density colonized	0.42	0.36	0.32	0.2	0.26	0.22	0.32	0.24	0.37
memory IgA2+ CD20+CD21+CD24+CD27+CD62L+	ID.13	YES	100000	high-density colonized	0.55	0.45	0.08	0.56	0.82	0.54	0.57	0.37	0.42
memory IgA2+ CD20+CD21+CD24+CD27+CD62L-	ID.13	YES	100000	high-density colonized	0.09	0.35	0.43	0.07	0.14	0.11	0.11	0.15	0.16
memory IgA2+ CD20+CD21+CD24+CD27-CD62L+	ID.13	YES	100000	high-density colonized	0.1	0.06	0.02	0.08	0.15	0.07	0.08	0.06	0.08
memory IgA2+ CD20+CD21+CD24+CD27-CD62L-	ID.13	YES	100000	high-density colonized	0.06	0.2	0.2	0.07	0.05	0.03	0.05	0.04	0.04
memory IgA2+ CD20++CD21-	ID.13	YES	100000	high-density colonized	0.07	0.04	0.04	0.07	0.05	0.03	0.05	0.03	0.06
memory Only IgD+ CD20+CD21+CD24+CD62L+	ID.13	YES	100000	high-density colonized	0.14	0.13	0.07	0.11	0.16	0.11	0.12	0.09	0.1
memory Only IgD+ CD20+CD21+CD24+CD62L-	ID.13	YES	100000	high-density colonized	0.05	0.08	0.1	0.01	0.04	0.04	0.04	0.04	0.03
memory Only IgD+CD20++CD21-	ID.13	YES	100000	high-density colonized	0.03	0.06	0.02	0.02	0.04	0.03	0.03	0.02	0.03
memory IgH-	ID.13	YES	100000	high-density colonized	0.14	0.39	0.1	0.2	0	0.29	0.38	0.19	0.24
PC IgM+ CD20+CD138-	ID.13	YES	100000	high-density colonized	0.06	0.12	0.11	0.07	0.04	0.08	0.13	0.07	0.11
PC IgM+ CD20-CD138-CD62L+	ID.13	YES	100000	high-density colonized	0.03	0.01	0	0.04	0.05	0.09	0.08	0	0.15
PC IgM+ CD20-CD138-CD62L-	ID.13	YES	100000	high-density colonized	0.05	0.19	0.2	0.06	0.03	0.06	0.17	0	0.38
PC IgM+ CD20-CD138+CD62L+	ID.13	YES	100000	high-density colonized	0.04	0.01	0	0.19	0.16	0.14	0.1	0.06	0.05
PC IgM+ CD20-CD138+CD62L-	ID.13	YES	100000	high-density colonized	0.05	0.11	0	0.1	0.08	0.11	0.08	0.05	0.1
PC IgG1+ CD20+CD138-	ID.13	YES	100000	high-density colonized	0.03	0.06	0.14	0.05	0.06	0.03	0.12	0.03	0.03
PC IgG1+ CD20-CD138-CD62L+	ID.13	YES	100000	high-density colonized	0.03	0.03	0	0.05	0.06	0.17	0.35	0.08	0.05
PC IgG1+ CD20-CD138-CD62L-	ID.13	YES	100000	high-density colonized	0.02	0.09	0.12	0.01	0.02	0.05	0.16	0.05	0.05
PC IgG1+ CD20-CD138+CD62L+	ID.13	YES	100000	high-density colonized	0	0	0	0	0	0.08	0.22	0.03	0.04
PC IgG1+ CD20-CD138+CD62L-	ID.13	YES	100000	high-density colonized	0	0	0	0	0	0.02	0.02	0.02	0.02
PC IgG2+ CD20+CD138-	ID.13	YES	100000	high-density colonized	0.02	0.06	0.06	0.03	0.06	0.01	0.05	0.03	0.04
PC IgG2+ CD20-CD138-CD62L+	ID.13	YES	100000	high-density colonized	0.02	0.02	0.01	0.04	0.04	0.05	0.09	0.07	0.05
PC IgG2+ CD20-CD138-CD62L-	ID.13	YES	100000	high-density colonized	0.02	0.09	0.13	0.03	0.01	0.03	0.07	0.04	0.08
PC IgG2+CD20-CD138+CD62L+	ID.13	YES	100000	high-density colonized	0.02	0	0	0.03	0	0.04	0.04	0.02	0.03
PC IgG2+CD20-CD138+CD62L-	ID.13	YES	100000	high-density colonized	0.02	0	0	0.03	0	0.03	0.03	0.04	0.03
PC IgG3+	ID.13	YES	100000	high-density colonized	0.02	0.04	0.05	0.04	0.03	0.03	0.08	0.03	0.02
PC IgG4+	ID.13	YES	100000	high-density colonized	0	0.01	0.01	0.01	0.01	0	0.01	0.01	0.02
PC IgA1+ CD20+CD138-	ID.13	YES	100000	high-density colonized	0.11	0.19	0.35	0.17	0.2	0.1	0.18	0.12	0.21
PC IgA1+ CD20-CD138-CD62L+	ID.13	YES	100000	high-density colonized	0.09	0.07	0.09	0.05	0.09	0.24	0.43	0.16	0.11
PC IgA1+ CD20-CD138-CD62L-	ID.13	YES	100000	high-density colonized	0.11	1.04	0.73	0.09	0.07	0.13	0.34	0.17	0.26
PC IgA1+ CD20-CD138+CD62L+	ID.13	YES	100000	high-density colonized	0.02	0.02	0	0.07	0.03	0.05	0.1	0.05	0.03
PC IgA1+ CD20-CD138+CD62L-	ID.13	YES	100000	high-density colonized	0.03	0.16	0	0.08	0.03	0.06	0.02	0.08	0.05
PC IgA2+ CD20+CD138-	ID.13	YES	100000	high-density colonized	0.01	0.01	0.02	0.01	0.02	0.01	0.02	0.01	0.02
PC IgA2+ CD20-CD138-CD62L+	ID.13	YES	100000	high-density colonized	0	0.01	0.01	0	0	0	0.02	0	0.04
PC IgA2+ CD20-CD138-CD62L-	ID.13	YES	100000	high-density colonized	0	0.09	0.09	0	0	0	0.03	0	0.08
PC IgA2+ CD20-CD138+CD62L+	ID.13	YES	100000	high-density colonized	0	0	0	0	0	0	0	0	0
PC IgA2+ CD20-CD138+CD62L-	ID.13	YES	100000	high-density colonized	0	0	0	0	0	0	0	0	0
PC IgH-	ID.13	YES	100000	high-density colonized	0.02	0.03	0.03	0.01	0.04	0	0.04	0.01	0.03
immature	ID.08	NO	100000	low-density colonized	22	11.09	6.32	9.69	8.24	8.73	8.03	12.06	9.02
naive CD5+	ID.08	NO	100000	low-density colonized	162.52	76.26	93.61	122.14	113.38	93.67	107.02	73.47	89.52
naive CD20+CD21+CD24+CD62L+	ID.08	NO	100000	low-density colonized	44.14	2.76	0.43	48.12	46.81	53.65	27.66	17.84	12.26
naive CD20+CD21+CD24+CD62L-	ID.08	NO	100000	low-density colonized	167.77	176.54	186.24	72.67	74.21	53.85	81.26	73.99	103.38
naive CD20++CD21-CD24+	ID.08	NO	100000	low-density colonized	2.81	1.87	1.29	1.37	1.24	1.23	1.33	0.64	1.15
naive CD20++CD21-CD24-	ID.08	NO	100000	low-density colonized	2.83	2.48	1.9	1.51	1.64	1.41	1.23	1.13	1.12
memory IgMD+CD20+CD21+CD24+	ID.08	NO	100000	low-density colonized	73.43	49.11	39.16	44.74	45.06	43.98	42.46	29.72	34.38
memory IgMD+CD20++CD21-CD24+	ID.08	NO	100000	low-density colonized	6.29	5.76	0.57	3.34	2.06	2.12	1.74	1.46	1.38
memory IgMD+CD20++CD21-CD24-	ID.08	NO	100000	low-density colonized	1.11	1.14	0.82	0.68	0.31	0.23	0.35	0.35	0.37
memory IgG1+ CD20+CD21+CD24+CD27+CD62L+	ID.08	NO	100000	low-density colonized	22.93	11.49	1.56	14.97	14.11	14.92	17.18	9.64	12.03
memory IgG1+ CD20+CD21+CD24+CD27+CD62L-	ID.08	NO	100000	low-density colonized	4.71	10.29	14.8	1.69	1.94	2.49	2.45	4.36	4.76
memory IgG1+ CD20+CD21+CD24+CD27-CD62L+	ID.08	NO	100000	low-density colonized	3.82	0.25	0.03	2.16	2.17	1.57	1.96	0.79	0.87
memory IgG1+ CD20+CD21+CD24+CD27-CD62L-	ID.08	NO	100000	low-density colonized	2.16	6.31	7.14	0.96	1.14	0.91	1.29	2.67	2.17
memory IgG1+ CD20++CD21-CD24+CD27+CD62L+	ID.08	NO	100000	low-density colonized	1.4	0.71	0.01	1.22	0.79	0.78	0.78	0.66	0.54
memory IgG1+ CD20++CD21-CD24+CD27+CD62L-	ID.08	NO	100000	low-density colonized	0.45	1.57	0.87	0.22	0.29	0.36	0.26	0.34	0.34
memory IgG1+ CD20++CD21-CD24+CD27-CD62L+	ID.08	NO	100000	low-density colonized	0.22	0.01	0	0.2	0.11	0.06	0.09	0.06	0.07
memory IgG1+ CD20++CD21-CD24+CD27-CD62L-	ID.08	NO	100000	low-density colonized	0.29	0.59	0.37	0.24	0.26	0.23	0.23	0.24	0.26
memory IgG1+ CD20++CD21-CD24-CD27+CD62L+	ID.08	NO	100000	low-density colonized	0.55	0.14	0.02	0.35	0.28	0.08	0.2	0.15	0.17
memory IgG1+ CD20++CD21-CD24-CD27+CD62L-	ID.08	NO	100000	low-density colonized	0.45	0.95	0.77	0.19	0.23	0.26	0.25	0.23	0.42
memory IgG1+ CD20++CD21-CD24-CD27-CD62L+	ID.08	NO	100000	low-density colonized	0.15	0.01	0.01	0.15	0.08	0.04	0.08	0.06	0.06
memory IgG1+ CD20++CD21-CD24-CD27-CD62L-	ID.08	NO	100000	low-density colonized	1.62	1.77	1.38	0.91	0.96	1	1	0.89	1.08
memory IgG2+ CD20+CD21+CD24+CD27+CD62L+	ID.08	NO	100000	low-density colonized	3.38	2.61	0.31	2.09	1.9	2.2	2.55	1.61	1.86
memory IgG2+ CD20+CD21+CD24+CD27+CD62L-	ID.08	NO	100000	low-density colonized	0.44	1.26	1.96	0.15	0.21	0.31	0.27	0.5	0.48
memory IgG2+ CD20+CD21+CD24+CD27-CD62L+	ID.08	NO	100000	low-density colonized	0.12	0.03	0	0.1	0.06	0.06	0.07	0.05	0.04
memory IgG2+ CD20+CD21+CD24+CD27-CD62L-	ID.08	NO	100000	low-density colonized	0.06	0.12	0.2	0.02	0.02	0.02	0.04	0.07	0.07
memory IgG2+ CD20++CD21-CD24+	ID.08	NO	100000	low-density colonized	0.35	0.22	0.09	0.16	0.08	0.18	0.15	0.12	0.1
memory IgG2+ CD20++CD21-CD24-	ID.08	NO	100000	low-density colonized	0.12	0.12	0.09	0.05	0.02	0.06	0.03	0.04	0.04
memory IgG3+ CD20+CD21+CD24+CD27+CD62L+	ID.08	NO	100000	low-density colonized	7.22	4.27	0.62	4.12	3.94	4.15	4.92	2.71	2.77
memory IgG3+ CD20+CD21+CD24+CD27+CD62L-	ID.08	NO	100000	low-density colonized	1.48	3.01	3.26	0.47	0.41	0.82	0.66	1.27	1.25
memory IgG3+ CD20+CD21+CD24+CD27-CD62L+	ID.08	NO	100000	low-density colonized	1.84	0.29	0.01	1.27	1.07	1.18	1.27	0.55	0.46
memory IgG3+ CD20+CD21+CD24+CD27-CD62L-	ID.08	NO	100000	low-density colonized	1.32	2.59	2.75	0.49	0.42	0.39	0.98	1.29	1.2
memory IgG3+ CD20++CD21-CD24+	ID.08	NO	100000	low-density colonized	1.24	1.03	0.53	0.99	0.65	0.8	0.6	0.56	0.51
memory IgG3+ CD20++CD21-CD24-	ID.08	NO	100000	low-density colonized	1.5	1.68	1.24	0.82	0.87	0.79	0.92	0.72	0.94
memory IgG4+ CD20+CD21+CD24+	ID.08	NO	100000	low-density colonized	0.86	1.13	0.72	0.76	0.59	0.61	0.78	0.48	0.52
memory IgG4+ CD20++CD21-	ID.08	NO	100000	low-density colonized	0.08	0.09	0.04	0.03	0.01	0.02	0.01	0.01	0.02
memory IgA1+ CD20+CD21+CD24+CD27+CD62L+	ID.08	NO	100000	low-density colonized	16	6.86	0.76	10.43	10.16	9.52	9.82	5.14	7.93
memory IgA1+ CD20+CD21+CD24+CD27+CD62L-	ID.08	NO	100000	low-density colonized	5.29	11.19	11.53	2.54	2.13	3.39	3.51	4.7	4.33
memory IgA1+ CD20+CD21+CD24+CD27-CD62L+	ID.08	NO	100000	low-density colonized	0.6	0.1	0.02	0.36	0.5	0.28	0.38	0.24	0.19
memory IgA1+ CD20+CD21+CD24+CD27-CD62L-	ID.08	NO	100000	low-density colonized	0.78	2.21	2.9	0.4	0.45	0.25	0.46	0.64	0.63
memory IgA1+CD20++CD21-CD24+	ID.08	NO	100000	low-density colonized	0.78	0.7	0.19	0.46	0.37	0.45	0.24	0.21	0.24
memory IgA1+CD20++CD21-CD24-	ID.08	NO	100000	low-density colonized	0.94	0.79	0.65	0.59	0.49	0.44	0.48	0.45	0.54
memory IgA2+ CD20+CD21+CD24+CD27+CD62L+	ID.08	NO	100000	low-density colonized	9.84	4.21	0.37	6.42	6.08	5.2	5.41	3.14	4.23
memory IgA2+ CD20+CD21+CD24+CD27+CD62L-	ID.08	NO	100000	low-density colonized	5.96	9.86	9.93	3.17	3.05	4.75	4.59	4.55	5.47
memory IgA2+ CD20+CD21+CD24+CD27-CD62L+	ID.08	NO	100000	low-density colonized	0.15	0.04	0	0.06	0.06	0.05	0.06	0.05	0.06
memory IgA2+ CD20+CD21+CD24+CD27-CD62L-	ID.08	NO	100000	low-density colonized	0.12	0.39	0.89	0.06	0.07	0.09	0.08	0.09	0.14
memory IgA2+ CD20++CD21-	ID.08	NO	100000	low-density colonized	0.46	0.5	0.32	0.23	0.14	0.11	0.22	0.14	0.2
memory Only IgD+ CD20+CD21+CD24+CD62L+	ID.08	NO	100000	low-density colonized	0.37	0	0.03	0.16	0.14	0.14	0.18	0.1	0.12
memory Only IgD+ CD20+CD21+CD24+CD62L-	ID.08	NO	100000	low-density colonized	0.07	0	0.32	0.03	0.04	0.05	0.14	0.13	0.12
memory Only IgD+CD20++CD21-	ID.08	NO	100000	low-density colonized	0.03	0	0.03	0.05	0.03	0.02	0.04	0	0.02
memory IgH-	ID.08	NO	100000	low-density colonized	0	0	0.05	0	0.4	0.26	0.36	0.2	0
PC IgM+ CD20+CD138-	ID.08	NO	100000	low-density colonized	0.1	0.35	0.14	0.22	0.03	0.06	0.04	0.05	0.09
PC IgM+ CD20-CD138-CD62L+	ID.08	NO	100000	low-density colonized	0.19	0.06	0.01	0.29	0.14	0.12	0.13	0.12	0.23
PC IgM+ CD20-CD138-CD62L-	ID.08	NO	100000	low-density colonized	0.14	1.06	0.88	0.14	0.08	0.11	0.08	0.1	0.15
PC IgM+ CD20-CD138+CD62L+	ID.08	NO	100000	low-density colonized	0.53	0.04	0	0.2	0.2	0.16	0.12	0.15	0.15
PC IgM+ CD20-CD138+CD62L-	ID.08	NO	100000	low-density colonized	0.22	0.36	0	0.12	0.11	0.11	0.12	0.16	0.14
PC IgG1+ CD20+CD138-	ID.08	NO	100000	low-density colonized	0.11	0.12	0.28	0.15	0.07	0.05	0.04	0.07	0.02
PC IgG1+ CD20-CD138-CD62L+	ID.08	NO	100000	low-density colonized	0.49	0.02	0.01	0.33	0.38	0.26	0.21	0.41	0.18
PC IgG1+ CD20-CD138-CD62L-	ID.08	NO	100000	low-density colonized	0.11	0.31	0.4	0.09	0.12	0.11	0.07	0.09	0.08
PC IgG1+ CD20-CD138+CD62L+	ID.08	NO	100000	low-density colonized	0.3	0.04	0	0.33	0.35	0.24	0.19	0.22	0.11
PC IgG1+ CD20-CD138+CD62L-	ID.08	NO	100000	low-density colonized	0.05	0.1	0	0.03	0.04	0.02	0.04	0.05	0.04
PC IgG2+ CD20+CD138-	ID.08	NO	100000	low-density colonized	0.01	0.04	0.02	0.02	0.03	0.01	0.01	0.02	0.01
PC IgG2+ CD20-CD138-CD62L+	ID.08	NO	100000	low-density colonized	0.08	0	0	0.06	0.06	0	0.05	0.09	0.04
PC IgG2+ CD20-CD138-CD62L-	ID.08	NO	100000	low-density colonized	0.02	0	0.08	0.02	0.03	0	0.03	0.01	0.02
PC IgG2+CD20-CD138+CD62L+	ID.08	NO	100000	low-density colonized	0	0	0	0.06	0.09	0	0.04	0	0
PC IgG2+CD20-CD138+CD62L-	ID.08	NO	100000	low-density colonized	0	0	0	0	0.02	0	0.01	0	0
PC IgG3+	ID.08	NO	100000	low-density colonized	0.19	0.15	0.17	0.13	0.18	0.17	0.08	0.09	0.07
PC IgG4+	ID.08	NO	100000	low-density colonized	0.05	0.09	0.02	0.07	0.04	0.05	0.04	0.05	0.06
PC IgA1+ CD20+CD138-	ID.08	NO	100000	low-density colonized	0.4	0.15	0.5	0.17	0.15	0.11	0.3	0.29	0.36
PC IgA1+ CD20-CD138-CD62L+	ID.08	NO	100000	low-density colonized	0.86	0.11	0.01	0.56	0.47	0.27	0.47	0.74	0.81
PC IgA1+ CD20-CD138-CD62L-	ID.08	NO	100000	low-density colonized	0.55	0.89	1.11	0.43	0.3	0.25	0.24	0.2	0.69
PC IgA1+ CD20-CD138+CD62L+	ID.08	NO	100000	low-density colonized	0.38	0.09	0	0.33	0.33	0.26	0.38	0.32	0.23
PC IgA1+ CD20-CD138+CD62L-	ID.08	NO	100000	low-density colonized	0.18	0.51	0	0.2	0.26	0.26	0.05	0.11	0.25
PC IgA2+ CD20+CD138-	ID.08	NO	100000	low-density colonized	0.25	0.13	0.2	0.26	0.17	0.07	0.2	0.32	0.41
PC IgA2+ CD20-CD138-CD62L+	ID.08	NO	100000	low-density colonized	0.48	0.07	0.01	0.42	0.37	0.19	0.26	0.5	0.57
PC IgA2+ CD20-CD138-CD62L-	ID.08	NO	100000	low-density colonized	0.33	0.74	0.67	0.29	0.21	0.2	0.28	0.33	0.73
PC IgA2+ CD20-CD138+CD62L+	ID.08	NO	100000	low-density colonized	0.13	0.02	0	0.12	0.15	0.14	0.16	0.16	0.13
PC IgA2+ CD20-CD138+CD62L-	ID.08	NO	100000	low-density colonized	0.15	0.24	0	0.1	0.13	0.13	0.09	0.18	0.18
PC IgH-	ID.08	NO	100000	low-density colonized	0.09	0.19	0.05	0.06	0.09	0.08	0.05	0.06	0.02
immature	ID.06	NO	100000	low-density colonized	5.09	6.82	5.72	5.87	7.8	5.53	9.87	5.52	4.79
naive CD5+	ID.06	NO	100000	low-density colonized	68.04	75.31	58.79	79.85	64.12	53.76	67.39	33.29	29.76
naive CD20+CD21+CD24+CD62L+	ID.06	NO	100000	low-density colonized	60.31	85.05	66.35	106.06	20.55	14.54	90.26	24.78	31.22
naive CD20+CD21+CD24+CD62L-	ID.06	NO	100000	low-density colonized	120.67	102.6	102.39	82.31	189.92	144.54	98.47	83.57	77.84
naive CD20++CD21-CD24+	ID.06	NO	100000	low-density colonized	1.78	1.75	1.35	1.62	1.93	0	1.6	1.22	1.05
naive CD20++CD21-CD24-	ID.06	NO	100000	low-density colonized	4.45	4.22	3.49	3.19	3.86	0	3.09	3.09	2.99
memory IgMD+CD20+CD21+CD24+	ID.06	NO	100000	low-density colonized	72.01	76.63	67.35	84.1	76.29	57.7	66.39	43.3	47.08
memory IgMD+CD20++CD21-CD24+	ID.06	NO	100000	low-density colonized	1.89	2.12	1.79	1.56	1.65	0.56	1.64	1.03	2.3
memory IgMD+CD20++CD21-CD24-	ID.06	NO	100000	low-density colonized	0.58	0.58	0.44	0.56	0.5	0.4	0.42	0.42	0.46
memory IgG1+ CD20+CD21+CD24+CD27+CD62L+	ID.06	NO	100000	low-density colonized	50.69	48.71	42.52	56.92	37.51	34.08	41.67	31.52	32.41
memory IgG1+ CD20+CD21+CD24+CD27+CD62L-	ID.06	NO	100000	low-density colonized	2.12	6.48	4.38	2.22	13.3	4.41	2.81	1.94	1.39
memory IgG1+ CD20+CD21+CD24+CD27-CD62L+	ID.06	NO	100000	low-density colonized	10.69	10.47	10.36	10.36	4.59	6.81	10.65	7.44	6.78
memory IgG1+ CD20+CD21+CD24+CD27-CD62L-	ID.06	NO	100000	low-density colonized	1.8	3.2	2.78	1.77	9.52	6.76	2.27	2.62	1.95
memory IgG1+ CD20++CD21-CD24+CD27+CD62L+	ID.06	NO	100000	low-density colonized	1.46	1.41	1.1	1.4	1	0.38	1.15	0.78	1.51
memory IgG1+ CD20++CD21-CD24+CD27+CD62L-	ID.06	NO	100000	low-density colonized	0.15	0.34	0.21	0.14	0.49	0.2	0.22	0.14	0.26
memory IgG1+ CD20++CD21-CD24+CD27-CD62L+	ID.06	NO	100000	low-density colonized	0.88	0.8	0.64	0.94	0.49	0.23	0.79	0.52	0.76
memory IgG1+ CD20++CD21-CD24+CD27-CD62L-	ID.06	NO	100000	low-density colonized	0.71	0.65	0.56	0.43	0.96	0.77	0.5	0.58	0.69
memory IgG1+ CD20++CD21-CD24-CD27+CD62L+	ID.06	NO	100000	low-density colonized	0.7	0.68	0.54	0.55	0.42	0.32	0.38	0.38	0.67
memory IgG1+ CD20++CD21-CD24-CD27+CD62L-	ID.06	NO	100000	low-density colonized	0.37	0.25	0.18	0.12	0.29	0.24	0.18	0.16	0.15
memory IgG1+ CD20++CD21-CD24-CD27-CD62L+	ID.06	NO	100000	low-density colonized	0.88	0.89	0.94	1.47	0.32	0.39	0.55	0.67	0.95
memory IgG1+ CD20++CD21-CD24-CD27-CD62L-	ID.06	NO	100000	low-density colonized	4.37	3.69	2.72	2.01	3.07	2.87	2.11	3.16	2.91
memory IgG2+ CD20+CD21+CD24+CD27+CD62L+	ID.06	NO	100000	low-density colonized	12.54	12.63	10.03	13.42	12.23	8.92	9.65	7.74	8.62
memory IgG2+ CD20+CD21+CD24+CD27+CD62L-	ID.06	NO	100000	low-density colonized	0.99	1.69	2.52	0.79	2.34	1.83	1.35	0.74	0.68
memory IgG2+ CD20+CD21+CD24+CD27-CD62L+	ID.06	NO	100000	low-density colonized	0.29	0.43	0.43	0.43	0.27	0.27	0.34	0.26	0.31
memory IgG2+ CD20+CD21+CD24+CD27-CD62L-	ID.06	NO	100000	low-density colonized	0.1	0.15	0.15	0.04	0.23	0.24	0.07	0.08	0.08
memory IgG2+ CD20++CD21-CD24+	ID.06	NO	100000	low-density colonized	0.54	0.54	0.55	0.45	0.71	0.19	0.43	0.27	0.67
memory IgG2+ CD20++CD21-CD24-	ID.06	NO	100000	low-density colonized	0.44	0.42	0.37	0.26	0.4	0.32	0.27	0.26	0.39
memory IgG3+ CD20+CD21+CD24+CD27+CD62L+	ID.06	NO	100000	low-density colonized	6.11	6.51	4.83	7.56	5.62	4.09	4.7	3.83	3.6
memory IgG3+ CD20+CD21+CD24+CD27+CD62L-	ID.06	NO	100000	low-density colonized	0.85	1.47	1.84	0.69	1.79	1.55	1.1	0.64	0.46
memory IgG3+ CD20+CD21+CD24+CD27-CD62L+	ID.06	NO	100000	low-density colonized	2.83	3.01	2.3	3.16	1.5	1.28	3.09	1.56	1.92
memory IgG3+ CD20+CD21+CD24+CD27-CD62L-	ID.06	NO	100000	low-density colonized	1.04	1.54	1.87	0.86	3.23	2.24	1.27	1.15	0.77
memory IgG3+ CD20++CD21-CD24+	ID.06	NO	100000	low-density colonized	1.33	1.34	1.32	1.38	1.26	0.75	1.06	0.95	1.27
memory IgG3+ CD20++CD21-CD24-	ID.06	NO	100000	low-density colonized	2.82	2.49	1.89	2.04	1.95	1.83	1.7	1.87	2.13
memory IgG4+ CD20+CD21+CD24+	ID.06	NO	100000	low-density colonized	1.18	1.39	1.21	1.53	1.28	1.26	1.27	0.87	0.77
memory IgG4+ CD20++CD21-	ID.06	NO	100000	low-density colonized	0.03	0.06	0.06	0.04	0.06	0.01	0.08	0.04	0.11
memory IgA1+ CD20+CD21+CD24+CD27+CD62L+	ID.06	NO	100000	low-density colonized	28.76	26.21	22.78	31.88	23.2	18.43	23.74	17.55	21
memory IgA1+ CD20+CD21+CD24+CD27+CD62L-	ID.06	NO	100000	low-density colonized	3.94	6.6	5.77	2.87	8.91	6.37	4.11	2.89	2.86
memory IgA1+ CD20+CD21+CD24+CD27-CD62L+	ID.06	NO	100000	low-density colonized	1.66	1.37	1.51	1.41	1.03	1.27	1.64	1.16	1.09
memory IgA1+ CD20+CD21+CD24+CD27-CD62L-	ID.06	NO	100000	low-density colonized	0.81	1.04	0.96	0.36	1.57	1.23	0.55	0.66	0.54
memory IgA1+CD20++CD21-CD24+	ID.06	NO	100000	low-density colonized	0.67	0.54	0.41	0.45	0.51	0.19	0.46	0.46	0.54
memory IgA1+CD20++CD21-CD24-	ID.06	NO	100000	low-density colonized	1.64	1.45	1.07	1.14	1.11	1.08	1.13	1.3	1.57
memory IgA2+ CD20+CD21+CD24+CD27+CD62L+	ID.06	NO	100000	low-density colonized	10.64	9.24	6.59	11.25	8.38	7.51	8.07	6.41	7.72
memory IgA2+ CD20+CD21+CD24+CD27+CD62L-	ID.06	NO	100000	low-density colonized	2.85	3.57	3.86	2.07	4.23	3.46	3.19	1.94	2.23
memory IgA2+ CD20+CD21+CD24+CD27-CD62L+	ID.06	NO	100000	low-density colonized	0.4	0.24	0.28	0.12	0.12	0.26	0.22	0.38	0.17
memory IgA2+ CD20+CD21+CD24+CD27-CD62L-	ID.06	NO	100000	low-density colonized	0.13	0.12	0.16	0.04	0.16	0.26	0.09	0.17	0.08
memory IgA2+ CD20++CD21-	ID.06	NO	100000	low-density colonized	0.48	0.29	0.18	0.17	0.13	0.23	0.15	0.31	0.33
memory Only IgD+ CD20+CD21+CD24+CD62L+	ID.06	NO	100000	low-density colonized	0.44	0.47	0.43	0.56	0.42	0.3	0.34	0.27	0.25
memory Only IgD+ CD20+CD21+CD24+CD62L-	ID.06	NO	100000	low-density colonized	0.07	0.03	0.05	0.05	0.11	0.08	0.03	0.04	0.04
memory Only IgD+CD20++CD21-	ID.06	NO	100000	low-density colonized	0.12	0.17	0.09	0.14	0.12	0.08	0.06	0.05	0.1
memory IgH-	ID.06	NO	100000	low-density colonized	0	0.73	1.77	0.35	0.84	0.29	0.74	0	0.33
PC IgM+ CD20+CD138-	ID.06	NO	100000	low-density colonized	0.13	0.12	0.11	0.11	0.04	0.13	0.16	0.03	0.04
PC IgM+ CD20-CD138-CD62L+	ID.06	NO	100000	low-density colonized	0.7	2.43	0.76	0.21	0.14	0.29	0.57	0.11	0.07
PC IgM+ CD20-CD138-CD62L-	ID.06	NO	100000	low-density colonized	0.39	3.65	2.5	0.22	0.16	0.32	0.51	0.16	0.1
PC IgM+ CD20-CD138+CD62L+	ID.06	NO	100000	low-density colonized	0.11	0.34	0.17	0.1	0.13	0.14	0.11	0.08	0.07
PC IgM+ CD20-CD138+CD62L-	ID.06	NO	100000	low-density colonized	0.12	0.45	0.54	0.07	0.13	0.08	0.11	0.11	0.06
PC IgG1+ CD20+CD138-	ID.06	NO	100000	low-density colonized	0.23	0.14	0.12	0.24	0.1	0.25	0.2	0.09	0.08
PC IgG1+ CD20-CD138-CD62L+	ID.06	NO	100000	low-density colonized	1.4	2.71	1.17	1.12	0.52	0.7	1.18	0.84	0.26
PC IgG1+ CD20-CD138-CD62L-	ID.06	NO	100000	low-density colonized	0.29	1	1.47	0.33	0.23	0.31	0.31	0.21	0.13
PC IgG1+ CD20-CD138+CD62L+	ID.06	NO	100000	low-density colonized	0.33	0.36	0.26	0.35	0.3	0.26	0.28	0.35	0.1
PC IgG1+ CD20-CD138+CD62L-	ID.06	NO	100000	low-density colonized	0.05	0.15	0.25	0.09	0.1	0.04	0.05	0.11	0.04
PC IgG2+ CD20+CD138-	ID.06	NO	100000	low-density colonized	0.08	0.09	0.04	0.1	0.04	0.11	0.08	0.05	0.03
PC IgG2+ CD20-CD138-CD62L+	ID.06	NO	100000	low-density colonized	0.86	0.81	0.68	0.63	0.46	0.66	0.8	0.6	0.23
PC IgG2+ CD20-CD138-CD62L-	ID.06	NO	100000	low-density colonized	0.23	0.44	0.8	0.21	0.26	0.32	0.42	0.2	0.1
PC IgG2+CD20-CD138+CD62L+	ID.06	NO	100000	low-density colonized	0.26	0.22	0.18	0.21	0.3	0.28	0.25	0.33	0.11
PC IgG2+CD20-CD138+CD62L-	ID.06	NO	100000	low-density colonized	0.04	0.12	0.19	0.08	0.09	0.11	0.15	0.1	0.06
PC IgG3+	ID.06	NO	100000	low-density colonized	0.22	0.2	0.14	0.15	0.12	0.17	0.25	0.14	0.06
PC IgG4+	ID.06	NO	100000	low-density colonized	0.04	0.04	0.07	0.04	0.03	0.07	0.05	0.03	0.02
PC IgA1+ CD20+CD138-	ID.06	NO	100000	low-density colonized	0.5	0.3	0.28	0.39	0.15	0.71	0.93	0.55	0.24
PC IgA1+ CD20-CD138-CD62L+	ID.06	NO	100000	low-density colonized	2.29	3.97	1.47	1.36	0.76	1.27	2.16	1.56	0.86
PC IgA1+ CD20-CD138-CD62L-	ID.06	NO	100000	low-density colonized	1.1	3.8	3.33	0.79	0.65	1.03	1.45	1.26	0.25
PC IgA1+ CD20-CD138+CD62L+	ID.06	NO	100000	low-density colonized	0.56	0.84	0.66	0.31	0.41	0.46	0.37	0.56	0.6
PC IgA1+ CD20-CD138+CD62L-	ID.06	NO	100000	low-density colonized	0.31	1.06	1.84	0.28	0.38	0.18	0.37	0.5	0.12
PC IgA2+ CD20+CD138-	ID.06	NO	100000	low-density colonized	0.23	0.07	0.14	0.17	0.08	0.19	0.33	0.18	0.03
PC IgA2+ CD20-CD138-CD62L+	ID.06	NO	100000	low-density colonized	0.71	1.46	0.67	0.63	0.31	0.43	0.67	0.91	0.22
PC IgA2+ CD20-CD138-CD62L-	ID.06	NO	100000	low-density colonized	0.48	1.55	1.59	0.43	0.36	0.38	0.59	0.82	0.26
PC IgA2+ CD20-CD138+CD62L+	ID.06	NO	100000	low-density colonized	0.11	0.22	0.1	0.11	0.15	0.14	0.13	0.23	0.09
PC IgA2+ CD20-CD138+CD62L-	ID.06	NO	100000	low-density colonized	0.11	0.29	0.34	0.12	0.19	0.11	0.21	0.18	0.15
PC IgH-	ID.06	NO	100000	low-density colonized	0.09	0.27	0.14	0.12	0.09	0.11	0.04	0.08	0.03
immature	ID.14	YES	100000	high-density colonized	4.69	2.7	5.17	3.66	4.8	4.62	4.12	4.7	3.5
naive CD5+	ID.14	YES	100000	high-density colonized	29.38	39.09	28.94	37.22	20.21	29.09	40.52	20.95	26.07
naive CD20+CD21+CD24+CD62L+	ID.14	YES	100000	high-density colonized	19.28	14.2	27.5	43.06	7.01	4.94	37.19	8.05	3.01
naive CD20+CD21+CD24+CD62L-	ID.14	YES	100000	high-density colonized	53.61	78.9	70.23	56.86	72.4	97.51	70.22	75.14	79.8
naive CD20++CD21-CD24+	ID.14	YES	100000	high-density colonized	0.64	0.99	1.1	1.26	1.18	1.19	1.26	1.27	0.99
naive CD20++CD21-CD24-	ID.14	YES	100000	high-density colonized	1.43	1.35	1.72	1.34	1.44	1.95	1.49	2.31	2.89
memory IgMD+CD20+CD21+CD24+	ID.14	YES	100000	high-density colonized	39.02	44.52	43.18	44.94	34.25	41.25	49.4	32.65	33.82
memory IgMD+CD20++CD21-CD24+	ID.14	YES	100000	high-density colonized	1.93	2.02	1.74	2.14	1.87	0.98	1.68	1.94	2.64
memory IgMD+CD20++CD21-CD24-	ID.14	YES	100000	high-density colonized	0.91	0.87	1.08	0.79	0.94	0.84	0.83	1.08	1.1
memory IgG1+ CD20+CD21+CD24+CD27+CD62L+	ID.14	YES	100000	high-density colonized	2.57	2.41	2.31	3.51	2.45	2.27	3.38	1.8	1.82
memory IgG1+ CD20+CD21+CD24+CD27+CD62L-	ID.14	YES	100000	high-density colonized	1.3	1.45	1.6	0.77	1.4	1.98	1.87	1.31	1.24
memory IgG1+ CD20+CD21+CD24+CD27-CD62L+	ID.14	YES	100000	high-density colonized	0.24	0.18	0.17	0.49	0.2	0.16	0.28	0.24	0.1
memory IgG1+ CD20+CD21+CD24+CD27-CD62L-	ID.14	YES	100000	high-density colonized	0.41	0.77	0.78	0.38	0.51	0.79	0.62	0.79	0.79
memory IgG1+ CD20++CD21-CD24+CD27+CD62L+	ID.14	YES	100000	high-density colonized	0.13	0.12	0.17	0.18	0.08	0.03	0.2	0.14	0.12
memory IgG1+ CD20++CD21-CD24+CD27+CD62L-	ID.14	YES	100000	high-density colonized	0.17	0.2	0.15	0.13	0.2	0.17	0.15	0.18	0.18
memory IgG1+ CD20++CD21-CD24+CD27-CD62L+	ID.14	YES	100000	high-density colonized	0.02	0.01	0.01	0.03	0.01	0.01	0	0.02	0
memory IgG1+ CD20++CD21-CD24+CD27-CD62L-	ID.14	YES	100000	high-density colonized	0.06	0.09	0.07	0.07	0.09	0.08	0.08	0.12	0.12
memory IgG1+ CD20++CD21-CD24-CD27+CD62L+	ID.14	YES	100000	high-density colonized	0.11	0.1	0.25	0.21	0.13	0.08	0.14	0.12	0.15
memory IgG1+ CD20++CD21-CD24-CD27+CD62L-	ID.14	YES	100000	high-density colonized	0.26	0.25	0.16	0.22	0.29	0.25	0.21	0.23	0.27
memory IgG1+ CD20++CD21-CD24-CD27-CD62L+	ID.14	YES	100000	high-density colonized	0	0.01	0.02	0.03	0.01	0	0.02	0.02	0.01
memory IgG1+ CD20++CD21-CD24-CD27-CD62L-	ID.14	YES	100000	high-density colonized	0.17	0.14	0.2	0.15	0.16	0.16	0.18	0.31	0.21
memory IgG2+ CD20+CD21+CD24+CD27+CD62L+	ID.14	YES	100000	high-density colonized	1.82	1.66	1.77	2.06	1.55	1.29	1.6	1.1	1.5
memory IgG2+ CD20+CD21+CD24+CD27+CD62L-	ID.14	YES	100000	high-density colonized	0.67	1.03	0.86	0.37	0.7	0.98	0.63	0.77	0.75
memory IgG2+ CD20+CD21+CD24+CD27-CD62L+	ID.14	YES	100000	high-density colonized	0.02	0.01	0.02	0.03	0.02	0.01	0.03	0.02	0
memory IgG2+ CD20+CD21+CD24+CD27-CD62L-	ID.14	YES	100000	high-density colonized	0.02	0.04	0.04	0.02	0.05	0.06	0.04	0.05	0.06
memory IgG2+ CD20++CD21-CD24+	ID.14	YES	100000	high-density colonized	0.09	0.12	0.08	0.12	0.07	0.05	0.05	0.12	0.12
memory IgG2+ CD20++CD21-CD24-	ID.14	YES	100000	high-density colonized	0.04	0.04	0.04	0.05	0.03	0.03	0.03	0.04	0.07
memory IgG3+ CD20+CD21+CD24+CD27+CD62L+	ID.14	YES	100000	high-density colonized	0.34	0.41	0.43	0.57	0.39	0.32	0.38	0.23	0.25
memory IgG3+ CD20+CD21+CD24+CD27+CD62L-	ID.14	YES	100000	high-density colonized	0.35	0.37	0.29	0.14	0.36	0.43	0.33	0.19	0.25
memory IgG3+ CD20+CD21+CD24+CD27-CD62L+	ID.14	YES	100000	high-density colonized	0.14	0.14	0.12	0.22	0.09	0.09	0.13	0.07	0.05
memory IgG3+ CD20+CD21+CD24+CD27-CD62L-	ID.14	YES	100000	high-density colonized	0.19	0.37	0.26	0.2	0.32	0.33	0.27	0.25	0.34
memory IgG3+ CD20++CD21-CD24+	ID.14	YES	100000	high-density colonized	0.12	0.21	0.21	0.17	0.16	0.13	0.14	0.23	0.2
memory IgG3+ CD20++CD21-CD24-	ID.14	YES	100000	high-density colonized	0.16	0.16	0.12	0.12	0.17	0.19	0.16	0.16	0.14
memory IgG4+ CD20+CD21+CD24+	ID.14	YES	100000	high-density colonized	0.11	0.15	0.15	0.16	0.15	0.16	0.19	0.11	0.1
memory IgG4+ CD20++CD21-	ID.14	YES	100000	high-density colonized	0.02	0.01	0.02	0.03	0.02	0.01	0.01	0.02	0.01
memory IgA1+ CD20+CD21+CD24+CD27+CD62L+	ID.14	YES	100000	high-density colonized	2.34	2.07	1.92	3.22	2.05	1.82	2.74	1.46	1.88
memory IgA1+ CD20+CD21+CD24+CD27+CD62L-	ID.14	YES	100000	high-density colonized	1.39	2.16	1.54	0.91	1.39	1.68	1.98	1.84	1.46
memory IgA1+ CD20+CD21+CD24+CD27-CD62L+	ID.14	YES	100000	high-density colonized	0.09	0.05	0.07	0.09	0.04	0.06	0.07	0.08	0.02
memory IgA1+ CD20+CD21+CD24+CD27-CD62L-	ID.14	YES	100000	high-density colonized	0.14	0.14	0.16	0.09	0.16	0.24	0.14	0.27	0.2
memory IgA1+CD20++CD21-CD24+	ID.14	YES	100000	high-density colonized	0.11	0.08	0.17	0.13	0.11	0.08	0.13	0.12	0.16
memory IgA1+CD20++CD21-CD24-	ID.14	YES	100000	high-density colonized	0.17	0.15	0.21	0.17	0.15	0.12	0.2	0.27	0.59
memory IgA2+ CD20+CD21+CD24+CD27+CD62L+	ID.14	YES	100000	high-density colonized	1.32	1.15	1.34	1.73	1.2	1	1.43	1.01	1.09
memory IgA2+ CD20+CD21+CD24+CD27+CD62L-	ID.14	YES	100000	high-density colonized	1.07	1.25	1.12	0.59	0.76	1.15	1.2	1.16	0.97
memory IgA2+ CD20+CD21+CD24+CD27-CD62L+	ID.14	YES	100000	high-density colonized	0.04	0.02	0.03	0.02	0.01	0.02	0.03	0.02	0.01
memory IgA2+ CD20+CD21+CD24+CD27-CD62L-	ID.14	YES	100000	high-density colonized	0.02	0.02	0.02	0.02	0.03	0.04	0.05	0.04	0.03
memory IgA2+ CD20++CD21-	ID.14	YES	100000	high-density colonized	0.07	0.05	0.05	0.05	0.04	0.05	0.06	0.08	0.05
memory Only IgD+ CD20+CD21+CD24+CD62L+	ID.14	YES	100000	high-density colonized	0.08	0.08	0.12	0.12	0.07	0.05	0.09	0.08	0.04
memory Only IgD+ CD20+CD21+CD24+CD62L-	ID.14	YES	100000	high-density colonized	0.04	0.05	0.07	0.03	0.05	0.05	0.05	0.04	0.03
memory Only IgD+CD20++CD21-	ID.14	YES	100000	high-density colonized	0.01	0.04	0.04	0.03	0.01	0.01	0.03	0.02	0.02
memory IgH-	ID.14	YES	100000	high-density colonized	0.09	0.26	0.3	0.11	0.33	0.22	0.18	0.19	0.16
PC IgM+ CD20+CD138-	ID.14	YES	100000	high-density colonized	0.15	0.11	0.13	0.14	0.06	0.17	0.16	0.04	0.04
PC IgM+ CD20-CD138-CD62L+	ID.14	YES	100000	high-density colonized	0.17	0.1	0.15	0.11	0.1	0.2	0.32	0.09	0.29
PC IgM+ CD20-CD138-CD62L-	ID.14	YES	100000	high-density colonized	0.14	0.09	0.12	0.06	0.14	0.24	0.22	0.05	0.16
PC IgM+ CD20-CD138+CD62L+	ID.14	YES	100000	high-density colonized	0.09	0.07	0.08	0.09	0.04	0.1	0.12	0.07	0.18
PC IgM+ CD20-CD138+CD62L-	ID.14	YES	100000	high-density colonized	0.04	0.07	0.05	0.11	0.05	0.07	0.1	0.06	0.05
PC IgG1+ CD20+CD138-	ID.14	YES	100000	high-density colonized	0.07	0.14	0.1	0.1	0.04	0.24	0.06	0.03	0.02
PC IgG1+ CD20-CD138-CD62L+	ID.14	YES	100000	high-density colonized	0.15	0.11	0.14	0.14	0.09	0.19	0.26	0.16	0.16
PC IgG1+ CD20-CD138-CD62L-	ID.14	YES	100000	high-density colonized	0.08	0.04	0.07	0.03	0.07	0.14	0.13	0.07	0.06
PC IgG1+ CD20-CD138+CD62L+	ID.14	YES	100000	high-density colonized	0.03	0.04	0.04	0.08	0	0.06	0.04	0.1	0.06
PC IgG1+ CD20-CD138+CD62L-	ID.14	YES	100000	high-density colonized	0.03	0.04	0.02	0.03	0	0.02	0.02	0.02	0.01
PC IgG2+ CD20+CD138-	ID.14	YES	100000	high-density colonized	0.06	0.04	0.04	0.06	0.03	0.12	0.05	0.02	0.03
PC IgG2+ CD20-CD138-CD62L+	ID.14	YES	100000	high-density colonized	0.17	0.13	0.13	0.16	0.12	0.19	0.19	0.15	0.11
PC IgG2+ CD20-CD138-CD62L-	ID.14	YES	100000	high-density colonized	0.08	0.12	0.11	0.08	0.1	0.17	0.15	0.06	0.07
PC IgG2+CD20-CD138+CD62L+	ID.14	YES	100000	high-density colonized	0.06	0.04	0.05	0.06	0.05	0.09	0.06	0.06	0.05
PC IgG2+CD20-CD138+CD62L-	ID.14	YES	100000	high-density colonized	0.03	0.05	0.04	0.06	0.03	0.04	0.07	0.03	0.04
PC IgG3+	ID.14	YES	100000	high-density colonized	0.05	0.05	0.06	0.04	0.02	0.08	0.05	0.04	0.03
PC IgG4+	ID.14	YES	100000	high-density colonized	0.02	0.01	0.02	0.05	0.02	0.1	0.06	0.02	0.01
PC IgA1+ CD20+CD138-	ID.14	YES	100000	high-density colonized	0.25	0.14	0.4	0.31	0.4	0.7	0.34	0.17	0.14
PC IgA1+ CD20-CD138-CD62L+	ID.14	YES	100000	high-density colonized	0.4	0.25	0.45	0.72	0.48	0.81	0.61	0.34	0.22
PC IgA1+ CD20-CD138-CD62L-	ID.14	YES	100000	high-density colonized	0.44	0.31	0.41	0.05	0.66	1.06	0.86	0.39	0.25
PC IgA1+ CD20-CD138+CD62L+	ID.14	YES	100000	high-density colonized	0.09	0.06	0.07	0.31	0.08	0.15	0.12	0.1	0.2
PC IgA1+ CD20-CD138+CD62L-	ID.14	YES	100000	high-density colonized	0.14	0.14	0.05	0.01	0.07	0.15	0.28	0.1	0.07
PC IgA2+ CD20+CD138-	ID.14	YES	100000	high-density colonized	0.18	0.1	0.21	0.19	0.22	0.43	0.42	0.08	0.08
PC IgA2+ CD20-CD138-CD62L+	ID.14	YES	100000	high-density colonized	0.31	0.19	0.22	0.35	0.43	0.66	0.55	0.19	0.16
PC IgA2+ CD20-CD138-CD62L-	ID.14	YES	100000	high-density colonized	0.5	0.28	0.26	0.34	0.82	1.61	1.23	0.32	0.18
PC IgA2+ CD20-CD138+CD62L+	ID.14	YES	100000	high-density colonized	0.05	0.05	0.03	0.06	0.05	0.06	0.05	0.05	0.03
PC IgA2+ CD20-CD138+CD62L-	ID.14	YES	100000	high-density colonized	0.08	0.06	0.05	0.1	0.07	0.1	0.12	0.06	0.09
PC IgH-	ID.14	YES	100000	high-density colonized	0.04	0.04	0.04	0.05	0.06	0.08	0.06	0.02	0.03
immature	ID.15	YES	100000	high-density colonized	6.17	6.34	6.92	6.58	9.17	9.8	8.64		5.84
naive CD5+	ID.15	YES	100000	high-density colonized	30.36	42.88	32.56	50.41	37.67	44.6	58.75		32.35
naive CD20+CD21+CD24+CD62L+	ID.15	YES	100000	high-density colonized	24.65	19.75	20.15	32.09	6.73	4.79	39.6		10.8
naive CD20+CD21+CD24+CD62L-	ID.15	YES	100000	high-density colonized	34.06	78.44	70.3	76.87	101.6	103.86	81.23		50.08
naive CD20++CD21-CD24+	ID.15	YES	100000	high-density colonized	0.43	0.56	0.53	0.64	0.64	0.42	0.56		0.44
naive CD20++CD21-CD24-	ID.15	YES	100000	high-density colonized	0.64	0.61	0.7	0.79	0.75	0.76	0.7		0.61
memory IgMD+CD20+CD21+CD24+	ID.15	YES	100000	high-density colonized	0	22.27	22.6	30.36	21.95	27.13	29.83		18.74
memory IgMD+CD20++CD21-CD24+	ID.15	YES	100000	high-density colonized	0	1.34	1.33	1.45	1.05	0.55	1.68		1.28
memory IgMD+CD20++CD21-CD24-	ID.15	YES	100000	high-density colonized	0	0.37	0.33	0.34	0.28	0.58	0.66		0.36
memory IgG1+ CD20+CD21+CD24+CD27+CD62L+	ID.15	YES	100000	high-density colonized	7.84	6.97	7.4	12.94	6.23	7.35	10.3		7.05
memory IgG1+ CD20+CD21+CD24+CD27+CD62L-	ID.15	YES	100000	high-density colonized	1.59	3.77	3.59	2	4.95	4.94	3.74		1.25
memory IgG1+ CD20+CD21+CD24+CD27-CD62L+	ID.15	YES	100000	high-density colonized	1.39	1.06	1.37	2.7	0.87	0.97	2.22		1.6
memory IgG1+ CD20+CD21+CD24+CD27-CD62L-	ID.15	YES	100000	high-density colonized	0.97	2.48	2.27	1.56	3.5	4.36	3.59		1.13
memory IgG1+ CD20++CD21-CD24+CD27+CD62L+	ID.15	YES	100000	high-density colonized	0.39	0.44	0.37	0.64	0.18	0.12	0.48		0.34
memory IgG1+ CD20++CD21-CD24+CD27+CD62L-	ID.15	YES	100000	high-density colonized	0.38	0.55	0.38	0.35	0.56	0.42	0.57		0.21
memory IgG1+ CD20++CD21-CD24+CD27-CD62L+	ID.15	YES	100000	high-density colonized	0.2	0.17	0.14	0.22	0.04	0.05	0.19		0.14
memory IgG1+ CD20++CD21-CD24+CD27-CD62L-	ID.15	YES	100000	high-density colonized	0.37	0.49	0.55	0.51	0.62	0.59	0.59		0.32
memory IgG1+ CD20++CD21-CD24-CD27+CD62L+	ID.15	YES	100000	high-density colonized	0.1	0.1	0.15	0.14	0.05	0.06	0.2		0.13
memory IgG1+ CD20++CD21-CD24-CD27+CD62L-	ID.15	YES	100000	high-density colonized	0.21	0.17	0.16	0.2	0.15	0.19	0.21		0.15
memory IgG1+ CD20++CD21-CD24-CD27-CD62L+	ID.15	YES	100000	high-density colonized	0.03	0.03	0.08	0.06	0.01	0.03	0.09		0.05
memory IgG1+ CD20++CD21-CD24-CD27-CD62L-	ID.15	YES	100000	high-density colonized	0.85	0.9	0.84	0.96	0.87	1.02	1.03		0.63
memory IgG2+ CD20+CD21+CD24+CD27+CD62L+	ID.15	YES	100000	high-density colonized	8.59	8.78	10.45	12.45	9.55	10.97	12.92		8.35
memory IgG2+ CD20+CD21+CD24+CD27+CD62L-	ID.15	YES	100000	high-density colonized	1.12	1.86	1.36	1.12	2.49	2.6	1.89		0.71
memory IgG2+ CD20+CD21+CD24+CD27-CD62L+	ID.15	YES	100000	high-density colonized	0.1	0.08	0.09	0.16	0.1	0.08	0.15		0.07
memory IgG2+ CD20+CD21+CD24+CD27-CD62L-	ID.15	YES	100000	high-density colonized	0.04	0.14	0.08	0.07	0.29	0.23	0.13		0.07
memory IgG2+ CD20++CD21-CD24+	ID.15	YES	100000	high-density colonized	0.65	0.77	0.64	0.64	0.52	0.2	0.82		0.49
memory IgG2+ CD20++CD21-CD24-	ID.15	YES	100000	high-density colonized	0.29	0.21	0.22	0.23	0.18	0.22	0.34		0.28
memory IgG3+ CD20+CD21+CD24+CD27+CD62L+	ID.15	YES	100000	high-density colonized	1.11	1.01	1.04	1.61	0.82	1.16	1.26		1
memory IgG3+ CD20+CD21+CD24+CD27+CD62L-	ID.15	YES	100000	high-density colonized	0.29	0.58	0.55	0.34	0.68	0.8	0.64		0.24
memory IgG3+ CD20+CD21+CD24+CD27-CD62L+	ID.15	YES	100000	high-density colonized	0.29	0.36	0.33	0.54	0.2	0.23	0.57		0.24
memory IgG3+ CD20+CD21+CD24+CD27-CD62L-	ID.15	YES	100000	high-density colonized	0.19	0.4	0.47	0.31	0.76	0.75	0.62		0.23
memory IgG3+ CD20++CD21-CD24+	ID.15	YES	100000	high-density colonized	0.36	0.44	0.38	0.55	0.47	0.4	0.55		0.25
memory IgG3+ CD20++CD21-CD24-	ID.15	YES	100000	high-density colonized	0.3	0.29	0.21	0.29	0.23	0.31	0.38		0.17
memory IgG4+ CD20+CD21+CD24+	ID.15	YES	100000	high-density colonized	0.82	0.91	0.98	1.18	1.03	1.21	1.41		0.68
memory IgG4+ CD20++CD21-	ID.15	YES	100000	high-density colonized	0.03	0.04	0.01	0.04	0.03	0.02	0.05		0.01
memory IgA1+ CD20+CD21+CD24+CD27+CD62L+	ID.15	YES	100000	high-density colonized	6.87	6.11	6.65	10.75	5.79	7.1	8.7		6.52
memory IgA1+ CD20+CD21+CD24+CD27+CD62L-	ID.15	YES	100000	high-density colonized	2.2	4.59	3.25	2.47	4.52	4.52	3.79		1.99
memory IgA1+ CD20+CD21+CD24+CD27-CD62L+	ID.15	YES	100000	high-density colonized	0.71	0.67	0.9	1.17	0.65	0.65	1.08		0.71
memory IgA1+ CD20+CD21+CD24+CD27-CD62L-	ID.15	YES	100000	high-density colonized	0.82	1.41	1.46	0.96	2.52	1.98	1.98		0.78
memory IgA1+CD20++CD21-CD24+	ID.15	YES	100000	high-density colonized	0.52	0.61	0.47	0.55	0.47	0.36	0.76		0.39
memory IgA1+CD20++CD21-CD24-	ID.15	YES	100000	high-density colonized	1	0.91	1.05	1.02	0.87	1.09	1.32		0.76
memory IgA2+ CD20+CD21+CD24+CD27+CD62L+	ID.15	YES	100000	high-density colonized	2.44	2.21	2.61	3.4	2.3	2.82	3.31		2.32
memory IgA2+ CD20+CD21+CD24+CD27+CD62L-	ID.15	YES	100000	high-density colonized	1.09	1.62	1.46	1.32	1.84	1.74	1.57		1.11
memory IgA2+ CD20+CD21+CD24+CD27-CD62L+	ID.15	YES	100000	high-density colonized	0.12	0.11	0.15	0.16	0.13	0.13	0.2		0.09
memory IgA2+ CD20+CD21+CD24+CD27-CD62L-	ID.15	YES	100000	high-density colonized	0.16	0.26	0.17	0.15	0.25	0.3	0.22		0.12
memory IgA2+ CD20++CD21-	ID.15	YES	100000	high-density colonized	0.13	0.21	0.17	0.17	0.17	0.11	0.22		0.09
memory Only IgD+ CD20+CD21+CD24+CD62L+	ID.15	YES	100000	high-density colonized	0.15	0.11	0.13	0.18	0.12	0.14	0.15		0.09
memory Only IgD+ CD20+CD21+CD24+CD62L-	ID.15	YES	100000	high-density colonized	0.06	0.06	0.04	0.06	0.12	0.11	0.1		0.04
memory Only IgD+CD20++CD21-	ID.15	YES	100000	high-density colonized	0.07	0.09	0.06	0.1	0.07	0.08	0.12		0.05
memory IgH-	ID.15	YES	100000	high-density colonized	0.19	0.52	0.34	0.61	0.32	0.25	0.41		0.41
PC IgM+ CD20+CD138-	ID.15	YES	100000	high-density colonized	0.09	0.1	0.12	0.08	0.06	0.11	0.12		0.02
PC IgM+ CD20-CD138-CD62L+	ID.15	YES	100000	high-density colonized	0.1	0.1	0.08	0.11	0.1	0.33	0.32		0.05
PC IgM+ CD20-CD138-CD62L-	ID.15	YES	100000	high-density colonized	0.2	0.16	0.11	0.1	0.16	0.28	0.48		0.07
PC IgM+ CD20-CD138+CD62L+	ID.15	YES	100000	high-density colonized	0.03	0.05	0.02	0.07	0.04	0.06	0.06		0.03
PC IgM+ CD20-CD138+CD62L-	ID.15	YES	100000	high-density colonized	0.03	0.08	0.04	0.05	0.04	0.05	0.06		0.02
PC IgG1+ CD20+CD138-	ID.15	YES	100000	high-density colonized	0.13	0.11	0.21	0.09	0.06	0.14	0.08		0.05
PC IgG1+ CD20-CD138-CD62L+	ID.15	YES	100000	high-density colonized	0.39	0.25	0.28	0.26	0.34	0.68	0.96		0.19
PC IgG1+ CD20-CD138-CD62L-	ID.15	YES	100000	high-density colonized	0.12	0.11	0.08	0.07	0.15	0.3	0.36		0.06
PC IgG1+ CD20-CD138+CD62L+	ID.15	YES	100000	high-density colonized	0.07	0.09	0.07	0.11	0.11	0.14	0.2		0.09
PC IgG1+ CD20-CD138+CD62L-	ID.15	YES	100000	high-density colonized	0.02	0.06	0.03	0.03	0.04	0.04	0.07		0.03
PC IgG2+ CD20+CD138-	ID.15	YES	100000	high-density colonized	0.06	0.05	0.11	0.08	0.06	0.15	0.1		0.08
PC IgG2+ CD20-CD138-CD62L+	ID.15	YES	100000	high-density colonized	0.48	0.46	0.4	0.82	0.61	0.77	0.63		0.62
PC IgG2+ CD20-CD138-CD62L-	ID.15	YES	100000	high-density colonized	0.23	0.22	0.24	0.28	0.28	0.32	0.58		0.24
PC IgG2+CD20-CD138+CD62L+	ID.15	YES	100000	high-density colonized	0.16	0.11	0.09	0.21	0.14	0.14	0.19		0.19
PC IgG2+CD20-CD138+CD62L-	ID.15	YES	100000	high-density colonized	0.11	0.09	0.07	0.12	0.08	0.09	0.15		0.12
PC IgG3+	ID.15	YES	100000	high-density colonized	0.09	0.07	0.09	0.11	0.07	0.17	0.27		0.05
PC IgG4+	ID.15	YES	100000	high-density colonized	0.04	0.04	0.05	0.07	0.06	0.1	0.05		0.03
PC IgA1+ CD20+CD138-	ID.15	YES	100000	high-density colonized	0.31	0.21	0.69	0.26	0.54	0.56	0.48		0.3
PC IgA1+ CD20-CD138-CD62L+	ID.15	YES	100000	high-density colonized	0.38	0.3	0	0.54	1.23	0	2.59		0.36
PC IgA1+ CD20-CD138-CD62L-	ID.15	YES	100000	high-density colonized	0.72	0.47	0	0.74	1.22	0	3.79		0.59
PC IgA1+ CD20-CD138+CD62L+	ID.15	YES	100000	high-density colonized	0.17	0.11	0	0.2	0.13	0	0.2		0.11
PC IgA1+ CD20-CD138+CD62L-	ID.15	YES	100000	high-density colonized	0.41	0.2	0	0.48	0.32	0	0.44		0.27
PC IgA2+ CD20+CD138-	ID.15	YES	100000	high-density colonized	0.18	0.1	0.28	0.12	0.15	0.2	0.25		0.14
PC IgA2+ CD20-CD138-CD62L+	ID.15	YES	100000	high-density colonized	0.27	0.21	0.27	0.23	0.31	0.38	0.52		0.21
PC IgA2+ CD20-CD138-CD62L-	ID.15	YES	100000	high-density colonized	0.53	0.38	0.36	0.37	0.47	0.55	0.93		0.34
PC IgA2+ CD20-CD138+CD62L+	ID.15	YES	100000	high-density colonized	0.04	0.03	0.02	0.06	0.04	0.06	0.08		0.04
PC IgA2+ CD20-CD138+CD62L-	ID.15	YES	100000	high-density colonized	0.1	0.08	0.05	0.14	0.08	0.12	0.14		0.16
PC IgH-	ID.15	YES	100000	high-density colonized	0.05	0.04	0.02	0.05	0.05	0.11	0.07		0.06
immature	ID.05	NO	100000	colonization-protected	2.47	3.46		3.69	2.45	3.54	3.74	4.53	2.01
naive CD5+	ID.05	NO	100000	colonization-protected	16.24	19.54		20.12	18.86	20.32	18.95	13.69	14.07
naive CD20+CD21+CD24+CD62L+	ID.05	NO	100000	colonization-protected	36.84	12.4		38.85	15.42	9.07	25.86	16.28	17.84
naive CD20+CD21+CD24+CD62L-	ID.05	NO	100000	colonization-protected	53	128.92		68.9	77.84	97.76	76.3	77.5	51.39
naive CD20++CD21-CD24+	ID.05	NO	100000	colonization-protected	0.12	0.2		0.24	0.2	0.15	0.15	0.1	0.14
naive CD20++CD21-CD24-	ID.05	NO	100000	colonization-protected	0.59	0.73		0.42	0.47	0.41	0.37	0.41	0.29
memory IgMD+CD20+CD21+CD24+	ID.05	NO	100000	colonization-protected	37.34	45.95		43.39	0	38.47	34.38	31.75	30.67
memory IgMD+CD20++CD21-CD24+	ID.05	NO	100000	colonization-protected	1.3	1.59		1.15	0	0.52	0.87	0.52	1.05
memory IgMD+CD20++CD21-CD24-	ID.05	NO	100000	colonization-protected	0.28	0.31		0.19	0	0.19	0.26	0.18	0.19
memory IgG1+ CD20+CD21+CD24+CD27+CD62L+	ID.05	NO	100000	colonization-protected	6.85	4.49		9.13	5.61	5.08	4.79	4.55	5.18
memory IgG1+ CD20+CD21+CD24+CD27+CD62L-	ID.05	NO	100000	colonization-protected	2.04	6.52		1.52	3.8	4.23	3.5	2.18	1.64
memory IgG1+ CD20+CD21+CD24+CD27-CD62L+	ID.05	NO	100000	colonization-protected	1.25	0.86		1.51	0.86	0.74	0.99	1.18	1.09
memory IgG1+ CD20+CD21+CD24+CD27-CD62L-	ID.05	NO	100000	colonization-protected	1.01	2.74		0.7	1.28	1.68	1.6	1.66	0.5
memory IgG1+ CD20++CD21-CD24+CD27+CD62L+	ID.05	NO	100000	colonization-protected	0.16	0.23		0.17	0.13	0.12	0.09	0.07	0.15
memory IgG1+ CD20++CD21-CD24+CD27+CD62L-	ID.05	NO	100000	colonization-protected	0.13	0.23		0.07	0.12	0.09	0.14	0.05	0.08
memory IgG1+ CD20++CD21-CD24+CD27-CD62L+	ID.05	NO	100000	colonization-protected	0.03	0.03		0.03	0.02	0.01	0.02	0.02	0.03
memory IgG1+ CD20++CD21-CD24+CD27-CD62L-	ID.05	NO	100000	colonization-protected	0.13	0.22		0.13	0.13	0.09	0.15	0.09	0.1
memory IgG1+ CD20++CD21-CD24-CD27+CD62L+	ID.05	NO	100000	colonization-protected	0.1	0.06		0.05	0.03	0.03	0.08	0.04	0.08
memory IgG1+ CD20++CD21-CD24-CD27+CD62L-	ID.05	NO	100000	colonization-protected	0.07	0.05		0.05	0.06	0.08	0.05	0.05	0.06
memory IgG1+ CD20++CD21-CD24-CD27-CD62L+	ID.05	NO	100000	colonization-protected	0.02	0.01		0.03	0	0.01	0.02	0.01	0.02
memory IgG1+ CD20++CD21-CD24-CD27-CD62L-	ID.05	NO	100000	colonization-protected	0.34	0.46		0.3	0.28	0.27	0.38	0.28	0.28
memory IgG2+ CD20+CD21+CD24+CD27+CD62L+	ID.05	NO	100000	colonization-protected	1.94	2.59		2.47	2.09	1.9	1.83	1.55	1.71
memory IgG2+ CD20+CD21+CD24+CD27+CD62L-	ID.05	NO	100000	colonization-protected	1	1.31		0.52	1.03	1	1.02	0.65	0.6
memory IgG2+ CD20+CD21+CD24+CD27-CD62L+	ID.05	NO	100000	colonization-protected	0.06	0.05		0.09	0.06	0.05	0.09	0.07	0.04
memory IgG2+ CD20+CD21+CD24+CD27-CD62L-	ID.05	NO	100000	colonization-protected	0.03	0.12		0.04	0.06	0.06	0.1	0.09	0.04
memory IgG2+ CD20++CD21-CD24+	ID.05	NO	100000	colonization-protected	0.16	0.27		0.15	0.12	0.06	0.17	0.1	0.19
memory IgG2+ CD20++CD21-CD24-	ID.05	NO	100000	colonization-protected	0.11	0.13		0.08	0.09	0.05	0.07	0.06	0.06
memory IgG3+ CD20+CD21+CD24+CD27+CD62L+	ID.05	NO	100000	colonization-protected	0.59	0.63		0.91	0.64	0.55	0.54	0.47	0.57
memory IgG3+ CD20+CD21+CD24+CD27+CD62L-	ID.05	NO	100000	colonization-protected	0.38	0.65		0.18	0.48	0.37	0.51	0.28	0.24
memory IgG3+ CD20+CD21+CD24+CD27-CD62L+	ID.05	NO	100000	colonization-protected	0.22	0.19		0.27	0.18	0.11	0.18	0.15	0.13
memory IgG3+ CD20+CD21+CD24+CD27-CD62L-	ID.05	NO	100000	colonization-protected	0.18	0.5		0.15	0.16	0.27	0.33	0.25	0.11
memory IgG3+ CD20++CD21-CD24+	ID.05	NO	100000	colonization-protected	0.17	0.25		0.16	0.12	0.14	0.13	0.08	0.13
memory IgG3+ CD20++CD21-CD24-	ID.05	NO	100000	colonization-protected	0.19	0.23		0.14	0.1	0.11	0.2	0.14	0.09
memory IgG4+ CD20+CD21+CD24+	ID.05	NO	100000	colonization-protected	0.28	0.46		0.38	0.32	0.31	0.34	0.29	0.26
memory IgG4+ CD20++CD21-	ID.05	NO	100000	colonization-protected	0.04	0.05		0.03	0.03	0.03	0.03	0.02	0.08
memory IgA1+ CD20+CD21+CD24+CD27+CD62L+	ID.05	NO	100000	colonization-protected	3.55	3.41		5.28	3.33	3.35	2.99	2.59	3.27
memory IgA1+ CD20+CD21+CD24+CD27+CD62L-	ID.05	NO	100000	colonization-protected	2.53	4.36		1.71	3.04	3.05	2.72	2.02	1.58
memory IgA1+ CD20+CD21+CD24+CD27-CD62L+	ID.05	NO	100000	colonization-protected	0.41	0.33		0.48	0.22	0.19	0.32	0.55	0.26
memory IgA1+ CD20+CD21+CD24+CD27-CD62L-	ID.05	NO	100000	colonization-protected	0.44	0.96		0.31	0.45	0.57	0.64	0.64	0.25
memory IgA1+CD20++CD21-CD24+	ID.05	NO	100000	colonization-protected	0.09	0.21		0.15	0.08	0.07	0.1	0.07	0.12
memory IgA1+CD20++CD21-CD24-	ID.05	NO	100000	colonization-protected	0.22	0.42		0.27	0.23	0.25	0.35	0.24	0.24
memory IgA2+ CD20+CD21+CD24+CD27+CD62L+	ID.05	NO	100000	colonization-protected	1.19	1.43		2.21	1.21	1.34	1.01	1.05	1.25
memory IgA2+ CD20+CD21+CD24+CD27+CD62L-	ID.05	NO	100000	colonization-protected	2.45	3.3		1.68	2.36	2.26	2.43	2.07	1.83
memory IgA2+ CD20+CD21+CD24+CD27-CD62L+	ID.05	NO	100000	colonization-protected	0.05	0.11		0.08	0.06	0.09	0.07	0.08	0.04
memory IgA2+ CD20+CD21+CD24+CD27-CD62L-	ID.05	NO	100000	colonization-protected	0.17	0.21		0.11	0.13	0.18	0.21	0.16	0.09
memory IgA2+ CD20++CD21-	ID.05	NO	100000	colonization-protected	0.09	0.14		0.1	0.07	0.08	0.1	0.06	0.11
memory Only IgD+ CD20+CD21+CD24+CD62L+	ID.05	NO	100000	colonization-protected	0	0		0.04	0.02	0	0	0	0
memory Only IgD+ CD20+CD21+CD24+CD62L-	ID.05	NO	100000	colonization-protected	0	0		0.02	0.02	0	0	0	0
memory Only IgD+CD20++CD21-	ID.05	NO	100000	colonization-protected	0	0.02		0.02	0.02	0.01	0	0	0.01
memory IgH-	ID.05	NO	100000	colonization-protected	0.21	0		0.16	0.26	0.18	0.4	0.19	0.08
PC IgM+ CD20+CD138-	ID.05	NO	100000	colonization-protected	0.09	0.04		0.09	0.05	0.08	0.11	0.03	0.02
PC IgM+ CD20-CD138-CD62L+	ID.05	NO	100000	colonization-protected	0.08	0.09		0.21	0.07	0.16	0.1	0.07	0.09
PC IgM+ CD20-CD138-CD62L-	ID.05	NO	100000	colonization-protected	0.09	0.08		0.2	0.11	0.23	0.14	0.08	0.08
PC IgM+ CD20-CD138+CD62L+	ID.05	NO	100000	colonization-protected	0.03	0.05		0.14	0.07	0.12	0.07	0.06	0.05
PC IgM+ CD20-CD138+CD62L-	ID.05	NO	100000	colonization-protected	0.04	0.05		0.08	0.07	0.09	0.07	0.09	0.06
PC IgG1+ CD20+CD138-	ID.05	NO	100000	colonization-protected	0.05	0.07		0.05	0.04	0.09	0.07	0.03	0.01
PC IgG1+ CD20-CD138-CD62L+	ID.05	NO	100000	colonization-protected	0.12	0.11		0.08	0.11	1.05	0.26	0.04	0.05
PC IgG1+ CD20-CD138-CD62L-	ID.05	NO	100000	colonization-protected	0.05	0.07		0.03	0.05	0.52	0.21	0.04	0.04
PC IgG1+ CD20-CD138+CD62L+	ID.05	NO	100000	colonization-protected	0	0.04		0.03	0.07	0.26	0.09	0.03	0
PC IgG1+ CD20-CD138+CD62L-	ID.05	NO	100000	colonization-protected	0	0.03		0.01	0.02	0.18	0.09	0.02	0
PC IgG2+ CD20+CD138-	ID.05	NO	100000	colonization-protected	0.02	0.03		0.02	0.02	0.02	0.04	0.01	0
PC IgG2+ CD20-CD138-CD62L+	ID.05	NO	100000	colonization-protected	0.07	0.06		0.1	0.05	0.09	0.06	0.04	0.04
PC IgG2+ CD20-CD138-CD62L-	ID.05	NO	100000	colonization-protected	0.07	0.04		0.07	0.03	0.07	0.07	0.06	0.08
PC IgG2+CD20-CD138+CD62L+	ID.05	NO	100000	colonization-protected	0	0.02		0.02	0.02	0.03	0.03	0.01	0.02
PC IgG2+CD20-CD138+CD62L-	ID.05	NO	100000	colonization-protected	0	0.04		0.02	0.04	0.04	0.04	0.04	0.04
PC IgG3+	ID.05	NO	100000	colonization-protected	0.03	0.03		0.03	0.03	0.03	0.04	0.04	0.02
PC IgG4+	ID.05	NO	100000	colonization-protected	0.1	0.2		0.07	0.08	0.06	0.05	0.1	0.71
PC IgA1+ CD20+CD138-	ID.05	NO	100000	colonization-protected	0.16	0.2		0.21	0.04	0.13	0.35	0.09	0.04
PC IgA1+ CD20-CD138-CD62L+	ID.05	NO	100000	colonization-protected	0.16	0.4		0.41	0.17	1.09	0.42	0.12	0.08
PC IgA1+ CD20-CD138-CD62L-	ID.05	NO	100000	colonization-protected	0.28	0.25		0.23	0.23	0.99	0.61	0.16	0.15
PC IgA1+ CD20-CD138+CD62L+	ID.05	NO	100000	colonization-protected	0.04	0.05		0.09	0.03	0.13	0.1	0.05	0.03
PC IgA1+ CD20-CD138+CD62L-	ID.05	NO	100000	colonization-protected	0.07	0.05		0.04	0.06	0.2	0.18	0.05	0.05
PC IgA2+ CD20+CD138-	ID.05	NO	100000	colonization-protected	0.05	0.1		0.11	0.03	0.06	0.14	0.04	0.03
PC IgA2+ CD20-CD138-CD62L+	ID.05	NO	100000	colonization-protected	0.04	0.09		0.12	0.03	0.13	0.13	0.1	0.05
PC IgA2+ CD20-CD138-CD62L-	ID.05	NO	100000	colonization-protected	0.14	0.19		0.21	0.11	0.19	0.32	0.13	0.15
PC IgA2+ CD20-CD138+CD62L+	ID.05	NO	100000	colonization-protected	0	0.02		0.02	0	0.01	0.02	0	0.01
PC IgA2+ CD20-CD138+CD62L-	ID.05	NO	100000	colonization-protected	0	0.03		0.05	0	0.03	0.04	0	0.04
PC IgH-	ID.05	NO	100000	colonization-protected	0.08	0.02		0	0.02	0.06	0.02	0.01	0.03
immature	ID.09	NO	100000	low-density colonized	9.82	9.44	7.91	10.15	12.36	10.27	12.58	9.69	8.94
naive CD5+	ID.09	NO	100000	low-density colonized	61.09	64.86	51.66	60.89	92.13	61.75	68.22	39.61	57.52
naive CD20+CD21+CD24+CD62L+	ID.09	NO	100000	low-density colonized	35.48	7.28	17.91	14.48	7.74	3.39	10.52	6.2	7.82
naive CD20+CD21+CD24+CD62L-	ID.09	NO	100000	low-density colonized	102.05	161.08	108.57	156.91	192.95	160.03	183.11	153.5	94.71
naive CD20++CD21-CD24+	ID.09	NO	100000	low-density colonized	0.94	0.77	0.86	1.36	1.68	1.3	1.16	1.3	1.23
naive CD20++CD21-CD24-	ID.09	NO	100000	low-density colonized	2.54	3.07	2.3	2.43	3.04	2.41	2.09	2.51	2.52
memory IgMD+CD20+CD21+CD24+	ID.09	NO	100000	low-density colonized	28.38	29.8	23.87	26.13	36.77	28.23	29.72	25.23	24.29
memory IgMD+CD20++CD21-CD24+	ID.09	NO	100000	low-density colonized	2.63	1.83	1.52	1.81	2.78	2.64	1.83	2.48	1.58
memory IgMD+CD20++CD21-CD24-	ID.09	NO	100000	low-density colonized	1.04	1.13	0.72	0.77	0.93	0.87	0.65	0.86	0.63
memory IgG1+ CD20+CD21+CD24+CD27+CD62L+	ID.09	NO	100000	low-density colonized	7.8	6.09	5.2	7.16	7.03	5.56	5.84	6.72	7.01
memory IgG1+ CD20+CD21+CD24+CD27+CD62L-	ID.09	NO	100000	low-density colonized	2.01	4.32	2.67	2.01	5.61	3.53	3.17	3.15	3.05
memory IgG1+ CD20+CD21+CD24+CD27-CD62L+	ID.09	NO	100000	low-density colonized	1.71	0.99	0.93	1.68	1.29	0.76	1.11	1.54	0.97
memory IgG1+ CD20+CD21+CD24+CD27-CD62L-	ID.09	NO	100000	low-density colonized	1.48	2.83	2.06	2.46	3.78	3.41	3.54	3.74	2.24
memory IgG1+ CD20++CD21-CD24+CD27+CD62L+	ID.09	NO	100000	low-density colonized	0.59	0.35	0.28	0.22	0.54	0.43	0.48	0.65	0.22
memory IgG1+ CD20++CD21-CD24+CD27+CD62L-	ID.09	NO	100000	low-density colonized	0.15	0.18	0.11	0.12	0.38	0.36	0.25	0.29	0.15
memory IgG1+ CD20++CD21-CD24+CD27-CD62L+	ID.09	NO	100000	low-density colonized	0.15	0.08	0.07	0.06	0.11	0.11	0.11	0.17	0.06
memory IgG1+ CD20++CD21-CD24+CD27-CD62L-	ID.09	NO	100000	low-density colonized	0.18	0.13	0.14	0.17	0.25	0.21	0.23	0.32	0.19
memory IgG1+ CD20++CD21-CD24-CD27+CD62L+	ID.09	NO	100000	low-density colonized	0.41	0.35	0.24	0.37	0.35	0.44	0.21	0.16	0.16
memory IgG1+ CD20++CD21-CD24-CD27+CD62L-	ID.09	NO	100000	low-density colonized	0.11	0.22	0.08	0.11	0.19	0.24	0.19	0.12	0.17
memory IgG1+ CD20++CD21-CD24-CD27-CD62L+	ID.09	NO	100000	low-density colonized	0.18	0.12	0.12	0.17	0.12	0.15	0.06	0.13	0.09
memory IgG1+ CD20++CD21-CD24-CD27-CD62L-	ID.09	NO	100000	low-density colonized	0.61	0.69	0.56	0.65	0.72	0.62	0.61	0.92	0.69
memory IgG2+ CD20+CD21+CD24+CD27+CD62L+	ID.09	NO	100000	low-density colonized	2.04	1.54	1.33	1.72	2.02	1.42	1.44	1.63	1.57
memory IgG2+ CD20+CD21+CD24+CD27+CD62L-	ID.09	NO	100000	low-density colonized	0.59	1.24	0.86	0.51	1.56	1.16	0.89	1	0.71
memory IgG2+ CD20+CD21+CD24+CD27-CD62L+	ID.09	NO	100000	low-density colonized	0.08	0.06	0.05	0.09	0.1	0.06	0.05	0.08	0.06
memory IgG2+ CD20+CD21+CD24+CD27-CD62L-	ID.09	NO	100000	low-density colonized	0.05	0.11	0.08	0.08	0.19	0.14	0.11	0.12	0.06
memory IgG2+ CD20++CD21-CD24+	ID.09	NO	100000	low-density colonized	0.24	0.22	0.14	0.18	0.24	0.3	0.23	0.43	0.15
memory IgG2+ CD20++CD21-CD24-	ID.09	NO	100000	low-density colonized	0.15	0.14	0.14	0.12	0.15	0.13	0.14	0.13	0.13
memory IgG3+ CD20+CD21+CD24+CD27+CD62L+	ID.09	NO	100000	low-density colonized	1.72	1.55	1.14	1.53	1.42	1.12	1.29	1.39	1.4
memory IgG3+ CD20+CD21+CD24+CD27+CD62L-	ID.09	NO	100000	low-density colonized	0.34	0.93	0.56	0.56	1.14	0.8	0.66	0.79	0.76
memory IgG3+ CD20+CD21+CD24+CD27-CD62L+	ID.09	NO	100000	low-density colonized	0.47	0.32	0.32	0.44	0.43	0.28	0.35	0.32	0.36
memory IgG3+ CD20+CD21+CD24+CD27-CD62L-	ID.09	NO	100000	low-density colonized	0.41	0.86	0.6	0.73	1.19	0.89	0.99	0.84	0.62
memory IgG3+ CD20++CD21-CD24+	ID.09	NO	100000	low-density colonized	0.65	0.45	0.36	0.55	0.75	0.81	0.52	0.71	0.42
memory IgG3+ CD20++CD21-CD24-	ID.09	NO	100000	low-density colonized	0.83	0.78	0.52	0.54	0.72	0.65	0.49	0.66	0.7
memory IgG4+ CD20+CD21+CD24+	ID.09	NO	100000	low-density colonized	0.13	0.22	0.12	0.16	0.2	0.17	0.16	0.2	0.18
memory IgG4+ CD20++CD21-	ID.09	NO	100000	low-density colonized	0.02	0.01	0.01	0.02	0.03	0.03	0.03	0.04	0.01
memory IgA1+ CD20+CD21+CD24+CD27+CD62L+	ID.09	NO	100000	low-density colonized	2.44	1.6	1.47	2.27	2.13	1.47	1.5	1.55	1.87
memory IgA1+ CD20+CD21+CD24+CD27+CD62L-	ID.09	NO	100000	low-density colonized	1.35	2.45	1.69	1.21	2.48	2.36	2.14	1.89	1.87
memory IgA1+ CD20+CD21+CD24+CD27-CD62L+	ID.09	NO	100000	low-density colonized	0.35	0.2	0.17	0.25	0.23	0.18	0.23	0.27	0.17
memory IgA1+ CD20+CD21+CD24+CD27-CD62L-	ID.09	NO	100000	low-density colonized	0.31	0.54	0.32	0.32	0.69	0.65	0.68	0.63	0.39
memory IgA1+CD20++CD21-CD24+	ID.09	NO	100000	low-density colonized	0.23	0.11	0.1	0.17	0.25	0.3	0.18	0.22	0.06
memory IgA1+CD20++CD21-CD24-	ID.09	NO	100000	low-density colonized	0.32	0.39	0.2	0.37	0.33	0.34	0.27	0.41	0.3
memory IgA2+ CD20+CD21+CD24+CD27+CD62L+	ID.09	NO	100000	low-density colonized	0.25	0.21	0.18	0.38	0.33	0.17	0.26	0.18	0.32
memory IgA2+ CD20+CD21+CD24+CD27+CD62L-	ID.09	NO	100000	low-density colonized	0.39	0.51	0.43	0.3	0.5	0.44	0.42	0.38	0.37
memory IgA2+ CD20+CD21+CD24+CD27-CD62L+	ID.09	NO	100000	low-density colonized	0.03	0.02	0.01	0.01	0.02	0.01	0.02	0.01	0.01
memory IgA2+ CD20+CD21+CD24+CD27-CD62L-	ID.09	NO	100000	low-density colonized	0.02	0.03	0.02	0.01	0.02	0.04	0.03	0.03	0.01
memory IgA2+ CD20++CD21-	ID.09	NO	100000	low-density colonized	0.06	0.04	0.04	0.03	0.07	0.06	0.05	0.07	0.04
memory Only IgD+ CD20+CD21+CD24+CD62L+	ID.09	NO	100000	low-density colonized	0.14	0.11	0.11	0.1	0.12	0.07	0.1	0.08	0.09
memory Only IgD+ CD20+CD21+CD24+CD62L-	ID.09	NO	100000	low-density colonized	0.09	0.12	0.05	0.06	0.12	0.14	0.09	0.07	0.05
memory Only IgD+CD20++CD21-	ID.09	NO	100000	low-density colonized	0.09	0.06	0.05	0.04	0.07	0.09	0.05	0.08	0.05
memory IgH-	ID.09	NO	100000	low-density colonized	0	0.4	0.29	0	0	0.33	0.38	0.23	0.17
PC IgM+ CD20+CD138-	ID.09	NO	100000	low-density colonized	0.16	0.04	0.03	0.04	0.1	0.06	0.02	0.06	0.03
[truncated: 27 more rows]
